# Supplementary material for: Lipidomic Signatures of Changes in Adiposity: A Large Prospective Study of 5849 Adults from the Australian Diabetes, Obesity and Lifestyle Study
Source: Metabolites. 2021 Sep 21;11(9):646. doi: 10.3390/metabo11090646 (PMC8471381; doi:10.3390/metabo11090646)
Supplement: Supplementary file 1 [file metabolites-11-00646-s001.zip]

Archive with 1 entries (1 files):
- metabolites-1374260-supplementary.xlsx
