# Supplementary material for: Lipidomic Signatures of Changes in Adiposity: A Large Prospective Study of 5849 Adults from the Australian Diabetes, Obesity and Lifestyle Study
Source: Metabolites. 2021 Sep 21;11(9):646. doi: 10.3390/metabo11090646 (PMC8471381; doi:10.3390/metabo11090646)
Supplement: Supplementary file 1 [file metabolites-11-00646-s001.zip › metabolites-1374260-supplementary.xlsx]

## Sheet: Table S1
Table S1: MRM transitions and conditions for examined lipid species
Lipid #	Lipid species	Parent ion	Precursor ion (Q1)	Product ion (Q3)	Collision energy (V)	Internal Standard	Internal Standard amount (pmol)
1	Sph(d16:1)	[M+H]+	272.3	254.3	8	Sph(d17:1)	20
2	Sph(d17:1)	[M+H]+	286.275	268.3	8	Sph(d17:1)	20
3	Sph(d18:1)	[M+H]+	300.3	282.3	8	Sph(d17:1)	20
4	Sph(d18:2)	[M+H]+	298.3	280.3	8	Sph(d17:1)	20
5	S1P(d16:1)	[M+H]+	352.2	236.3	11	S1P(d17:1)	25
6	S1P(d18:0)	[M+H]+	382.2	284.3	11	S1P(d17:1)	26
7	S1P(d18:1)	[M+H]+	380.2	264.3	11	S1P(d17:1)	27
8	S1P(d18:2)	[M+H]+	378.2	262.3	11	S1P(d17:1)	28
9	dihydroCer(d18:0/16:0)	[M+H]+	540.5	284.3	31	dihydroCer(d18:0/8:0)	50
10	dihydroCer(d18:0/18:0)	[M+H]+	568.6	284.3	31	dihydroCer(d18:0/8:0)	50
11	dihydroCer(d18:0/20:0)	[M+H]+	596.6	284.3	31	dihydroCer(d18:0/8:0)	50
12	dihydroCer(d18:0/22:0)	[M+H]+	624.6	284.3	31	dihydroCer(d18:0/8:0)	50
13	dihydroCer(d18:0/24:0)	[M+H]+	652.7	284.3	31	dihydroCer(d18:0/8:0)	50
14	dihydroCer(d18:0/24:1)	[M+H]+	650.6	284.3	31	dihydroCer(d18:0/8:0)	50
15	Cer(d16:1/16:0)	[M+H]+	510.6	236.3	23	Cer(d18:1-d7/18:0)	50
16	Cer(d16:1/18:0)	[M+H]+	538.6	236.3	23	Cer(d18:1-d7/18:0)	50
17	Cer(d16:1/20:0)	[M+H]+	566.6	236.3	23	Cer(d18:1-d7/18:0)	50
18	Cer(d16:1/22:0)	[M+H]+	594.6	236.3	23	Cer(d18:1-d7/18:0)	50
19	Cer(d16:1/23:0)	[M+H]+	608.6	236.3	23	Cer(d18:1-d7/18:0)	50
20	Cer(d16:1/24:0)	[M+H]+	622.6	236.3	23	Cer(d18:1-d7/18:0)	50
21	Cer(d16:1/24:1)	[M+H]+	620.6	236.3	23	Cer(d18:1-d7/18:0)	50
22	Cer(d17:1/16:0)	[M+H]+	524.6	250.3	23	Cer(d18:1-d7/18:0)	50
23	Cer(d17:1/18:0)	[M+H]+	552.6	250.3	23	Cer(d18:1-d7/18:0)	50
24	Cer(d17:1/20:0)	[M+H]+	580.6	250.3	23	Cer(d18:1-d7/18:0)	50
25	Cer(d17:1/22:0)	[M+H]+	608.6	250.3	23	Cer(d18:1-d7/18:0)	50
26	Cer(d17:1/23:0)	[M+H]+	622.6	250.3	23	Cer(d18:1-d7/18:0)	50
27	Cer(d17:1/24:0)	[M+H]+	636.6	250.3	23	Cer(d18:1-d7/18:0)	50
28	Cer(d17:1/24:1)	[M+H]+	634.6	250.3	23	Cer(d18:1-d7/18:0)	50
29	Cer(d18:1/14:0)	[M+H]+	510.5	264.3	23	Cer(d18:1-d7/18:0)	50
30	Cer(d18:1/16:0)	[M+H]+	538.5	264.3	23	Cer(d18:1-d7/18:0)	50
31	Cer(d18:1/17:0)	[M+H]+	552.5	264.3	23	Cer(d18:1-d7/18:0)	50
32	Cer(d18:1/18:0)	[M+H]+	566.6	264.3	23	Cer(d18:1-d7/18:0)	50
33	Cer(d18:1/19:0)	[M+H]+	580.6	264.3	23	Cer(d18:1-d7/18:0)	50
34	Cer(d18:1/20:0)	[M+H]+	594.6	264.3	23	Cer(d18:1-d7/18:0)	50
35	Cer(d18:1/21:0)	[M+H]+	608.6	264.3	23	Cer(d18:1-d7/18:0)	50
36	Cer(d18:1/22:0)	[M+H]+	622.6	264.3	23	Cer(d18:1-d7/18:0)	50
37	Cer(d18:1/23:0)	[M+H]+	636.6	264.3	23	Cer(d18:1-d7/18:0)	50
38	Cer(d18:1/24:0)	[M+H]+	650.6	264.3	23	Cer(d18:1-d7/18:0)	50
39	Cer(d18:1/24:1)	[M+H]+	648.6	264.3	23	Cer(d18:1-d7/18:0)	50
40	Cer(d18:1/26:0)	[M+H]+	678.6	264.3	23	Cer(d18:1-d7/18:0)	50
41	Cer(d18:2/14:0)	[M+H]+	508.5	262.3	23	Cer(d18:1-d7/18:0)	50
42	Cer(d18:2/16:0)	[M+H]+	536.5	262.3	23	Cer(d18:1-d7/18:0)	50
43	Cer(d18:2/17:0)	[M+H]+	550.5	262.3	23	Cer(d18:1-d7/18:0)	50
44	Cer(d18:2/18:0)	[M+H]+	564.6	262.3	23	Cer(d18:1-d7/18:0)	50
45	Cer(d18:2/20:0)	[M+H]+	592.6	262.3	23	Cer(d18:1-d7/18:0)	50
46	Cer(d18:2/21:0)	[M+H]+	606.6	262.3	23	Cer(d18:1-d7/18:0)	50
47	Cer(d18:2/22:0)	[M+H]+	620.6	262.3	23	Cer(d18:1-d7/18:0)	50
48	Cer(d18:2/23:0)	[M+H]+	634.6	262.3	23	Cer(d18:1-d7/18:0)	50
49	Cer(d18:2/24:0)	[M+H]+	648.6	262.3	23	Cer(d18:1-d7/18:0)	50
50	Cer(d18:2/24:1)	[M+H]+	646.6	262.3	23	Cer(d18:1-d7/18:0)	50
51	Cer(d18:2/26:0)	[M+H]+	676.6	262.3	23	Cer(d18:1-d7/18:0)	50
52	Cer(d19:1/16:0)	[M+H]+	552.6	278.3	23	Cer(d18:1-d7/18:0)	50
53	Cer(d19:1/18:0)	[M+H]+	580.6	278.3	23	Cer(d18:1-d7/18:0)	50
54	Cer(d19:1/20:0)	[M+H]+	608.6	278.3	23	Cer(d18:1-d7/18:0)	50
55	Cer(d19:1/22:0)	[M+H]+	636.6	278.3	23	Cer(d18:1-d7/18:0)	50
56	Cer(d19:1/23:0)	[M+H]+	650.6	278.3	23	Cer(d18:1-d7/18:0)	50
57	Cer(d19:1/24:0)	[M+H]+	664.6	278.3	23	Cer(d18:1-d7/18:0)	50
58	Cer(d19:1/24:1)	[M+H]+	662.6	278.3	23	Cer(d18:1-d7/18:0)	50
59	Cer(d19:1/26:0)	[M+H]+	692.6	278.3	23	Cer(d18:1-d7/18:0)	50
60	Cer(d20:1/22:0)	[M+H]+	650.6	292.3	23	Cer(d18:1-d7/18:0)	50
61	Cer(d20:1/23:0)	[M+H]+	664.6	292.3	23	Cer(d18:1-d7/18:0)	50
62	Cer(d20:1/24:0)	[M+H]+	678.6	292.3	23	Cer(d18:1-d7/18:0)	50
63	Cer(d20:1/24:1)	[M+H]+	676.6	292.3	23	Cer(d18:1-d7/18:0)	50
64	Cer(d20:1/26:0)	[M+H]+	706.6	292.3	23	Cer(d18:1-d7/18:0)	50
65	Cer(m18:0/20:0)	[M+H]+	580.6	268.4	23	Cer(d18:1-d7/18:0)	50
66	Cer(m18:0/22:0)	[M+H]+	608.6	268.4	23	Cer(d18:1-d7/18:0)	50
67	Cer(m18:0/23:0)	[M+H]+	622.6	268.4	23	Cer(d18:1-d7/18:0)	50
68	Cer(m18:0/24:0)	[M+H]+	636.6	268.4	23	Cer(d18:1-d7/18:0)	50
69	Cer(m18:0/24:1)	[M+H]+	634.6	268.4	23	Cer(d18:1-d7/18:0)	50
70	Cer(m18:1/18:0)	[M+H]+	550.6	266.4	23	Cer(d18:1-d7/18:0)	50
71	Cer(m18:1/20:0)	[M+H]+	578.6	266.4	23	Cer(d18:1-d7/18:0)	50
72	Cer(m18:1/22:0)	[M+H]+	606.6	266.4	23	Cer(d18:1-d7/18:0)	50
73	Cer(m18:1/23:0)	[M+H]+	620.6	266.4	23	Cer(d18:1-d7/18:0)	50
74	Cer(m18:1/24:0)	[M+H]+	634.6	266.4	23	Cer(d18:1-d7/18:0)	50
75	Cer(m18:1/24:1)	[M+H]+	632.6	266.4	23	Cer(d18:1-d7/18:0)	50
76	HexCer(d16:1/18:0)	[M+H]+	700.6	236.3	33	Hex1Cer(d18:1/18:1)	50
77	HexCer(d16:1/20:0)	[M+H]+	728.6	236.3	33	Hex1Cer(d18:1/18:1)	50
78	HexCer(d16:1/22:0)	[M+H]+	756.7	236.3	33	Hex1Cer(d18:1/18:1)	50
79	HexCer(d16:1/24:0)	[M+H]+	784.7	236.3	33	Hex1Cer(d18:1/18:1)	50
80	HexCer(d18:1/16:0)	[M+H]+	700.6	264.3	33	Hex1Cer(d18:1/18:1)	50
81	HexCer(d18:1/18:0)	[M+H]+	728.6	264.3	33	Hex1Cer(d18:1/18:1)	50
82	HexCer(d18:1/20:0)	[M+H]+	756.6	264.3	33	Hex1Cer(d18:1/18:1)	50
83	HexCer(d18:1/22:0)	[M+H]+	784.7	264.3	33	Hex1Cer(d18:1/18:1)	50
84	HexCer(d18:1/24:0)	[M+H]+	812.7	264.3	33	Hex1Cer(d18:1/18:1)	50
85	HexCer(d18:1/24:1)	[M+H]+	810.7	264.3	33	Hex1Cer(d18:1/18:1)	50
86	HexCer(d18:2/18:0)	[M+H]+	726.6	262.3	33	Hex1Cer(d18:1/18:1)	50
87	HexCer(d18:2/20:0)	[M+H]+	754.6	262.3	33	Hex1Cer(d18:1/18:1)	50
88	HexCer(d18:2/22:0)	[M+H]+	782.7	262.3	33	Hex1Cer(d18:1/18:1)	50
89	HexCer(d18:2/24:0)	[M+H]+	810.7	262.3	33	Hex1Cer(d18:1/18:1)	50
90	Hex2Cer(d16:1/16:0)	[M+H]+	834.6	236.3	53	Hex2Cer(d18:1/18:1)	50
91	Hex2Cer(d16:1/24:1)	[M+H]+	944.7	236.3	53	Hex2Cer(d18:1/18:1)	50
92	Hex2Cer(d18:1/16:0)	[M+H]+	862.6	264.3	53	Hex2Cer(d18:1/18:1)	50
93	Hex2Cer(d18:1/18:0)	[M+H]+	890.7	264.3	53	Hex2Cer(d18:1/18:1)	50
94	Hex2Cer(d18:1/20:0)	[M+H]+	918.7	264.3	53	Hex2Cer(d18:1/18:1)	50
95	Hex2Cer(d18:1/22:0)	[M+H]+	946.7	264.3	53	Hex2Cer(d18:1/18:1)	50
96	Hex2Cer(d18:1/24:0)	[M+H]+	974.8	264.3	53	Hex2Cer(d18:1/18:1)	50
97	Hex2Cer(d18:1/24:1)	[M+H]+	972.7	264.3	53	Hex2Cer(d18:1/18:1)	50
98	Hex2Cer(d18:2/16:0)	[M+H]+	860.6	262.3	53	Hex2Cer(d18:1/18:1)	50
99	Hex2Cer(d18:2/24:1)	[M+H]+	970.7	262.3	53	Hex2Cer(d18:1/18:1)	50
100	Hex3Cer(d18:1/16:0)	[M+H]+	1024.7	264.3	57	Hex3Cer(d18:1-d7/18:0)	25
101	Hex3Cer(d18:1/18:0)	[M+H]+	1052.7	264.3	57	Hex3Cer(d18:1-d7/18:0)	25
102	Hex3Cer(d18:1/20:0)	[M+H]+	1080.7	264.3	57	Hex3Cer(d18:1-d7/18:0)	25
103	Hex3Cer(d18:1/22:0)	[M+H]+	1108.8	264.3	57	Hex3Cer(d18:1-d7/18:0)	25
104	Hex3Cer(d18:1/24:0)	[M+H]+	1136.8	264.3	57	Hex3Cer(d18:1-d7/18:0)	25
105	Hex3Cer(d18:1/24:1)	[M+H]+	1134.8	264.3	57	Hex3Cer(d18:1-d7/18:0)	25
106	GM3(d18:1/16:0)	[M+H]+	1153.7	264.3	57	Hex3Cer(d18:1-d7/18:0)	25
107	GM3(d18:1/18:0)	[M+H]+	1181.8	264.3	57	Hex3Cer(d18:1-d7/18:0)	25
108	GM3(d18:1/20:0)	[M+H]+	1209.8	264.3	57	Hex3Cer(d18:1-d7/18:0)	25
109	GM3(d18:1/22:0)	[M+H]+	1237.8	264.3	57	Hex3Cer(d18:1-d7/18:0)	25
110	GM3(d18:1/24:0)	[M+H]+	1265.8	264.3	57	Hex3Cer(d18:1-d7/18:0)	25
111	GM3(d18:1/24:1)	[M+H]+	1263.8	264.3	57	Hex3Cer(d18:1-d7/18:0)	25
112	GM3(d18:2/24:1)	[M+H]+	1261.8	262.3	57	Hex3Cer(d18:1-d7/18:0)	25
113	GM3(d20:1/18:0)	[M+H]+	1209.8	292.3	57	Hex3Cer(d18:1-d7/18:0)	25
114	GM1(d18:1/16:0)	[M+2H]2+	760.1	366.2	9	Hex3Cer(d18:1-d7/18:0)	25
115	Sulfatide (d18:1:/16:0(OH))	[M+H]+	796.8	264.3	56	Sulfatide(d18:1/12:0)	10
116	Sulfatide (d18:1:/16:0)	[M+H]+	780.8	264.3	56	Sulfatide(d18:1/12:0)	10
117	Sulfatide (d18:1:/18:0(OH))	[M+H]+	824.8	264.3	56	Sulfatide(d18:1/12:0)	10
118	Sulfatide (d18:1:/18:0)	[M+H]+	808.8	264.3	56	Sulfatide(d18:1/12:0)	10
119	Sulfatide (d18:1:/24:0(OH))	[M+H]+	908.8	264.3	56	Sulfatide(d18:1/12:0)	10
120	Sulfatide (d18:1:/24:0)	[M+H]+	892.8	264.3	56	Sulfatide(d18:1/12:0)	10
121	Sulfatide (d18:1:/24:1(OH))	[M+H]+	906.8	264.3	56	Sulfatide(d18:1/12:0)	10
122	Sulfatide (d18:1:/24:1)	[M+H]+	890.8	264.3	56	Sulfatide(d18:1/12:0)	10
123	Sulfatide (d18:2:/18:0(OH))	[M+H]+	822.8	262.3	56	Sulfatide(d18:1/12:0)	10
124	Sulfatide (d18:2:/18:0)	[M+H]+	806.8	262.3	56	Sulfatide(d18:1/12:0)	10
125	Cer1P(d18:1/16:0)	[M+H]+	618.4	264.3	29	Cer(d18:1-d7/18:0)	50
126	SM(34:3)	[M+H]+	699.5	184.1	25	SM(d18:1/12:0)	100
127	SM(35:2) (b)	[M+H]+	715.6	184.1	25	SM(d18:1/12:0)	100
128	SM(37:1)	[M+H]+	745.6	184.1	25	SM(d18:1/12:0)	100
129	SM(37:2)	[M+H]+	743.5	184.1	25	SM(d18:1/12:0)	100
130	SM(38:3) (a)	[M+H]+	755.6	184.1	25	SM(d18:1/12:0)	100
131	SM(38:3) (b)	[M+H]+	755.6	184.1	25	SM(d18:1/12:0)	100
132	SM(40:3) (a)	[M+H]+	783.6	184.1	25	SM(d18:1/12:0)	100
133	SM(40:3) (b)	[M+H]+	783.6	184.1	25	SM(d18:1/12:0)	100
134	SM(41:0)	[M+H]+	803.7	184.1	25	SM(d18:1/12:0)	100
135	SM(41:1) (a)	[M+H]+	801.7	184.1	25	SM(d18:1/12:0)	100
136	SM(43:1)	[M+H]+	829.7	184.1	25	SM(d18:1/12:0)	100
137	SM(43:2) (b)	[M+H]+	827.7	184.1	25	SM(d18:1/12:0)	100
138	SM(43:2) (c)	[M+H]+	827.7	184.1	25	SM(d18:1/12:0)	100
139	SM(44:1)	[M+H]+	843.6	184.1	25	SM(d18:1/12:0)	100
140	SM(44:2)	[M+H]+	841.6	184.1	25	SM(d18:1/12:0)	100
141	SM(44:3)	[M+H]+	839.6	184.1	25	SM(d18:1/12:0)	100
142	SM(d16:1/19:0)	[M+H]+	717.6	184.1	25	SM(d18:1/12:0)	100
143	SM(d16:1/23:0)/SM(d17:1/22:0)	[M+H]+	773.7	184.1	25	SM(d18:1/12:0)	100
144	SM(d16:1/24:1)	[M+H]+	785.7	184.1	25	SM(d18:1/12:0)	100
145	SM(d17:1/14:0)	[M+H]+	661.5	184.1	25	SM(d18:1/12:0)	100
146	SM(d17:1/16:0)	[M+H]+	689.6	184.1	25	SM(d18:1/12:0)	100
147	SM(d17:1/24:1)	[M+H]+	799.7	184.1	25	SM(d18:1/12:0)	100
148	SM(d18:0/14:0)	[M+H]+	677.6	184.1	25	SM(d18:1/12:0)	100
149	SM(d18:0/16:0)	[M+H]+	705.6	184.1	25	SM(d18:1/12:0)	100
150	SM(d18:0/22:0)	[M+H]+	789.7	184.1	25	SM(d18:1/12:0)	100
151	SM(d18:1/14:0)/SM(d16:1/16:0)	[M+H]+	675.5	184.1	25	SM(d18:1/12:0)	100
152	SM(d18:1/16:0)	[M+H]+	703.6	184.1	25	SM(d18:1/12:0)	100
153	SM(d18:1/17:0)/SM(d17:1/18:0)	[M+H]+	717.6	184.1	25	SM(d18:1/12:0)	100
154	SM(d18:1/18:0)/SM(d16:1/20:0)	[M+H]+	731.6	184.1	25	SM(d18:1/12:0)	100
155	SM(d18:1/20:0)/SM(d16:1/22:0)	[M+H]+	759.6	184.1	25	SM(d18:1/12:0)	100
156	SM(d18:1/22:0)/SM(d16:1/24:0)	[M+H]+	787.7	184.1	25	SM(d18:1/12:0)	100
157	SM(d18:1/23:0)/SM(d17:1/24:0)	[M+H]+	801.7	184.1	25	SM(d18:1/12:0)	100
158	SM(d18:1/24:0)	[M+H]+	815.7	184.1	25	SM(d18:1/12:0)	100
159	SM(d18:1/24:1)	[M+H]+	813.7	184.1	25	SM(d18:1/12:0)	100
160	SM(d18:2/14:0)	[M+H]+	673.5	184.1	25	SM(d18:1/12:0)	100
161	SM(d18:2/16:0)	[M+H]+	701.6	184.1	25	SM(d18:1/12:0)	100
162	SM(d18:2/17:0)	[M+H]+	715.6	184.1	25	SM(d18:1/12:0)	100
163	SM(d18:2/18:0)	[M+H]+	729.6	184.1	25	SM(d18:1/12:0)	100
164	SM(d18:2/18:1)	[M+H]+	727.6	184.1	25	SM(d18:1/12:0)	100
165	SM(d18:2/20:0)	[M+H]+	757.6	184.1	25	SM(d18:1/12:0)	100
166	SM(d18:2/22:0)	[M+H]+	785.7	184.1	25	SM(d18:1/12:0)	100
167	SM(d18:2/23:0)	[M+H]+	799.7	184.1	25	SM(d18:1/12:0)	100
168	SM(d18:2/24:0)	[M+H]+	813.7	184.1	25	SM(d18:1/12:0)	100
169	SM(d19:1/24:1)	[M+H]+	827.7	184.1	25	SM(d18:1/12:0)	100
170	PC(28:0)	[M+H]+	678.5	184.1	21	PC(13:0/13:0)	100
171	PC(14:0_16:0)	[M+H]+	706.5	184.1	21	PC(13:0/13:0)	100
172	PC(31:0) (a)	[M+H]+	720.6	184.1	21	PC(13:0/13:0)	100
173	PC(31:0) (b)	[M+H]+	720.6	184.1	21	PC(13:0/13:0)	100
174	PC(16:0_16:0)	[M+H]+	734.6	184.1	21	PC(13:0/13:0)	100
175	PC(32:1)	[M+H]+	732.6	184.1	21	PC(13:0/13:0)	100
176	PC(32:2)	[M+H]+	730.5	184.1	21	PC(13:0/13:0)	100
177	PC(33:0) (a)	[M+H]+	748.6	184.1	21	PC(13:0/13:0)	100
178	PC(33:0) (b)	[M+H]+	748.6	184.1	21	PC(13:0/13:0)	100
179	PC(33:1)	[M+H]+	746.6	184.1	21	PC(13:0/13:0)	100
180	PC(33:2)	[M+H]+	744.6	184.1	21	PC(13:0/13:0)	100
181	PC(16:0_18:0)	[M+H]+	762.6	184.1	21	PC(13:0/13:0)	100
182	PC(16:0_18:1)	[M+H]+	760.6	184.1	21	PC(13:0/13:0)	100
183	PC(16:0_18:2)	[M+H]+	758.6	184.1	21	PC(13:0/13:0)	100
184	PC(16:1_18:2)	[M+H]+	756.6	184.1	21	PC(13:0/13:0)	100
185	PC(16:0_18:3) (a)	[M+H]+	756.6	184.1	21	PC(13:0/13:0)	100
186	PC(16:0_18:3) (b)	[M+H]+	756.6	184.1	21	PC(13:0/13:0)	100
187	PC(14:0_20:4)	[M+H]+	754.5	184.1	21	PC(13:0/13:0)	100
188	PC(34:5)	[M+H]+	752.5	184.1	21	PC(13:0/13:0)	100
189	PC(15-MHDA_18:1)	[M+H]+	774.6	184.1	21	PC(13:0/13:0)	100
190	PC(17:0_18:1)	[M+H]+	774.6	184.1	21	PC(13:0/13:0)	100
191	PC(15-MHDA_18:2)	[M+H]+	772.6	184.1	21	PC(13:0/13:0)	100
192	PC(17:0_18:2)	[M+H]+	772.6	184.1	21	PC(13:0/13:0)	100
193	PC(17:1_18:2)	[M+H]+	770.6	184.1	21	PC(13:0/13:0)	100
194	PC(15:0_20:3)	[M+H]+	770.6	184.1	21	PC(13:0/13:0)	100
195	PC(15:0_20:4)	[M+H]+	768.6	184.1	21	PC(13:0/13:0)	100
196	PC(35:5)	[M+H]+	766.5	184.1	21	PC(13:0/13:0)	100
197	PC(18:0_18:1)	[M+H]+	788.6	184.1	21	PC(13:0/13:0)	100
198	PC(18:1_18:1)	[M+H]+	786.6	184.1	21	PC(13:0/13:0)	100
199	PC(18:0_18:2)	[M+H]+	786.6	184.1	21	PC(13:0/13:0)	100
200	PC(18:1_18:2)	[M+H]+	784.6	184.1	21	PC(13:0/13:0)	100
201	PC(16:0_20:3) (a)	[M+H]+	784.6	184.1	21	PC(13:0/13:0)	100
202	PC(16:0_20:3) (b)	[M+H]+	784.6	184.1	21	PC(13:0/13:0)	100
203	PC(18:2_18:2)	[M+H]+	782.6	184.1	21	PC(13:0/13:0)	100
204	PC(16:0_20:4)	[M+H]+	782.6	184.1	21	PC(13:0/13:0)	100
205	PC(16:1_20:4)	[M+H]+	780.6	184.1	21	PC(13:0/13:0)	100
206	PC(16:0_20:5)	[M+H]+	780.6	184.1	21	PC(13:0/13:0)	100
207	PC(36:6)(a)	[M+H]+	778.5	184.1	21	PC(13:0/13:0)	100
208	PC(14:0_22:6)	[M+H]+	778.5	184.1	21	PC(13:0/13:0)	100
209	PC(15-MHDA_20:4)	[M+H]+	796.6	184.1	21	PC(13:0/13:0)	100
210	PC(17:0_20:4)	[M+H]+	796.6	184.1	21	PC(13:0/13:0)	100
211	PC(15:0_22:6)	[M+H]+	792.6	184.1	21	PC(13:0/13:0)	100
212	PC(38:2)	[M+H]+	814.6	184.1	21	PC(13:0/13:0)	100
213	PC(18:0_20:3)	[M+H]+	812.6	184.1	21	PC(13:0/13:0)	100
214	PC(18:1_20:3)	[M+H]+	810.6	184.1	21	PC(13:0/13:0)	100
215	PC(38:4) (b)	[M+H]+	810.6	184.1	21	PC(13:0/13:0)	100
216	PC(18:0_20:4)	[M+H]+	810.6	184.1	21	PC(13:0/13:0)	100
217	PC(38:5) (a)	[M+H]+	808.6	184.1	21	PC(13:0/13:0)	100
218	PC(38:5) (b)	[M+H]+	808.6	184.1	21	PC(13:0/13:0)	100
219	PC(38:6) (a)	[M+H]+	806.6	184.1	21	PC(13:0/13:0)	100
220	PC(16:0_22:6)	[M+H]+	806.6	184.1	21	PC(13:0/13:0)	100
221	PC(18:2_20:5)	[M+H]+	804.6	184.1	21	PC(13:0/13:0)	100
222	PC(16:1_22:6)	[M+H]+	804.6	184.1	21	PC(13:0/13:0)	100
223	PC(38:7) (c)	[M+H]+	804.6	184.1	21	PC(13:0/13:0)	100
224	PC (39:5) (a)	[M+H]+	822.6	184.1	21	PC(13:0/13:0)	100
225	PC (39:5) (b)	[M+H]+	822.6	184.1	21	PC(13:0/13:0)	100
226	PC(15-MHDA_22:6)	[M+H]+	820.6	184.1	21	PC(13:0/13:0)	100
227	PC(17:0_22:6)	[M+H]+	820.6	184.1	21	PC(13:0/13:0)	100
228	PC(18:0_22:4)	[M+H]+	838.6	184.1	21	PC(13:0/13:0)	100
229	PC(20:0_20:4)	[M+H]+	838.6	184.1	21	PC(13:0/13:0)	100
230	PC(18:0_22:5) (n3)/PC(20:1_20:4)	[M+H]+	836.6	184.1	21	PC(13:0/13:0)	100
231	PC(18:0_22:5) (n6)	[M+H]+	836.6	184.1	21	PC(13:0/13:0)	100
232	PC(18:0_22:6)	[M+H]+	834.6	184.1	21	PC(13:0/13:0)	100
233	PC(40:7) (a)	[M+H]+	832.6	184.1	21	PC(13:0/13:0)	100
234	PC(18:1_22:6) (a)	[M+H]+	832.6	184.1	21	PC(13:0/13:0)	100
235	PC(18:1_22:6) (b)	[M+H]+	832.6	184.1	21	PC(13:0/13:0)	100
236	PC(40:10)	[M+H]+	826.6	184.1	21	PC(13:0/13:0)	100
237	PC(44:12)	[M+H]+	878.6	184.1	21	PC(13:0/13:0)	100
238	PC(40:8)	[M+H]+	830.6	184.1	21	PC(13:0/13:0)	100
239	PC(O-16:0/16:0)	[M+H]+	720.6	184.1	21	PC(13:0/13:0)	100
240	PC(O-32:1)	[M+H]+	718.5	184.1	21	PC(13:0/13:0)	100
241	PC(O-32:2)	[M+H]+	716.6	184.1	21	PC(13:0/13:0)	100
242	PC(O-34:1)	[M+H]+	746.6	184.1	21	PC(13:0/13:0)	100
243	PC(O-34:2)	[M+H]+	744.6	184.1	21	PC(13:0/13:0)	100
244	PC(O-34:4)	[M+H]+	740.6	184.1	21	PC(13:0/13:0)	100
245	PC(O-35:4)	[M+H]+	754.5	184.1	21	PC(13:0/13:0)	100
246	PC(O-36:0)	[M+H]+	776.6	184.1	21	PC(13:0/13:0)	100
247	PC(O-18:0/18:1)	[M+H]+	774.6	184.1	21	PC(13:0/13:0)	100
248	PC(O-18:1/18:1)	[M+H]+	772.6	184.1	21	PC(13:0/13:0)	100
249	PC(O-18:0/18:2)	[M+H]+	772.6	184.1	21	PC(13:0/13:0)	100
250	PC(O-18:1/18:2)	[M+H]+	770.6	184.1	21	PC(13:0/13:0)	100
251	PC(O-16:0/20:3)	[M+H]+	770.6	184.1	21	PC(13:0/13:0)	100
252	PC(O-16:0/20:4)	[M+H]+	768.6	184.1	21	PC(13:0/13:0)	100
253	PC(O-36:5)	[M+H]+	766.5	184.1	21	PC(13:0/13:0)	100
254	PC(O-18:0/20:4)	[M+H]+	796.6	184.1	21	PC(13:0/13:0)	100
255	PC(O-38:5)	[M+H]+	794.6	184.1	21	PC(13:0/13:0)	100
256	PC(O-16:0/22:6)	[M+H]+	792.6	184.1	21	PC(13:0/13:0)	100
257	PC(O-40:5)	[M+H]+	822.6	184.1	21	PC(13:0/13:0)	100
258	PC(O-18:0/22:6)	[M+H]+	820.6	184.1	21	PC(13:0/13:0)	100
259	PC(O-40:7) (a)	[M+H]+	818.6	184.1	21	PC(13:0/13:0)	100
260	PC(O-40:7) (b)	[M+H]+	818.6	184.1	21	PC(13:0/13:0)	100
261	PC(P-16:0/14:0)	[M+H]+	690.4	184.1	21	PC(13:0/13:0)	100
262	PC(P-16:0/16:0)	[M+H]+	718.5	184.1	21	PC(13:0/13:0)	100
263	PC(P-16:0/16:1)	[M+H]+	716.6	184.1	21	PC(13:0/13:0)	100
264	PC(P-16:0/18:0)	[M+H]+	746.6	184.1	21	PC(13:0/13:0)	100
265	PC(P-16:0/18:1)	[M+H]+	744.6	184.1	21	PC(13:0/13:0)	100
266	PC(P-16:0/18:2)	[M+H]+	742.5	184.1	21	PC(13:0/13:0)	100
267	PC(P-16:0/18:3)	[M+H]+	740.6	184.1	21	PC(13:0/13:0)	100
268	PC(P-35:2)(a)	[M+H]+	756.6	184.1	21	PC(13:0/13:0)	100
269	PC(P-35:2)(b)	[M+H]+	756.6	184.1	21	PC(13:0/13:0)	100
270	PC(P-15:0/20:4) (a)	[M+H]+	752.6	184.1	21	PC(13:0/13:0)	100
271	PC(P-15:0/20:4) (b)	[M+H]+	752.6	184.1	21	PC(13:0/13:0)	100
272	PC(P-18:1/18:1)	[M+H]+	770.6	184.1	21	PC(13:0/13:0)	100
273	PC(P-18:0/18:2)	[M+H]+	770.6	184.1	21	PC(13:0/13:0)	100
274	PC(P-36:3)	[M+H]+	768.5	184.1	21	PC(13:0/13:0)	100
275	PC(P-16:0/20:4)	[M+H]+	766.5	184.1	21	PC(13:0/13:0)	100
276	PC(P-16:0/20:5)	[M+H]+	764.6	184.1	21	PC(13:0/13:0)	100
277	PC(P-17:0/20:4) (a)	[M+H]+	780.5	184.1	21	PC(13:0/13:0)	100
278	PC(P-17:0/20:4) (b)	[M+H]+	780.5	184.1	21	PC(13:0/13:0)	100
279	PC(P-18:0/20:4)	[M+H]+	794.6	184.1	21	PC(13:0/13:0)	100
280	PC(P-38:5) (a)	[M+H]+	792.6	184.1	21	PC(13:0/13:0)	100
281	PC(P-38:5) (b)	[M+H]+	792.6	184.1	21	PC(13:0/13:0)	100
282	PC(P-16:0/22:6)	[M+H]+	790.6	184.1	21	PC(13:0/13:0)	100
283	PC(P-20:0/20:4)	[M+H]+	822.6	184.1	21	PC(13:0/13:0)	100
284	PC(P-18:0/22:5)	[M+H]+	820.6	184.1	21	PC(13:0/13:0)	100
285	PC(P-18:0/22:6)	[M+H]+	818.6	184.1	21	PC(13:0/13:0)	100
286	PC(P-18:1/22:6)	[M+H]+	816.6	184.1	21	PC(13:0/13:0)	100
287	LPC(14:0) [sn2]	[M+H]+	468.3	184.1	21	LPC(13:0)	100
288	LPC(14:0) [sn1]	[M+H]+	468.3	184.1	21	LPC(13:0)	100
289	LPC(15:0) [sn2]	[M+H]+	482.3	184.1	21	LPC(13:0)	100
290	LPC(15:0) [sn1]	[M+H]+	482.3	184.1	21	LPC(13:0)	100
291	LPC(16:0) [sn2]	[M+H]+	496.3	184.1	21	LPC(13:0)	100
292	LPC(16:0) [sn1]	[M+H]+	496.3	184.1	21	LPC(13:0)	100
293	LPC(16:1) [sn2]	[M+H]+	494.3	184.1	21	LPC(13:0)	100
294	LPC(16:1) [sn1]	[M+H]+	494.3	184.1	21	LPC(13:0)	100
295	LPC(15-MHDA) [sn2]	[M+H]+	510.4	184.1	21	LPC(13:0)	100
296	LPC(15-MHDA) [sn1] [104_sn1]	[M+H]+	510.4	104.1	21	LPC(13:0)	100
297	LPC(15-MHDA) [sn1] / LPC(17:0) [sn2]	[M+H]+	510.4	184.1	21	LPC(13:0)	100
298	LPC(17:0) [sn1]	[M+H]+	510.4	184.1	21	LPC(13:0)	100
299	LPC(17:1 ) [sn2] (a)	[M+H]+	508.4	184.1	21	LPC(13:0)	100
300	LPC(17:1) (a) [sn1] [104_sn1]	[M+H]+	508.4	104.1	21	LPC(13:0)	100
301	LPC(17:1) [sn1] (a) / LPC(17:1) [sn2] (b)	[M+H]+	508.4	184.1	21	LPC(13:0)	100
302	LPC(17:1) [sn1] (b)	[M+H]+	508.4	184.1	21	LPC(13:0)	100
303	LPC(18:0) [sn2]	[M+H]+	524.4	184.1	21	LPC(13:0)	100
304	LPC(18:0) [sn1]	[M+H]+	524.4	184.1	21	LPC(13:0)	100
305	LPC(18:1) [sn2]	[M+H]+	522.4	184.1	21	LPC(13:0)	100
306	LPC(18:1) [sn1]	[M+H]+	522.4	184.1	21	LPC(13:0)	100
307	LPC(18:2) [sn2]	[M+H]+	520.3	184.1	21	LPC(13:0)	100
308	LPC(18:2) [sn1]	[M+H]+	520.3	184.1	21	LPC(13:0)	100
309	LPC(18:3) [sn2] (a)	[M+H]+	518.3	184.1	21	LPC(13:0)	100
310	LPC(18:3) (a) [sn1] [104_sn1]	[M+H]+	518.3	104.1	21	LPC(13:0)	100
311	LPC(18:3) [sn1] (a)/LPC(18:3) [sn2] (b)	[M+H]+	518.3	184.1	21	LPC(13:0)	100
312	LPC(18:3) [sn1] (b)	[M+H]+	518.3	184.1	21	LPC(13:0)	100
313	LPC(19:0) [sn2] (a)	[M+H]+	538.4	184.1	21	LPC(13:0)	100
314	LPC(19:0) (a) [sn1] [104_sn1]	[M+H]+	538.4	104.1	21	LPC(13:0)	100
315	LPC(19:0) [sn1] (a) / LPC(19:0) [sn2] (b)	[M+H]+	538.4	184.1	21	LPC(13:0)	100
316	LPC(19:0) [sn1] (b)	[M+H]+	538.4	184.1	21	LPC(13:0)	100
317	LPC(19:1) (a)	[M+H]+	536.4	184.1	21	LPC(13:0)	100
318	LPC(19:1) (b)	[M+H]+	536.4	184.1	21	LPC(13:0)	100
319	LPC(19:1) (c)	[M+H]+	536.4	184.1	21	LPC(13:0)	100
320	LPC(20:0) [sn2]	[M+H]+	552.4	184.1	21	LPC(13:0)	100
321	LPC(20:0) [sn1]	[M+H]+	552.4	184.1	21	LPC(13:0)	100
322	LPC(20:1) [sn2]	[M+H]+	550.4	184.1	21	LPC(13:0)	100
323	LPC(20:1) [sn1]	[M+H]+	550.4	184.1	21	LPC(13:0)	100
324	LPC(20:2) [sn2]	[M+H]+	548.4	184.1	21	LPC(13:0)	100
325	LPC(20:2) [sn1]	[M+H]+	548.4	184.1	21	LPC(13:0)	100
326	LPC(20:3) [sn2]	[M+H]+	546.4	184.1	21	LPC(13:0)	100
327	LPC(20:3) [sn1]	[M+H]+	546.4	184.1	21	LPC(13:0)	100
328	LPC(20:4) [sn2]	[M+H]+	544.3	184.1	21	LPC(13:0)	100
329	LPC(20:4) [sn1]	[M+H]+	544.3	184.1	21	LPC(13:0)	100
330	LPC(20:5) [sn2]	[M+H]+	542.3	184.1	21	LPC(13:0)	100
331	LPC(20:5) [sn1]	[M+H]+	542.3	184.1	21	LPC(13:0)	100
332	LPC(22:0) [sn2]	[M+H]+	580.4	184.1	21	LPC(13:0)	100
333	LPC(22:0) [sn1]	[M+H]+	580.4	184.1	21	LPC(13:0)	100
334	LPC(22:1) [sn2]	[M+H]+	578.4	184.1	21	LPC(13:0)	100
335	LPC(22:1) [sn1]	[M+H]+	578.4	184.1	21	LPC(13:0)	100
336	LPC(22:4) [sn2]	[M+H]+	572.4	184.1	21	LPC(13:0)	100
337	LPC(22:4) [sn1]	[M+H]+	572.4	184.1	21	LPC(13:0)	100
338	LPC(22:5) [sn2] (n3)	[M+H]+	570.4	184.1	21	LPC(13:0)	100
339	LPC(22:5) (n3) [sn1] [104_sn1]	[M+H]+	570.4	104.1	21	LPC(13:0)	100
340	LPC(22:5) [sn1] (n3)/LPC(22:5) [sn2] (n6)	[M+H]+	570.4	184.1	21	LPC(13:0)	100
341	LPC(22:5) [sn1] (n6)	[M+H]+	570.4	184.1	21	LPC(13:0)	100
342	LPC(22:6) [sn2]	[M+H]+	568.3	184.1	21	LPC(13:0)	100
343	LPC(22:6) [sn1]	[M+H]+	568.3	184.1	21	LPC(13:0)	100
344	LPC(24:0) [sn2]	[M+H]+	608.5	184.1	21	LPC(13:0)	100
345	LPC(24:0) [sn1]	[M+H]+	608.5	184.1	21	LPC(13:0)	100
346	LPC(26:0) [sn2]	[M+H]+	636.5	184.1	21	LPC(13:0)	100
347	LPC(26:0) [sn1]	[M+H]+	636.5	184.1	21	LPC(13:0)	100
348	LPC(O-16:0)	[M+H]+	482.4	104.1	21	LPC(13:0)	100
349	LPC(O-18:0)	[M+H]+	510.4	104.1	21	LPC(13:0)	100
350	LPC(O-18:1)	[M+H]+	508.4	104.1	21	LPC(13:0)	100
351	LPC(O-20:0)	[M+H]+	538.4	104.1	21	LPC(13:0)	100
352	LPC(O-20:1)	[M+H]+	536.4	104.1	21	LPC(13:0)	100
353	LPC(O-22:0)	[M+H]+	566.5	104.1	21	LPC(13:0)	100
354	LPC(O-22:1)	[M+H]+	564.4	104.1	21	LPC(13:0)	100
355	LPC(O-24:0)	[M+H]+	594.5	104.1	21	LPC(13:0)	100
356	LPC(O-24:1)	[M+H]+	592.5	104.1	21	LPC(13:0)	100
357	LPC(O-24:2)	[M+H]+	590.5	104.1	21	LPC(13:0)	100
358	LPC(P-16:0)	[M+H]+	480.3	104.1	21	LPC(13:0)	100
359	LPC(P-17:0) (a)	[M+H]+	494.3	104.1	21	LPC(13:0)	100
360	LPC(P-17:0) (b)	[M+H]+	494.3	104.1	21	LPC(13:0)	100
361	LPC(P-18:0)	[M+H]+	508.3	104.1	21	LPC(13:0)	100
362	LPC(P-18:1)	[M+H]+	506.3	104.1	21	LPC(13:0)	100
363	LPC(P-20:0)	[M+H]+	536.3	104.1	21	LPC(13:0)	100
364	PE(16:0_16:0)	[M+H]+	692.5	551.5	17	PE(17:0/17:0)	100
365	PE(16:0_16:1)	[M+H]+	690.5	549.5	17	PE(17:0/17:0)	100
366	PE(16:0_18:1)	[M+H]+	718.5	577.5	17	PE(17:0/17:0)	100
367	PE(16:0_18:2)	[M+H]+	716.5	575.5	17	PE(17:0/17:0)	100
368	PE(16:1_18:2)	[M+H]+	714.5	573.5	17	PE(17:0/17:0)	100
369	PE(16:0_18:3) (a)	[M+H]+	714.5	573.5	17	PE(17:0/17:0)	100
370	PE(16:0_18:3) (b)	[M+H]+	714.5	573.5	17	PE(17:0/17:0)	100
371	PE(15-MHDA_18:1)	[M+H]+	732.6	591.5	17	PE(17:0/17:0)	100
372	PE(17:0_18:1)	[M+H]+	732.6	591.5	17	PE(17:0/17:0)	100
373	PE(15-MHDA_18:2)	[M+H]+	730.5	589.5	17	PE(17:0/17:0)	100
374	PE(17:0_18:2)	[M+H]+	730.5	589.5	17	PE(17:0/17:0)	100
375	PE(36:0)	[M+H]+	748.6	607.6	17	PE(17:0/17:0)	100
376	PE(18:0_18:1)	[M+H]+	746.6	605.6	17	PE(17:0/17:0)	100
377	PE(18:1_18:1)	[M+H]+	744.6	603.5	17	PE(17:0/17:0)	100
378	PE(18:0_18:2)	[M+H]+	744.6	603.5	17	PE(17:0/17:0)	100
379	PE(18:1_18:2)	[M+H]+	742.5	601.5	17	PE(17:0/17:0)	100
380	PE(16:0_20:3)	[M+H]+	742.5	601.5	17	PE(17:0/17:0)	100
381	PE(16:0_20:4)	[M+H]+	740.5	599.5	17	PE(17:0/17:0)	100
382	PE(16:1_20:4)	[M+H]+	738.5	597.5	17	PE(17:0/17:0)	100
383	PE(16:0_20:5)	[M+H]+	738.5	597.5	17	PE(17:0/17:0)	100
384	PE(15-MHDA_20:4)	[M+H]+	754.6	613.5	17	PE(17:0/17:0)	100
385	PE(17:0_20:4)	[M+H]+	754.6	613.5	17	PE(17:0/17:0)	100
386	PE(18:0_20:3) (a)	[M+H]+	770.6	629.6	17	PE(17:0/17:0)	100
387	PE(18:0_20:3) (b)	[M+H]+	770.6	629.6	17	PE(17:0/17:0)	100
388	PE(18:0_20:4)	[M+H]+	768.6	627.5	17	PE(17:0/17:0)	100
389	PE(38:5) (a)	[M+H]+	766.5	625.5	17	PE(17:0/17:0)	100
390	PE(38:5) (b)	[M+H]+	766.5	625.5	17	PE(17:0/17:0)	100
391	PE(16:0_22:6)	[M+H]+	764.5	623.5	17	PE(17:0/17:0)	100
392	PE(15-MHDA_22:6)	[M+H]+	778.5	637.5	17	PE(17:0/17:0)	100
393	PE(17:0_22:6)	[M+H]+	778.5	637.5	17	PE(17:0/17:0)	100
394	PE(18:0_22:4)	[M+H]+	796.6	655.6	17	PE(17:0/17:0)	100
395	PE(20:0_20:4)	[M+H]+	796.6	655.6	17	PE(17:0/17:0)	100
396	PE(18:0_22:5) (n3)	[M+H]+	794.6	653.6	17	PE(17:0/17:0)	100
397	PE(18:0_22:5) (n6)	[M+H]+	794.6	653.6	17	PE(17:0/17:0)	100
398	PE(18:0_22:6)	[M+H]+	792.6	651.5	17	PE(17:0/17:0)	100
399	PE(18:1_22:6) (a)	[M+H]+	790.5	649.5	17	PE(17:0/17:0)	100
400	PE(18:1_22:6) (b)	[M+H]+	790.5	649.5	17	PE(17:0/17:0)	100
401	PE(O-34:1)	[M+H]+	704.6	563.5	17	PE(17:0/17:0)	100
402	PE(O-16:0/18:2)	[M+H]+	702.5	561.5	17	PE(17:0/17:0)	100
403	PE(O-18:1/18:2)	[M+H]+	728.6	587.5	17	PE(17:0/17:0)	100
404	PE(O-16:0/20:3)	[M+H]+	728.6	587.5	17	PE(17:0/17:0)	100
405	PE(O-16:0/20:4)	[M+H]+	726.5	585.5	17	PE(17:0/17:0)	100
406	PE(O-36:5)	[M+H]+	724.5	583.5	17	PE(17:0/17:0)	100
407	PE(O-16:0/22:4)	[M+H]+	754.6	613.6	17	PE(17:0/17:0)	100
408	PE(O-18:0/20:4)	[M+H]+	754.6	613.6	17	PE(17:0/17:0)	100
409	PE(O-38:5) (a)	[M+H]+	752.6	611.5	17	PE(17:0/17:0)	100
410	PE(O-38:5) (b)	[M+H]+	752.6	611.5	17	PE(17:0/17:0)	100
411	PE(O-16:0/22:6)	[M+H]+	750.6	609.5	17	PE(17:0/17:0)	100
412	PE(O-18:0/22:5) (a)	[M+H]+	780.6	639.6	17	PE(17:0/17:0)	100
413	PE(O-18:0/22:6)	[M+H]+	778.5	637.5	17	PE(17:0/17:0)	100
414	PE(O-18:1/22:6)	[M+H]+	776.6	635.5	17	PE(17:0/17:0)	100
415	PE(P-15:0/20:4) (a)	[M+H]+	710.5	361.3	17	PE(17:0/17:0)	100
416	PE(P-15:0/20:4) (b)	[M+H]+	710.5	361.3	17	PE(17:0/17:0)	100
417	PE(P-15:0/22:6) (a)	[M+H]+	734.5	385.3	17	PE(17:0/17:0)	100
418	PE(P-15:0/22:6) (b)	[M+H]+	734.5	385.3	17	PE(17:0/17:0)	100
419	PE(P-16:0/18:1)	[M+H]+	702.5	339.3	17	PE(17:0/17:0)	100
420	PE(P-16:0/18:2)	[M+H]+	700.5	337.3	17	PE(17:0/17:0)	100
421	PE(P-16:0/18:3)	[M+H]+	698.5	335.3	17	PE(17:0/17:0)	100
422	PE(P-16:0/20:3) (a)	[M+H]+	726.5	363.3	17	PE(17:0/17:0)	100
423	PE(P-16:0/20:3) (b)	[M+H]+	726.5	363.3	17	PE(17:0/17:0)	100
424	PE(P-16:0/20:4)	[M+H]+	724.5	361.3	17	PE(17:0/17:0)	100
425	PE(P-16:0/20:5)	[M+H]+	722.5	359.3	17	PE(17:0/17:0)	100
426	PE(P-16:0/22:4)	[M+H]+	752.6	389.3	17	PE(17:0/17:0)	100
427	PE(P-16:0/22:5) (n3)	[M+H]+	750.5	387.3	17	PE(17:0/17:0)	100
428	PE(P-16:0/22:5) (n6)	[M+H]+	750.5	387.3	17	PE(17:0/17:0)	100
429	PE(P-16:0/22:6)	[M+H]+	748.5	385.3	17	PE(17:0/17:0)	100
430	PE(P-17:0/20:4) (a)	[M+H]+	738.6	361.3	17	PE(17:0/17:0)	100
431	PE(P-17:0/20:4) (b)	[M+H]+	738.6	361.3	17	PE(17:0/17:0)	100
432	PE(P-17:0/22:6) (a)	[M+H]+	762.6	385.3	17	PE(17:0/17:0)	100
433	PE(P-17:0/22:6) (b)	[M+H]+	762.6	385.3	17	PE(17:0/17:0)	100
434	PE(P-18:0/18:1)	[M+H]+	730.6	339.3	17	PE(17:0/17:0)	100
435	PE(P-18:0/18:2)	[M+H]+	728.6	337.3	17	PE(17:0/17:0)	100
436	PE(P-18:0/18:3)	[M+H]+	726.5	335.3	17	PE(17:0/17:0)	100
437	PE(P-18:0/20:3) (a)	[M+H]+	754.5	363.3	17	PE(17:0/17:0)	100
438	PE(P-18:0/20:3) (b)	[M+H]+	754.5	363.3	17	PE(17:0/17:0)	100
439	PE(P-18:0/20:4)	[M+H]+	752.6	361.3	17	PE(17:0/17:0)	100
440	PE(P-18:0/20:5)	[M+H]+	750.5	359.3	17	PE(17:0/17:0)	100
441	PE(P-18:0/22:4)	[M+H]+	780.6	389.3	17	PE(17:0/17:0)	100
442	PE(P-18:0/22:5) (n3)	[M+H]+	778.5	387.3	17	PE(17:0/17:0)	100
443	PE(P-18:0/22:5) (n6)	[M+H]+	778.5	387.3	17	PE(17:0/17:0)	100
444	PE(P-18:0/22:6)	[M+H]+	776.6	385.3	17	PE(17:0/17:0)	100
445	PE(P-18:1/18:1) (a)	[M+H]+	728.6	339.3	17	PE(17:0/17:0)	100
446	PE(P-18:1/18:1) (b)	[M+H]+	728.6	339.3	17	PE(17:0/17:0)	100
447	PE(P-18:1/18:2) (a)	[M+H]+	726.5	337.3	17	PE(17:0/17:0)	100
448	PE(P-18:1/18:2) (b)	[M+H]+	726.5	337.3	17	PE(17:0/17:0)	100
449	PE(P-18:1/18:3)	[M+H]+	724.5	335.3	17	PE(17:0/17:0)	100
450	PE(P-18:1/20:3) (a)	[M+H]+	752.5	363.3	17	PE(17:0/17:0)	100
451	PE(P-18:1/20:3) (b)	[M+H]+	752.5	363.3	17	PE(17:0/17:0)	100
452	PE(P-18:1/20:4) (a)	[M+H]+	750.5	361.3	17	PE(17:0/17:0)	100
453	PE(P-18:1/20:4) (b)	[M+H]+	750.5	361.3	17	PE(17:0/17:0)	100
454	PE(P-18:1/20:5) (a)	[M+H]+	748.5	359.3	17	PE(17:0/17:0)	100
455	PE(P-18:1/20:5) (b)	[M+H]+	748.5	359.3	17	PE(17:0/17:0)	100
456	PE(P-18:1/22:4)	[M+H]+	778.5	389.3	17	PE(17:0/17:0)	100
457	PE(P-18:1/22:5) (a)	[M+H]+	776.6	387.3	17	PE(17:0/17:0)	100
458	PE(P-18:1/22:5) (b)	[M+H]+	776.6	387.3	17	PE(17:0/17:0)	100
459	PE(P-18:1/22:6) (a)	[M+H]+	774.5	385.3	17	PE(17:0/17:0)	100
460	PE(P-18:1/22:6) (b)	[M+H]+	774.5	385.3	17	PE(17:0/17:0)	100
461	PE(P-19:0/20:4) (a)	[M+H]+	766.6	361.3	17	PE(17:0/17:0)	100
462	PE(P-19:0/20:4) (b)	[M+H]+	766.6	361.3	17	PE(17:0/17:0)	100
463	PE(P-20:0/18:1)	[M+H]+	758.6	339.3	17	PE(17:0/17:0)	100
464	PE(P-20:0/18:2)	[M+H]+	756.6	337.3	17	PE(17:0/17:0)	100
465	PE(P-20:0/20:4)	[M+H]+	780.6	361.3	17	PE(17:0/17:0)	100
466	PE(P-20:0/22:6)	[M+H]+	804.6	385.3	17	PE(17:0/17:0)	100
467	PE(P-20:1/20:4)	[M+H]+	778.5	361.3	17	PE(17:0/17:0)	100
468	PE(P-20:1/22:6) (a)	[M+H]+	802.6	385.3	17	PE(17:0/17:0)	100
469	PE(P-20:1/22:6) (b)	[M+H]+	802.6	385.3	17	PE(17:0/17:0)	100
470	LPE(16:0) [sn2]	[M+H]+	454.3	313.3	17	LPE(14:0)	100
471	LPE(16:0) [sn1]	[M+H]+	454.3	313.3	17	LPE(14:0)	100
472	LPE(17:0) [sn2]	[M+H]+	468.3	327.3	17	LPE(14:0)	100
473	LPE(17:0) [sn1]	[M+H]+	468.3	327.3	17	LPE(14:0)	100
474	LPE(18:0) [sn2]	[M+H]+	482.3	341.3	17	LPE(14:0)	100
475	LPE(18:0) [sn1]	[M+H]+	482.3	341.3	17	LPE(14:0)	100
476	LPE(18:1) [sn2]	[M+H]+	480.3	339.3	17	LPE(14:0)	100
477	LPE(18:1) [sn1]	[M+H]+	480.3	339.3	17	LPE(14:0)	100
478	LPE(18:2) [sn2]	[M+H]+	478.3	337.3	17	LPE(14:0)	100
479	LPE(18:2) [sn1]	[M+H]+	478.3	337.3	17	LPE(14:0)	100
480	LPE(20:4) [sn2]	[M+H]+	502.3	361.3	17	LPE(14:0)	100
481	LPE(20:4) [sn1]	[M+H]+	502.3	361.3	17	LPE(14:0)	100
482	LPE(22:6) [sn2]	[M+H]+	526.3	385.3	17	LPE(14:0)	100
483	LPE(22:6) [sn1]	[M+H]+	526.3	385.3	17	LPE(14:0)	100
484	LPE(P-16:0)	[M+H]+	438.3	266.4	19	LPE(14:0)	100
485	LPE(P-18:0)	[M+H]+	466.3	294.4	19	LPE(14:0)	100
486	LPE(P-18:1)	[M+H]+	464.3	292.4	19	LPE(14:0)	100
487	LPE(P-20:0)	[M+H]+	494.3	322.4	19	LPE(14:0)	100
488	PI(16:0/16:0)	[M+NH4]+	828.6	551.6	17	PE(17:0/17:0)	100
489	PI(16:0_16:1)	[M+NH4]+	826.5	549.5	17	PE(17:0/17:0)	100
490	PI(34:0)	[M+NH4]+	856.6	579.6	17	PE(17:0/17:0)	100
491	PI(34:1)	[M+NH4]+	854.6	577.6	17	PE(17:0/17:0)	100
492	PI(17:0_18:1) (a+b)	[M+NH4]+	868.6	591.6	17	PE(17:0/17:0)	100
493	PI(17:0_18:2) (a+b)	[M+NH4]+	866.6	589.6	17	PE(17:0/17:0)	100
494	PI(18:0_18:1)	[M+NH4]+	882.6	605.6	17	PE(17:0/17:0)	100
495	PI(36:2) (a+b)	[M+NH4]+	880.6	603.6	17	PE(17:0/17:0)	100
496	PI(18:1/18:2)	[M+NH4]+	878.6	601.6	17	PE(17:0/17:0)	100
497	PI(16:0/20:3) (a)	[M+NH4]+	878.6	601.6	17	PE(17:0/17:0)	100
498	PI(16:0/20:3) (b)	[M+NH4]+	878.6	601.6	17	PE(17:0/17:0)	100
499	PI(16:0_20:4)	[M+NH4]+	876.6	599.6	17	PE(17:0/17:0)	100
500	PI(17:0_20:4) (a+b)	[M+NH4]+	890.6	613.6	17	PE(17:0/17:0)	100
501	PI(37:6)	[M+NH4]+	886.6	609.6	17	PE(17:0/17:0)	100
502	PI(18:0/20:2)	[M+NH4]+	908.6	631.6	17	PE(17:0/17:0)	100
503	PI(18:0_20:3) (a)	[M+NH4]+	906.6	629.6	17	PE(17:0/17:0)	100
504	PI(18:0_20:3) (b)	[M+NH4]+	906.6	629.6	17	PE(17:0/17:0)	100
505	PI(18:0_20:4)	[M+NH4]+	904.6	627.6	17	PE(17:0/17:0)	100
506	PI(38:5) (a)	[M+NH4]+	902.6	625.6	17	PE(17:0/17:0)	100
507	PI (38:5) (b)	[M+NH4]+	902.6	625.6	17	PE(17:0/17:0)	100
508	PI(38:6)	[M+NH4]+	900.6	623.6	17	PE(17:0/17:0)	100
509	PI(39:6) (a+b)	[M+NH4]+	914.6	637.6	17	PE(17:0/17:0)	100
510	PI(18:0_22:4)	[M+NH4]+	932.6	655.6	17	PE(17:0/17:0)	100
511	PI(20:0_20:4)	[M+NH4]+	932.6	655.6	17	PE(17:0/17:0)	100
512	PI(18:0_22:5) (n3)	[M+NH4]+	930.6	653.6	17	PE(17:0/17:0)	100
513	PI(18:0_22:5) (n6)	[M+NH4]+	930.6	653.6	17	PE(17:0/17:0)	100
514	PI(18:0_22:6)	[M+NH4]+	928.6	651.6	17	PE(17:0/17:0)	100
515	LPI(18:0) [sn2]	[M+NH4]+	618.3	341.3	17	LPI(13:0)	20
516	LPI(18:0) [sn1]	[M+NH4]+	618.3	341.3	17	LPI(13:0)	20
517	LPI(18:1) [sn2]	[M+NH4]+	616.3	339.3	17	LPI(13:0)	20
518	LPI(18:1) [sn1]	[M+NH4]+	616.3	339.3	17	LPI(13:0)	20
519	LPI(18:2) [sn2]	[M+NH4]+	614.3	337.3	17	LPI(13:0)	20
520	LPI(18:2) [sn1]	[M+NH4]+	614.3	337.3	17	LPI(13:0)	20
521	LPI(20:4) [sn2]	[M+NH4]+	638.3	361.3	17	LPI(13:0)	20
522	LPI(20:4) [sn1]	[M+NH4]+	638.3	361.3	17	LPI(13:0)	20
523	PS(36:1)	[M+H]+	790.6	605.6	25	PS(17:0/17:0)	50
524	PS(36:2)	[M+H]+	788.5	603.5	25	PS(17:0/17:0)	50
525	PS(38:3)	[M+H]+	814.6	629.6	25	PS(17:0/17:0)	50
526	PS(38:4)	[M+H]+	812.5	627.5	25	PS(17:0/17:0)	50
527	PS(38:5)	[M+H]+	810.5	625.5	25	PS(17:0/17:0)	50
528	PS(40:5)	[M+H]+	838.6	653.6	25	PS(17:0/17:0)	50
529	PS(40:6)	[M+H]+	836.5	651.5	25	PS(17:0/17:0)	50
530	PG(34:1)	[M+NH4]+	766.6	577.5	21	PG(17:0/17:0)	50
531	PG(34:2)	[M+NH4]+	764.6	575.5	21	PG(17:0/17:0)	50
532	PG(36:1)	[M+NH4]+	794.6	605.6	21	PG(17:0/17:0)	50
533	PG(36:2)	[M+NH4]+	792.6	603.5	21	PG(17:0/17:0)	50
534	CE(14:0)	[M+NH4]+	614.6	369.3	10	CE(18:0) d6	1000
535	CE(15:0)	[M+NH4]+	628.6	369.3	10	CE(18:0) d6	1000
536	CE(16:0)	[M+NH4]+	642.6	369.3	10	CE(18:0) d6	1000
537	CE(16:1)	[M+NH4]+	640.6	369.3	10	CE(18:0) d6	1000
538	CE(16:2)	[M+NH4]+	638.6	369.3	10	CE(18:0) d6	1000
539	CE(17:0)	[M+NH4]+	656.6	369.3	10	CE(18:0) d6	1000
540	CE(17:1)	[M+NH4]+	654.6	369.3	10	CE(18:0) d6	1000
541	CE(18:0)	[M+NH4]+	670.7	369.3	10	CE(18:0) d6	1000
542	CE(18:1)	[M+NH4]+	668.6	369.3	10	CE(18:0) d6	1000
543	CE(18:2)	[M+NH4]+	666.6	369.3	10	CE(18:0) d6	1000
544	CE(18:3)	[M+NH4]+	664.6	369.3	10	CE(18:0) d6	1000
545	CE(20:1)	[M+NH4]+	696.7	369.3	10	CE(18:0) d6	1000
546	CE(20:2)	[M+NH4]+	694.7	369.3	10	CE(18:0) d6	1000
547	CE(20:3)	[M+NH4]+	692.6	369.3	10	CE(18:0) d6	1000
548	CE(20:4)	[M+NH4]+	690.6	369.3	10	CE(18:0) d6	1000
549	CE(20:5)	[M+NH4]+	688.6	369.3	10	CE(18:0) d6	1000
550	CE(22:0)	[M+NH4]+	726.7	369.3	10	CE(18:0) d6	1000
551	CE(22:1)	[M+NH4]+	724.7	369.3	10	CE(18:0) d6	1000
552	CE(22:4)	[M+NH4]+	718.7	369.3	10	CE(18:0) d6	1000
553	CE(22:5) (n3)	[M+NH4]+	716.6	369.3	10	CE(18:0) d6	1000
554	CE(22:5) (n6)	[M+NH4]+	716.6	369.3	10	CE(18:0) d6	1000
555	CE(22:6)	[M+NH4]+	714.6	369.3	10	CE(18:0) d6	1000
556	CE(24:0)	[M+NH4]+	754.7	369.3	10	CE(18:0) d6	1000
557	CE(24:1)	[M+NH4]+	752.7	369.3	10	CE(18:0) d6	1000
558	CE(24:4)	[M+NH4]+	746.7	369.3	10	CE(18:0) d6	1000
559	CE(24:5)	[M+NH4]+	744.7	369.3	10	CE(18:0) d6	1000
560	CE(24:6)	[M+NH4]+	742.7	369.3	10	CE(18:0) d6	1000
561	FC	[M+NH4]+	369.4	161.2	23	COH d7	10000
562	DE(16:0)	[M+NH4]+	640.8	367.4	23	CE(18:0) d6	1000
563	DE(18:1)	[M+NH4]+	666.8	367.4	23	CE(18:0) d6	1000
564	DE(18:2)	[M+NH4]+	664.8	367.4	23	CE(18:0) d6	1000
565	DE(20:4)	[M+NH4]+	688.8	367.4	23	CE(18:0) d6	1000
566	DE(20:5)	[M+NH4]+	686.8	367.4	23	CE(18:0) d6	1000
567	DE(22:6)	[M+NH4]+	712.8	367.4	23	CE(18:0) d6	1000
568	Acylcarnitine(12:0)	[M+H]+	344.3	85.1	30	AcylCarnitine 16:0 d3	10
569	Acylcarnitine(13:0)	[M+H]+	358.3	85.1	30	AcylCarnitine 16:0 d4	11
570	Acylcarnitine(14:0)	[M+H]+	372.3	85.1	30	AcylCarnitine 16:0 d5	12
571	Acylcarnitine(14:1)	[M+H]+	370.3	85.1	30	AcylCarnitine 16:0 d6	13
572	Acylcarnitine(14:2)	[M+H]+	368.3	85.1	30	AcylCarnitine 16:0 d7	14
573	Acylcarnitine(15:0) (a)	[M+H]+	386.3	85.1	30	AcylCarnitine 16:0 d8	15
574	Acylcarnitine(15:0) (b)	[M+H]+	386.3	85.1	30	AcylCarnitine 16:0 d9	16
575	Acylcarnitine(16:0)	[M+H]+	400.4	85.1	30	AcylCarnitine 16:0 d10	17
576	Acylcarnitine(16:1)	[M+H]+	398.3	85.1	30	AcylCarnitine 16:0 d11	18
577	Acylcarnitine(17:0) (a)	[M+H]+	414.4	85.1	30	AcylCarnitine 16:0 d12	19
578	Acylcarnitine(17:0) (b)	[M+H]+	414.4	85.1	30	AcylCarnitine 16:0 d13	20
579	Acylcarnitine(18:0)	[M+H]+	428.4	85.1	30	AcylCarnitine 16:0 d14	21
580	Acylcarnitine(18:1)	[M+H]+	426.4	85.1	30	AcylCarnitine 16:0 d15	22
581	Acylcarnitine(18:2)	[M+H]+	424.3	85.1	30	AcylCarnitine 16:0 d16	23
582	DG(14:0_16:0)	[M+NH4]+	558.5	313.3	21	DG(15:0/15:0)	200
583	DG(16:0_16:0)	[M+NH4]+	586.5	313.2	21	DG(15:0/15:0)	200
584	DG(16:0_16:1)	[M+NH4]+	584.5	313.2	21	DG(15:0/15:0)	200
585	DG(14:0_18:2)	[M+NH4]+	582.5	285.2	21	DG(15:0/15:0)	200
586	DG(16:0_18:1)	[M+NH4]+	612.6	313.3	21	DG(15:0/15:0)	200
587	DG(16:1_18:1)	[M+NH4]+	610.5	339.2	21	DG(15:0/15:0)	200
588	DG(16:0_18:2)	[M+NH4]+	610.5	313.2	21	DG(15:0/15:0)	200
589	DG(18:0_18:1)	[M+NH4]+	640.6	341.3	21	DG(15:0/15:0)	200
590	DG(18:1_18:1)	[M+NH4]+	638.6	339.3	21	DG(15:0/15:0)	200
591	DG(18:0_18:2)	[M+NH4]+	638.6	341.3	21	DG(15:0/15:0)	200
592	DG(18:1_18:2)	[M+NH4]+	636.6	339.3	21	DG(15:0/15:0)	200
593	DG(18:2_18:2)	[M+NH4]+	634.5	337.2	21	DG(15:0/15:0)	200
594	DG(18:1_18:3)	[M+NH4]+	634.5	339.2	21	DG(15:0/15:0)	200
595	DG(16:0_20:4)	[M+NH4]+	634.5	313.2	21	DG(15:0/15:0)	200
596	DG(18:1_20:3)	[M+NH4]+	662.6	339.3	21	DG(15:0/15:0)	200
597	DG(18:0_20:4)	[M+NH4]+	662.6	341.3	21	DG(15:0/15:0)	200
598	DG(18:1_20:4)	[M+NH4]+	660.6	339.3	21	DG(15:0/15:0)	200
599	DG(16:0_22:5)	[M+NH4]+	660.6	313.3	21	DG(15:0/15:0)	200
600	DG(18:2_20:4)	[M+NH4]+	658.5	337.2	21	DG(15:0/15:0)	200
601	DG(16:0_22:6)	[M+NH4]+	658.5	313.2	21	DG(15:0/15:0)	100
602	DG(18:1_20:5)	[M+NH4]+	658.6	339.3	21	DG(15:0/15:0)	100
603	DG(18:1_22:5)	[M+NH4]+	686.6	339.3	21	DG(15:0/15:0)	100
604	DG(18:0_22:6)	[M+NH4]+	686.6	341.3	21	DG(15:0/15:0)	100
605	DG(18:1_22:6)	[M+NH4]+	684.6	339.3	21	DG(15:0/15:0)	100
606	DG(18:2_22:6)	[M+NH4]+	682.6	337.3	21	DG(15:0/15:0)	100
609	TG(48:0) [SIM]	[M+NH4]+	824.8	824.8	21	TG(51:0) [SIM]	100
612	TG(48:1) [SIM]	[M+NH4]+	822.8	822.8	21	TG(51:0) [SIM]	100
617	TG(48:2) [SIM]	[M+NH4]+	820.8	820.8	21	TG(51:0) [SIM]	100
621	TG(48:3) [SIM]	[M+NH4]+	818.8	818.8	21	TG(51:0) [SIM]	100
624	TG(49:1) [SIM]	[M+NH4]+	836.8	836.8	21	TG(51:0) [SIM]	100
626	TG(50:0) [SIM]	[M+NH4]+	852.8	852.8	21	TG(51:0) [SIM]	100
630	TG(50:1) [SIM]	[M+NH4]+	850.8	850.8	21	TG(51:0) [SIM]	100
635	TG(50:2) [SIM]	[M+NH4]+	848.8	848.8	21	TG(51:0) [SIM]	100
641	TG(50:3) [SIM]	[M+NH4]+	846.8	846.8	21	TG(51:0) [SIM]	100
645	TG(50:4) [SIM]	[M+NH4]+	844.8	844.8	21	TG(51:0) [SIM]	100
647	TG(51:0) [SIM]	[M+NH4]+	866.7	866.7	21	TG(51:0) [SIM]	100
649	TG(51:1) [SIM]	[M+NH4]+	864.8	864.8	21	TG(51:0) [NL-17:0]	100
653	TG(51:2) [SIM]	[M+NH4]+	862.8	862.8	21	TG(51:0) [NL-17:0]	100
656	TG(52:1) [SIM]	[M+NH4]+	878.8	878.8	21	TG(51:0) [NL-17:0]	100
659	TG(52:2) [SIM]	[M+NH4]+	876.8	876.8	21	TG(51:0) [NL-17:0]	100
662	TG(52:3) [SIM]	[M+NH4]+	874.8	874.8	21	TG(51:0) [NL-17:0]	100
666	TG(52:4) [SIM]	[M+NH4]+	872.8	872.8	21	TG(51:0) [NL-17:0]	100
670	TG(52:5) [SIM]	[M+NH4]+	870.8	870.8	21	TG(51:0) [NL-17:0]	100
673	TG(53:2) [SIM]	[M+NH4]+	890.8	890.8	21	TG(51:0) [SIM]	100
675	TG(54:0) [SIM]	[M+NH4]+	908.8	908.8	21	TG(51:0) [SIM]	100
677	TG(54:1) [SIM]	[M+NH4]+	906.8	906.8	21	TG(51:0) [NL-17:0]	100
680	TG(54:2) [SIM]	[M+NH4]+	904.8	904.8	21	TG(51:0) [NL-17:0]	100
683	TG(54:3) [SIM]	[M+NH4]+	902.8	902.8	21	TG(51:0) [NL-17:0]	100
686	TG(54:4) [SIM]	[M+NH4]+	900.8	900.8	21	TG(51:0) [NL-17:0]	100
689	TG(54:5) [SIM]	[M+NH4]+	898.8	898.8	21	TG(51:0) [NL-17:0]	100
694	TG(54:6) [SIM]	[M+NH4]+	896.8	896.8	21	TG(51:0) [NL-17:0]	100
697	TG(54:7) [SIM]	[M+NH4]+	894.8	894.8	21	TG(51:0) [NL-17:0]	100
700	TG(56:6) [SIM]	[M+NH4]+	924.8	924.8	21	TG(51:0) [NL-17:0]	100
705	TG(56:7) [SIM]	[M+NH4]+	922.8	922.8	21	TG(51:0) [SIM]	100
709	TG(56:8) [SIM]	[M+NH4]+	920.8	920.8	21	TG(51:0) [SIM]	100
711	TG(56:9) [SIM]	[M+NH4]+	918.8	918.8	21	TG(51:0) [SIM]	100
713	TG(58:10) [SIM]	[M+NH4]+	944.9	944.9	21	TG(51:0) [SIM]	100
715	TG(58:8) [SIM]	[M+NH4]+	948.8	948.8	21	TG(51:0) [SIM]	100
717	TG(58:9) [SIM]	[M+NH4]+	946.9	946.9	21	TG(51:0) [SIM]	100
722	TG(O-50:1) [SIM]	[M+NH4]+	836.8	836.8	21	TG(51:0) [SIM]	100
726	TG(O-50:2) [SIM]	[M+NH4]+	834.8	834.8	21	TG(51:0) [SIM]	100
728	TG(O-50:3) [SIM]	[M+NH4]+	832.8	832.8	21	TG(51:0) [SIM]	100
730	TG(O-52:0) [SIM]	[M+NH4]+	866.8	866.8	21	TG(51:0) [SIM]	100
733	TG(O-52:1) [SIM]	[M+NH4]+	864.8	864.8	21	TG(51:0) [SIM]	100
737	TG(O-52:2) [SIM]	[M+NH4]+	862.8	862.8	21	TG(51:0) [SIM]	100
740	TG(O-54:2) [SIM]	[M+NH4]+	890.8	890.8	21	TG(51:0) [SIM]	100
743	TG(O-54:3) [SIM]	[M+NH4]+	888.8	888.8	21	TG(51:0) [SIM]	100
746	TG(O-54:4) [SIM]	[M+NH4]+	886.8	886.8	21	TG(51:0) [SIM]	100
607	TG(48:0) [NL-16:0]	[M+NH4]+	824.8	551.5	21	TG(51:0) [NL-17:0]	100
608	TG(48:0) [NL-18:0]	[M+NH4]+	824.8	523.5	21	TG(51:0) [NL-17:0]	100
610	TG(48:1) [NL-16:1]	[M+NH4]+	822.8	551.5	21	TG(51:0) [NL-17:0]	100
611	TG(48:1) [NL-18:1]	[M+NH4]+	822.8	523.5	21	TG(51:0) [NL-17:0]	100
613	TG(48:2) [NL-14:0]	[M+NH4]+	820.8	575.5	21	TG(51:0) [NL-17:0]	100
614	TG(48:2) [NL-14:1]	[M+NH4]+	820.8	577.5	21	TG(51:0) [NL-17:0]	100
615	TG(48:2) [NL-16:1]	[M+NH4]+	820.8	549.5	21	TG(51:0) [NL-17:0]	100
616	TG(48:2) [NL-18:2]	[M+NH4]+	820.8	523.5	21	TG(51:0) [NL-17:0]	100
618	TG(48:3) [NL-14:0]	[M+NH4]+	818.8	573.5	21	TG(51:0) [NL-17:0]	100
619	TG(48:3) [NL-16:1]	[M+NH4]+	818.8	547.5	21	TG(51:0) [NL-17:0]	100
620	TG(48:3) [NL-18:3]	[M+NH4]+	818.8	523.5	21	TG(51:0) [NL-17:0]	100
622	TG(49:1) [NL-16:1]	[M+NH4]+	836.8	565.5	21	TG(51:0) [NL-17:0]	100
623	TG(49:1) [NL-17:1]	[M+NH4]+	836.8	551.5	21	TG(51:0) [NL-17:0]	100
625	TG(50:0) [NL-18:0]	[M+NH4]+	852.8	551.5	21	TG(51:0) [NL-17:0]	100
627	TG(50:1) [NL-14:0]	[M+NH4]+	850.8	605.5	21	TG(51:0) [NL-17:0]	100
628	TG(50:1) [NL-16:0]	[M+NH4]+	850.8	577.5	21	TG(51:0) [NL-17:0]	100
629	TG(50:1) [NL-18:1]	[M+NH4]+	850.8	551.5	21	TG(51:0) [NL-17:0]	100
631	TG(50:2) [NL-14:0]	[M+NH4]+	848.8	603.5	21	TG(51:0) [NL-17:0]	100
632	TG(50:2) [NL-16:1]	[M+NH4]+	848.8	577.5	21	TG(51:0) [NL-17:0]	100
633	TG(50:2) [NL-18:1]	[M+NH4]+	848.8	549.5	21	TG(51:0) [NL-17:0]	100
634	TG(50:2) [NL-18:2]	[M+NH4]+	848.8	551.5	21	TG(51:0) [NL-17:0]	100
636	TG(50:3) [NL-14:0]	[M+NH4]+	846.8	601.5	21	TG(51:0) [NL-17:0]	100
637	TG(50:3) [NL-14:1]	[M+NH4]+	846.8	603.5	21	TG(51:0) [NL-17:0]	100
638	TG(50:3) [NL-16:1]	[M+NH4]+	846.8	575.5	21	TG(51:0) [NL-17:0]	100
639	TG(50:3) [NL-18:2]	[M+NH4]+	846.8	549.5	21	TG(51:0) [NL-17:0]	100
640	TG(50:3) [NL-18:3]	[M+NH4]+	846.8	551.5	21	TG(51:0) [NL-17:0]	100
642	TG(50:4) [NL-14:0]	[M+NH4]+	844.8	599.5	21	TG(51:0) [NL-17:0]	100
643	TG(50:4) [NL-18:3]	[M+NH4]+	844.8	549.5	21	TG(51:0) [NL-17:0]	100
644	TG(50:4) [NL-20:4]	[M+NH4]+	844.8	523.5	21	TG(51:0) [NL-17:0]	100
646	TG(51:0) [NL-16:0]	[M+NH4]+	866.7	593.4	21	TG(51:0) [NL-17:0]	100
648	TG(51:1) [NL-17:0]	[M+NH4]+	864.8	577.5	21	TG(51:0) [NL-17:0]	100
650	TG(51:2) [NL-15:0]	[M+NH4]+	862.8	603.5	21	TG(51:0) [NL-17:0]	100
651	TG(51:2) [NL-17:0]	[M+NH4]+	862.8	575.5	21	TG(51:0) [SIM]	100
652	TG(51:2) [NL-17:1]	[M+NH4]+	862.8	577.5	21	TG(51:0) [NL-17:0]	100
654	TG(52:1) [NL-18:0]	[M+NH4]+	878.8	577.5	21	TG(51:0) [SIM]	100
655	TG(52:1) [NL-18:1]	[M+NH4]+	878.8	579.5	21	TG(51:0) [NL-17:0]	100
657	TG(52:2) [NL-16:0]	[M+NH4]+	876.8	603.5	21	TG(51:0) [SIM]	100
658	TG(52:2) [NL-18:2]	[M+NH4]+	876.8	579.5	21	TG(51:0) [NL-17:0]	100
660	TG(52:3) [NL-16:1]	[M+NH4]+	874.8	603.5	21	TG(51:0) [SIM]	100
661	TG(52:3) [NL-18:2]	[M+NH4]+	874.8	577.5	21	TG(51:0) [NL-17:0]	100
663	TG(52:4) [NL-16:1]	[M+NH4]+	872.8	601.5	21	TG(51:0) [NL-17:0]	100
664	TG(52:4) [NL-18:2]	[M+NH4]+	872.8	575.5	21	TG(51:0) [SIM]	100
665	TG(52:4) [NL-18:3]	[M+NH4]+	872.8	577.5	21	TG(51:0) [NL-17:0]	100
667	TG(52:5) [NL-18:3]	[M+NH4]+	870.8	575.5	21	TG(51:0) [NL-17:0]	100
668	TG(52:5) [NL-20:4]	[M+NH4]+	870.8	549.5	21	TG(51:0) [SIM]	100
669	TG(52:5) [NL-20:5]	[M+NH4]+	870.8	551.5	21	TG(51:0) [NL-17:0]	100
671	TG(53:2) [NL-17:1]	[M+NH4]+	890.8	605.5	21	TG(51:0) [SIM]	100
672	TG(53:2) [NL-18:1]	[M+NH4]+	890.8	591.5	21	TG(51:0) [NL-17:0]	100
674	TG(54:0) [NL-18:0]	[M+NH4]+	908.8	607.5	21	TG(51:0) [NL-17:0]	100
676	TG(54:1) [NL-18:1]	[M+NH4]+	906.8	607.5	21	TG(51:0) [NL-17:0]	100
678	TG(54:2) [NL-18:0]	[M+NH4]+	904.8	603.5	21	TG(51:0) [SIM]	100
679	TG(54:2) [NL-20:1]	[M+NH4]+	904.8	577.5	21	TG(51:0) [NL-17:0]	100
681	TG(54:3) [NL-18:1]	[M+NH4]+	902.8	603.5	21	TG(51:0) [SIM]	100
682	TG(54:3) [NL-18:2]	[M+NH4]+	902.8	605.5	21	TG(51:0) [NL-17:0]	100
684	TG(54:4) [NL-18:2]	[M+NH4]+	900.8	603.5	21	TG(51:0) [SIM]	100
685	TG(54:4) [NL-20:3]	[M+NH4]+	900.8	577.5	21	TG(51:0) [NL-17:0]	100
687	TG(54:5) [NL-18:3]	[M+NH4]+	898.8	603.5	21	TG(51:0) [SIM]	100
688	TG(54:5) [NL-20:4]	[M+NH4]+	898.8	577.5	21	TG(51:0) [NL-17:0]	100
690	TG(54:6) [NL-18:3]	[M+NH4]+	896.8	601.5	21	TG(51:0) [NL-17:0]	100
691	TG(54:6) [NL-20:4]	[M+NH4]+	896.8	575.5	21	TG(51:0) [NL-17:0]	100
692	TG(54:6) [NL-20:5]	[M+NH4]+	896.8	577.5	21	TG(51:0) [SIM]	100
693	TG(54:6) [NL-22:6]	[M+NH4]+	896.8	551.5	21	TG(51:0) [NL-17:0]	100
695	TG(54:7) [NL-20:5]	[M+NH4]+	894.8	575.5	21	TG(51:0) [SIM]	100
696	TG(54:7) [NL-22:6]	[M+NH4]+	894.8	549.5	21	TG(51:0) [NL-17:0]	100
698	TG(56:6) [NL-20:4]	[M+NH4]+	924.8	603.5	21	TG(51:0) [NL-17:0]	100
699	TG(56:6) [NL-22:5](a/b)	[M+NH4]+	924.8	577.5	21	TG(51:0) [SIM]	100
701	TG(56:7) [NL-20:4]	[M+NH4]+	922.8	601.5	21	TG(51:0) [NL-17:0]	100
702	TG(56:7) [NL-20:5]	[M+NH4]+	922.8	603.5	21	TG(51:0) [NL-17:0]	100
703	TG(56:7) [NL-22:5](a/b)	[M+NH4]+	922.8	575.5	21	TG(51:0) [NL-17:0]	100
704	TG(56:7) [NL-22:6]	[M+NH4]+	922.8	577.5	21	TG(51:0) [NL-17:0]	100
706	TG(56:8) [NL-20:4]	[M+NH4]+	920.8	599.5	21	TG(51:0) [NL-17:0]	100
707	TG(56:8) [NL-20:5]	[M+NH4]+	920.8	601.5	21	TG(51:0) [NL-17:0]	100
708	TG(56:8) [NL-22:6]	[M+NH4]+	920.8	575.5	21	TG(51:0) [NL-17:0]	100
710	TG(56:9) [NL-22:6]	[M+NH4]+	918.8	573.5	21	TG(51:0) [NL-17:0]	100
712	TG(58:10) [NL-22:6]	[M+NH4]+	944.9	599.5	21	TG(51:0) [NL-17:0]	100
714	TG(58:8) [NL-22:6]	[M+NH4]+	948.8	603.5	21	TG(51:0) [NL-17:0]	100
716	TG(58:9) [NL-22:6]	[M+NH4]+	946.9	601.5	21	TG(51:0) [NL-17:0]	100
718	TG(O-50:1) [NL-15:0]	[M+NH4]+	836.8	577.5	21	TG(51:0) [NL-17:0]	100
719	TG(O-50:1) [NL-16:0]	[M+NH4]+	836.8	563.5	21	TG(51:0) [NL-17:0]	100
720	TG(O-50:1) [NL-17:1]	[M+NH4]+	836.8	551.5	21	TG(51:0) [NL-17:0]	100
721	TG(O-50:1) [NL-18:1]	[M+NH4]+	836.8	537.5	21	TG(51:0) [NL-17:0]	100
723	TG(O-50:2) [NL-16:1]	[M+NH4]+	834.8	563.5	21	TG(51:0) [NL-17:0]	100
724	TG(O-50:2) [NL-18:1]	[M+NH4]+	834.8	535.5	21	TG(51:0) [NL-17:0]	100
725	TG(O-50:2) [NL-18:2]	[M+NH4]+	834.8	537.5	21	TG(51:0) [NL-17:0]	100
727	TG(O-50:3) [NL-18:2]	[M+NH4]+	832.8	535.5	21	TG(51:0) [NL-17:0]	100
729	TG(O-52:0) [NL-16:0]	[M+NH4]+	866.8	593.5	21	TG(51:0) [NL-17:0]	100
731	TG(O-52:1) [NL-16:0]	[M+NH4]+	864.8	591.5	21	TG(51:0) [NL-17:0]	100
732	TG(O-52:1) [NL-18:1]	[M+NH4]+	864.8	565.5	21	TG(51:0) [NL-17:0]	100
734	TG(O-52:2) [NL-16:0]	[M+NH4]+	862.8	589.5	21	TG(51:0) [NL-17:0]	100
735	TG(O-52:2) [NL-17:1]	[M+NH4]+	862.8	577.5	21	TG(51:0) [NL-17:0]	100
736	TG(O-52:2) [NL-18:1]	[M+NH4]+	862.8	563.5	21	TG(51:0) [NL-17:0]	100
738	TG(O-54:2) [NL-17:1]	[M+NH4]+	890.8	605.5	21	TG(51:0) [NL-17:0]	100
739	TG(O-54:2) [NL-18:1]	[M+NH4]+	890.8	591.5	21	TG(51:0) [NL-17:0]	100
741	TG(O-54:3) [NL-17:1]	[M+NH4]+	888.8	603.5	21	TG(51:0) [NL-17:0]	100
742	TG(O-54:3) [NL-18:1]	[M+NH4]+	888.8	589.5	21	TG(51:0) [NL-17:0]	100
744	TG(O-54:4) [NL-17:1]	[M+NH4]+	886.8	601.5	21	TG(51:0) [NL-17:0]	100
745	TG(O-54:4) [NL-18:2]	[M+NH4]+	886.8	589.5	21	TG(51:0) [NL-17:0]	100
747	Ubiquinone	[M+NH4]+	880.7	197	21	Hex3Cer(d18:1-d7/18:0)	100

## Sheet: Table S2
Table S2: Lipid catagories, classes/subclasses and number of lipid species measured in this study
Lipid category	Lipid class/subclasses	No of species
Sphingolipids (22.6%)	Sphingosine (Sph)	4
	Sphingosine-1-phosphate (S1P)	4
	Dihydroceramide (dhCer)	6
	Ceramide (Cer)	50
	Deoxyceramide (deoxyCer)	11
	Sphingomyelin (SM)	44
	Monohexosylceramide (HexCer)	14
	Dihexosylceramide (Hex2Cer)	10
	Trihexosylcermide (Hex3Cer)	6
	GM3 ganglioside (GM3)	8
	GM1 gangloside (GM1)	1
	Sulfatide	10
	Ceramide-1-phosphate (Cer1P)	1
Phospholipids (48.6%)	Phosphatidylcholine (PC)	69
	Alkylphosphatidylcholine (PC(O))	22
	Alkenylphosphatidylcholine (PC(P))	26
	Lysophosphatidylcholine (LPC)	61
	Lysoalkylphosphatidylcholine (LPC(O))	10
	Lysoalkenylphosphatidylcholine (LPC(P))	6
	Phosphatidylethanolamine (PE)	37
	Alkylphosphatidylethanolamine (PE(O))	14
	Alkenylphosphatidylethanolamine (PE(P))	55
	Lysophosphatidylethanolamine (LPE)	14
	Lysoalkenylphosphatidylethanolamine (LPE(P))	4
	Phosphatidylglycerol (PG)	4
	Phosphatidylinositol (PI)	27
	Lysophosphatidylinositol (LPI)	8
	Phosphatidylserine (PS)	7
Glycerolipids and others (28.8%)	Free cholesterol (FC)	1
	Dehydrocholesteryl ester (DE)	6
	Cholesterol ester (CE)	27
	Acylcarnitine	14
	Diacylglycerol (DG)	25
	Triacylglycerol (TG)	111
	Alkyl-diacylglycerol (TG(O))	29
	Ubiquinone	1

## Sheet: Table S3
Table S3: Baseline lipidomic predictors of changes in waist circumference (WC)
Lipid #	Lipid species	Change in WC (cm per year) per SD increase in the lipid level1	95% CI (Lower CL)	95% CI (Upper CL)	p-value	p-value (BH)3	Change in WC (cm per year) per SD increase in the lipid level2	95% CI (Lower CL)	95% CI (Upper CL)	p-value	p-value (BH)3
1	Sph(d16:1)	-0.00428889	-0.0368969	0.0283191	0.796536	0.891568	-0.00737212	-0.0403481	0.0256039	0.661213	0.794093
2	Sph(d17:1)	-0.0270892	-0.0597293	0.00555084	0.103794	0.257552	-0.0212523	-0.0542788	0.0117742	0.207184	0.399913
3	Sph(d18:1)	0.0284891	-0.00441697	0.0613951	0.0897065	0.233487	0.0249392	-0.00859408	0.0584725	0.144905	0.317432
4	Sph(d18:2)	0.0103273	-0.0224527	0.0431073	0.536856	0.725193	0.0043578	-0.0288017	0.0375173	0.796701	0.877781
5	S1P(d16:1)	-0.0177213	-0.050821	0.0153783	0.29396	0.505451	-0.0168561	-0.0508466	0.0171345	0.331012	0.533798
6	S1P(d18:0)	0.0287407	-0.00387673	0.0613581	0.084154	0.222131	0.0294058	-0.00360546	0.0624171	0.0808181	0.22052
7	S1P(d18:1)	0.0489763	0.0163499	0.0816027	0.00326576	0.023457	0.0478219	0.014827	0.0808167	0.0045086	0.0343666
8	S1P(d18:2)	0.0795225	0.0465831	0.112462	2.26717e-06	9.96221e-05	0.0802342	0.0468772	0.113591	2.47037e-06	0.000115336
9	dhCer(d18:0/16:0)	-0.029543	-0.0623526	0.00326657	0.0775837	0.212132	-0.0269896	-0.0610581	0.00707893	0.120469	0.284779
10	dhCer(d18:0/18:0)	0.0301417	-0.00316064	0.0634439	0.076063	0.211627	0.0344637	-3.67779e-05	0.0689641	0.0502446	0.166074
11	dhCer(d18:0/20:0)	0.040268	0.00710895	0.0734272	0.0173139	0.0747598	0.0438021	0.00852392	0.0790803	0.0149615	0.077551
12	dhCer(d18:0/22:0)	0.0267342	-0.00746564	0.0609339	0.12547	0.296875	0.0274353	-0.0133871	0.0682578	0.187723	0.380025
13	dhCer(d18:0/24:0)	-0.00118498	-0.0347461	0.0323761	0.944819	0.965499	-0.000259094	-0.0405345	0.0400163	0.989938	0.99393
14	dhCer(d18:0/24:1)	0.0751643	0.0409477	0.109381	1.68653e-05	0.000466605	0.0905178	0.0514175	0.129618	5.78685e-06	0.000240154
15	Cer(d16:1/16:0)	-0.0139235	-0.0475131	0.0196661	0.416475	0.622214	-0.00934525	-0.0468249	0.0281344	0.624999	0.779423
16	Cer(d16:1/18:0)	0.0613985	0.0265241	0.096273	0.000561731	0.00645558	0.0659875	0.0263021	0.105673	0.00112205	0.0113266
17	Cer(d16:1/20:0)	0.0400914	0.00582507	0.0743577	0.0218475	0.0886963	0.0383656	-0.00170007	0.0784313	0.0605421	0.187655
18	Cer(d16:1/22:0)	-0.0172526	-0.0511875	0.0166824	0.318974	0.529106	-0.0468606	-0.0881058	-0.00561534	0.0259677	0.108051
19	Cer(d16:1/23:0)	-0.0260625	-0.0595183	0.00739336	0.126778	0.296875	-0.0428543	-0.0809653	-0.0047432	0.0275385	0.110007
20	Cer(d16:1/24:0)	-0.0473952	-0.0807152	-0.0140752	0.00531268	0.0310613	-0.0674011	-0.106361	-0.0284411	0.000699895	0.00816909
21	Cer(d16:1/24:1)	0.0144189	-0.0196655	0.0485033	0.406967	0.61415	0.00301283	-0.0379851	0.0440108	0.885456	0.932757
22	Cer(d17:1/16:0)	0.0187449	-0.0145405	0.0520303	0.269641	0.477713	0.0233746	-0.0122844	0.0590336	0.198833	0.389551
23	Cer(d17:1/18:0)	0.0450145	0.0116263	0.0784027	0.00823936	0.0430406	0.0387666	0.00327936	0.0742538	0.0322729	0.12363
24	Cer(d17:1/20:0)	0.0267382	-0.00668014	0.0601565	0.116818	0.279689	0.0198017	-0.0166724	0.0562759	0.287245	0.495547
25	Cer(d17:1/22:0)	-0.00957772	-0.0430216	0.0238662	0.574537	0.75693	-0.0268265	-0.0653028	0.0116497	0.171735	0.357553
26	Cer(d17:1/23:0)	-0.0192651	-0.0524893	0.0139591	0.2557	0.463988	-0.0360193	-0.0732567	0.0012181	0.0579771	0.182738
27	Cer(d17:1/24:0)	-0.0164532	-0.049706	0.0167995	0.332098	0.542942	-0.0243601	-0.0624067	0.0136865	0.209468	0.401212
28	Cer(d17:1/24:1)	0.0191677	-0.0146002	0.0529357	0.265855	0.4752	0.00884724	-0.0290883	0.0467828	0.647548	0.79039
29	Cer(d18:1/14:0)	-0.0296159	-0.0625629	0.00333116	0.078094	0.212132	-0.028022	-0.0626426	0.0065986	0.112628	0.272275
30	Cer(d18:1/16:0)	-0.0189475	-0.052609	0.014714	0.269873	0.477713	-0.0349047	-0.078197	0.0083876	0.114032	0.27323
31	Cer(d18:1/17:0)	0.0244773	-0.00817202	0.0571266	0.141698	0.315995	0.0189515	-0.0142626	0.0521655	0.263374	0.46401
32	Cer(d18:1/18:0)	0.072705	0.0376195	0.10779	4.92193e-05	0.00114023	0.079115	0.0378401	0.12039	0.000173244	0.00331828
33	Cer(d18:1/19:0)	0.00689875	-0.0260053	0.0398028	0.681076	0.822566	-0.00507274	-0.0398068	0.0296613	0.774656	0.865771
34	Cer(d18:1/20:0)	0.0466693	0.0122803	0.0810584	0.00782571	0.0414596	0.0406662	-0.0027383	0.0840707	0.0663057	0.196549
35	Cer(d18:1/21:0)	0.0251542	-0.00957653	0.059885	0.155712	0.334244	0.0110912	-0.0290079	0.0511903	0.58768	0.751708
36	Cer(d18:1/22:0)	-0.0115665	-0.0456664	0.0225335	0.506114	0.694976	-0.0469382	-0.0916831	-0.00219327	0.0397824	0.14132
37	Cer(d18:1/23:0)	-0.00973027	-0.0433301	0.0238695	0.570254	0.753947	-0.0324554	-0.0755835	0.0106728	0.1402	0.314503
38	Cer(d18:1/24:0)	-0.0289668	-0.062664	0.0047305	0.0920095	0.23865	-0.0535686	-0.0976921	-0.00944504	0.0173445	0.0820022
39	Cer(d18:1/24:1)	0.0358442	0.00152978	0.0701585	0.0406276	0.136706	0.0318903	-0.00987674	0.0736574	0.134499	0.306314
40	Cer(d18:1/26:0)	-0.0481924	-0.0813188	-0.015066	0.00436033	0.0283232	-0.0561676	-0.0955202	-0.0168149	0.00515879	0.0389254
41	Cer(d18:2/14:0)	-0.0196077	-0.0533403	0.0141248	0.25454	0.463988	-0.0164565	-0.0516774	0.0187644	0.359726	0.558327
42	Cer(d18:2/16:0)	-0.0345976	-0.0687741	-0.000421054	0.0472444	0.149541	-0.0324316	-0.0711221	0.00625881	0.100385	0.252484
43	Cer(d18:2/17:0)	-0.024287	-0.0568938	0.00831985	0.144298	0.316101	-0.0218027	-0.0548448	0.0112394	0.195874	0.387831
44	Cer(d18:2/18:0)	0.0337647	-0.000733789	0.0682632	0.0550745	0.166754	0.0266479	-0.0117818	0.0650777	0.174085	0.360226
45	Cer(d18:2/20:0)	0.0493708	0.0154353	0.0833064	0.00435935	0.0283232	0.0393621	0.00016415	0.07856	0.0490486	0.164215
46	Cer(d18:2/21:0)	0.0265783	-0.00744812	0.0606047	0.125759	0.296875	0.0140751	-0.0220556	0.0502057	0.445086	0.629695
47	Cer(d18:2/22:0)	-0.0052861	-0.0389171	0.0283449	0.757995	0.867109	-0.0350189	-0.0755211	0.00548325	0.0901338	0.233784
48	Cer(d18:2/23:0)	-0.0365114	-0.0700577	-0.00296522	0.0329129	0.119931	-0.0689615	-0.108133	-0.0297901	0.000562007	0.00723826
49	Cer(d18:2/24:0)	-0.0423296	-0.0755387	-0.00912052	0.0124899	0.0578212	-0.0674303	-0.106568	-0.0282925	0.000736294	0.00844807
50	Cer(d18:2/24:1)	0.00519225	-0.0286733	0.0390578	0.763759	0.869245	-0.0178337	-0.0572784	0.021611	0.37548	0.568542
51	Cer(d18:2/26:0)	-0.0473509	-0.0806445	-0.0140574	0.00531914	0.0310613	-0.0474577	-0.0839571	-0.0109583	0.0108307	0.0622365
52	Cer(d19:1/16:0)	0.00166736	-0.0312575	0.0345922	0.920923	0.951493	-0.00063408	-0.0347675	0.0334993	0.970951	0.984125
53	Cer(d19:1/18:0)	0.0576381	0.0237028	0.0915735	0.000874978	0.00907789	0.0536627	0.0180732	0.0892521	0.00313021	0.0268766
54	Cer(d19:1/20:0)	0.0467367	0.0132427	0.0802308	0.00624819	0.0345733	0.0419562	0.00677587	0.0771366	0.0194239	0.086884
55	Cer(d19:1/22:0)	0.0364652	0.00258122	0.0703492	0.0349259	0.123086	0.0317332	-0.00503653	0.068503	0.0907278	0.234511
56	Cer(d19:1/23:0)	0.0229157	-0.0103035	0.0561349	0.176323	0.367914	0.0215392	-0.0142742	0.0573525	0.238436	0.438699
57	Cer(d19:1/24:0)	0.00594336	-0.0276826	0.0395693	0.728984	0.845577	0.0066566	-0.0303764	0.0436896	0.724571	0.841764
58	Cer(d19:1/24:1)	0.0555216	0.0220194	0.0890237	0.00116534	0.0106489	0.0544096	0.0191414	0.0896777	0.00250273	0.0227993
59	Cer(d19:1/26:0)	-0.0541285	-0.0868575	-0.0213996	0.00119297	0.0106566	-0.0504865	-0.0845411	-0.0164319	0.00367145	0.0298105
60	Cer(d20:1/22:0)	0.0476895	0.013566	0.0818129	0.00616761	0.0343821	0.0466134	0.00884218	0.0843847	0.0155814	0.0786081
61	Cer(d20:1/23:0)	0.030452	-0.00315451	0.0640585	0.075726	0.211627	0.0291066	-0.00738338	0.0655967	0.117939	0.280576
62	Cer(d20:1/24:0)	0.0225605	-0.0115664	0.0566874	0.195043	0.393776	0.0299065	-0.00769172	0.0675048	0.118973	0.282137
63	Cer(d20:1/24:1)	0.0242587	-0.0101732	0.0586905	0.167282	0.351999	0.0236188	-0.0132478	0.0604854	0.209193	0.401212
64	Cer(d20:1/26:0)	0.00246319	-0.03014	0.0350664	0.882264	0.934824	-0.00200095	-0.0351672	0.0311653	0.905857	0.943759
65	Cer(m18:0/20:0)	0.0164581	-0.0193724	0.0522887	0.367913	0.58368	-0.0171214	-0.0634426	0.0291997	0.468724	0.650812
66	Cer(m18:0/22:0)	-0.00609919	-0.0422374	0.030039	0.740763	0.854428	-0.0462698	-0.0943507	0.00181111	0.0592735	0.184489
67	Cer(m18:0/23:0)	-0.00872484	-0.0437602	0.0263105	0.625434	0.791444	-0.0375123	-0.0821745	0.00714979	0.0997056	0.251622
68	Cer(m18:0/24:0)	-0.0224463	-0.05814	0.0132474	0.217702	0.423498	-0.0513635	-0.0971408	-0.00558617	0.027875	0.110759
69	Cer(m18:0/24:1)	0.0217277	-0.0143945	0.0578499	0.238378	0.447621	-0.00109533	-0.0480271	0.0458365	0.963509	0.979239
70	Cer(m18:1/18:0)	0.0865595	0.0497234	0.123396	4.17973e-06	0.000163781	0.0826839	0.0376119	0.127756	0.000325519	0.00496251
71	Cer(m18:1/20:0)	0.056907	0.0193919	0.0944221	0.00295431	0.021636	0.0436539	-0.00642571	0.0937335	0.0875343	0.230548
72	Cer(m18:1/22:0)	0.0347146	-0.00253563	0.0719647	0.0677617	0.195436	0.0117085	-0.0364726	0.0598896	0.633813	0.783872
73	Cer(m18:1/23:0)	0.00944175	-0.0269811	0.0458646	0.611347	0.781273	-0.0239003	-0.0700906	0.02229	0.310453	0.515352
74	Cer(m18:1/24:0)	0.00745258	-0.029408	0.0443132	0.691859	0.825589	-0.0153062	-0.0619592	0.0313469	0.520139	0.693828
75	Cer(m18:1/24:1)	0.0511944	0.0140865	0.0883023	0.00685957	0.036864	0.03994	-0.00694747	0.0868274	0.0949933	0.241361
76	HexCer(d16:1/18:0)	0.00379618	-0.02965	0.0372424	0.82393	0.909122	0.0140776	-0.0214465	0.0496018	0.43727	0.625749
77	HexCer(d16:1/20:0)	0.00650994	-0.0269095	0.0399294	0.702572	0.830413	0.0172156	-0.0187221	0.0531532	0.347719	0.551817
78	HexCer(d16:1/22:0)	-0.00206236	-0.034988	0.0308633	0.902276	0.942274	0.0127033	-0.0227611	0.0481677	0.482579	0.663557
79	HexCer(d16:1/24:0)	-0.0113858	-0.044398	0.0216265	0.498991	0.688994	0.00157765	-0.0341205	0.0372758	0.930963	0.961866
80	HexCer(d18:1/16:0)	0.0514682	0.018837	0.0840994	0.00199725	0.0162168	0.0688046	0.033864	0.103745	0.00011447	0.00231106
81	HexCer(d18:1/18:0)	0.00318148	-0.0300142	0.0363772	0.850976	0.915964	0.0169194	-0.0186308	0.0524696	0.350859	0.551817
82	HexCer(d18:1/20:0)	0.00901061	-0.0238923	0.0419135	0.591388	0.766956	0.0260964	-0.00899232	0.0611852	0.144899	0.317432
83	HexCer(d18:1/22:0)	0.00755878	-0.0255354	0.0406529	0.654348	0.802145	0.0237192	-0.0123946	0.0598331	0.197952	0.389132
84	HexCer(d18:1/24:0)	0.00932563	-0.024425	0.0430763	0.588068	0.765308	0.0281725	-0.00851784	0.0648628	0.132311	0.302251
85	HexCer(d18:1/24:1)	0.0453075	0.0122795	0.0783354	0.00718229	0.0383227	0.067675	0.032642	0.102708	0.000154061	0.00302851
86	HexCer(d18:2/18:0)	-0.00685852	-0.0400312	0.0263142	0.685264	0.822978	-0.00240459	-0.0368081	0.031999	0.891021	0.932757
87	HexCer(d18:2/20:0)	0.0085521	-0.0245557	0.0416598	0.612606	0.781273	0.0174596	-0.0169414	0.0518607	0.319801	0.522068
88	HexCer(d18:2/22:0)	0.00920093	-0.0237978	0.0421996	0.584672	0.764284	0.0240038	-0.0109543	0.058962	0.178329	0.365966
89	HexCer(d18:2/24:0)	0.0172553	-0.0161325	0.0506432	0.311032	0.520943	0.0347362	-0.00124221	0.0707145	0.0584491	0.183046
90	Hex2Cer(d16:1/16:0)	0.00521463	-0.0275505	0.0379798	0.755054	0.867109	0.0244601	-0.0101065	0.0590267	0.165433	0.348455
91	Hex2Cer(d16:1/24:1)	-0.0519458	-0.0845245	-0.019367	0.0017822	0.0146297	-0.0381505	-0.0718621	-0.00443881	0.0265598	0.109012
92	Hex2Cer(d18:1/16:0)	0.00629777	-0.0270082	0.0396038	0.710888	0.83234	0.0371826	0.000270447	0.0740947	0.0483454	0.162676
93	Hex2Cer(d18:1/18:0)	-0.0701351	-0.10401	-0.0362599	4.99782e-05	0.00114023	-0.0504255	-0.0864212	-0.0144297	0.00604713	0.0434239
94	Hex2Cer(d18:1/20:0)	0.0313654	-0.00165251	0.0643834	0.0626172	0.182723	0.0454754	0.0108156	0.0801353	0.010133	0.0615395
95	Hex2Cer(d18:1/22:0)	0.011627	-0.021231	0.0444849	0.487906	0.681244	0.0359511	-0.000374422	0.0722765	0.0524078	0.171938
96	Hex2Cer(d18:1/24:0)	0.0245662	-0.00838754	0.05752	0.143957	0.316101	0.0482143	0.0119427	0.084486	0.00918856	0.0576795
97	Hex2Cer(d18:1/24:1)	0.0134084	-0.0196205	0.0464372	0.426164	0.630384	0.0440148	0.00797806	0.0800516	0.0166805	0.0809111
98	Hex2Cer(d18:2/16:0)	0.0251036	-0.00790437	0.0581115	0.136036	0.308872	0.0459537	0.0108095	0.0810978	0.0103922	0.0622365
99	Hex2Cer(d18:2/24:1)	0.0290284	-0.00432193	0.0623788	0.0880013	0.22985	0.0616297	0.0254421	0.0978172	0.00084725	0.00917241
100	Hex3Cer(d18:1/16:0)	-0.0336327	-0.0686992	0.00143385	0.060129	0.177535	-0.00388422	-0.0450516	0.0372831	0.853262	0.913162
101	Hex3Cer(d18:1/18:0)	-0.0502168	-0.0837569	-0.0166766	0.00334741	0.0237039	-0.0343063	-0.071365	0.00275242	0.0696105	0.202331
102	Hex3Cer(d18:1/20:0)	-0.0209745	-0.0544983	0.0125493	0.220051	0.426956	-0.007195	-0.0428494	0.0284594	0.692414	0.819704
103	Hex3Cer(d18:1/22:0)	-0.0651709	-0.0993427	-0.0309991	0.000186715	0.00329726	-0.0498734	-0.0882711	-0.0114757	0.0109143	0.0622365
104	Hex3Cer(d18:1/24:0)	-0.0408696	-0.0745672	-0.00717206	0.0174573	0.074946	-0.0189219	-0.0573848	0.0195409	0.334878	0.536811
105	Hex3Cer(d18:1/24:1)	-0.015129	-0.0502136	0.0199556	0.397955	0.607718	0.0243771	-0.0153994	0.0641536	0.229637	0.427777
106	GM3(d18:1/16:0)	-0.0358874	-0.0696988	-0.00207606	0.0375012	0.129094	-0.0134526	-0.0527439	0.0258387	0.502123	0.678274
107	GM3(d18:1/18:0)	-0.0593007	-0.0931372	-0.0254642	0.00059517	0.00673624	-0.0488062	-0.0881506	-0.00946185	0.0150534	0.077551
108	GM3(d18:1/20:0)	0.01813	-0.0149411	0.051201	0.282554	0.49315	0.0202741	-0.0139877	0.0545359	0.246082	0.446173
109	GM3(d18:1/22:0)	0.000961414	-0.0324629	0.0343857	0.955035	0.973275	0.0151741	-0.0245908	0.054939	0.454448	0.641725
110	GM3(d18:1/24:0)	-0.049959	-0.0846029	-0.0153151	0.00471466	0.0293918	-0.04226	-0.0819243	-0.00259571	0.0367816	0.135349
111	GM3(d18:1/24:1)	-0.00897582	-0.0433287	0.025377	0.608522	0.781042	0.00914717	-0.0288913	0.0471856	0.637362	0.786958
112	GM3(d18:2/24:1)	-0.0151207	-0.0483321	0.0180907	0.372145	0.586747	-0.00824103	-0.0427072	0.0262251	0.639276	0.788018
113	GM3(d20:1/18:0)	0.00517807	-0.0274812	0.0378374	0.755954	0.867109	0.00261919	-0.0304845	0.0357229	0.876742	0.927658
114	GM1(d18:1/16:0)	0.00776052	-0.0256533	0.0411744	0.648907	0.802145	0.0264157	-0.00865698	0.0614884	0.139865	0.314503
115	Sulfatide (d18:1:/16:0(OH))	-0.0460902	-0.0794249	-0.0127555	0.00673772	0.0365521	-0.0316013	-0.0701396	0.00693697	0.107998	0.266254
116	Sulfatide (d18:1:/16:0)	-0.0615729	-0.0950441	-0.0281018	0.000313225	0.00433294	-0.0468762	-0.0834671	-0.0102854	0.0120518	0.0671846
117	Sulfatide (d18:1:/18:0(OH))	-0.0250427	-0.0576357	0.00755027	0.132059	0.303767	-0.0273449	-0.0603396	0.00564971	0.104281	0.259661
118	Sulfatide (d18:1:/18:0)	-0.014587	-0.047221	0.018047	0.380924	0.592812	-0.0177233	-0.0510039	0.0155573	0.296537	0.504586
119	Sulfatide (d18:1:/24:0(OH))	-0.0374087	-0.0700549	-0.00476242	0.0247189	0.096172	-0.0315529	-0.0664591	0.00335342	0.07644	0.212088
120	Sulfatide (d18:1:/24:0)	-0.0186228	-0.0518466	0.0146009	0.271882	0.479	-0.00798292	-0.0431505	0.0271847	0.656337	0.793248
121	Sulfatide (d18:1:/24:1(OH))	-0.0290087	-0.0619842	0.00396681	0.0846622	0.222686	-0.0169434	-0.0524897	0.018603	0.350124	0.551817
122	Sulfatide (d18:1:/24:1)	-0.051076	-0.0854562	-0.0166958	0.00360052	0.0249036	-0.0318842	-0.0685776	0.00480917	0.0885392	0.232066
123	Sulfatide (d18:2:/18:0(OH))	-0.0243312	-0.0569246	0.00826217	0.143403	0.315995	-0.0235991	-0.0566492	0.00945111	0.161632	0.344969
124	Sulfatide (d18:2:/18:0)	-0.0126996	-0.0453854	0.0199862	0.446286	0.64926	-0.00745993	-0.0405832	0.0256634	0.65886	0.79331
125	Cer1P(d18:1/16:0)	-0.0231403	-0.056732	0.0104514	0.176927	0.368146	0.00126833	-0.0347516	0.0372883	0.944969	0.967204
126	SM(d17:1/14:0)	-0.0287688	-0.0635948	0.00605712	0.105413	0.259024	-0.00976729	-0.04951	0.0299754	0.629974	0.781796
127	SM(d18:0/14:0)	-0.0292632	-0.0634005	0.00487405	0.092919	0.239499	-0.00575587	-0.0467901	0.0352783	0.78334	0.866896
128	SM(d18:1/14:0)/SM(d16:1/16:0)	-0.0343899	-0.0687041	-7.55708e-05	0.0494977	0.154012	-0.0165051	-0.0606974	0.0276873	0.464096	0.645586
129	SM(d18:2/14:0)	0.0170148	-0.0241692	0.0581989	0.418025	0.623284	0.0616558	0.0112309	0.112081	0.0165616	0.0809111
130	SM(d17:1/16:0)	-0.0107525	-0.0446464	0.0231415	0.534028	0.722679	0.0185572	-0.022531	0.0596453	0.375983	0.568542
131	SM(d18:0/16:0)	-0.0146416	-0.0479306	0.0186475	0.388595	0.600995	0.0196827	-0.0189532	0.0583186	0.317984	0.522068
132	SM(d18:1/16:0)	-0.0407817	-0.0748163	-0.00674704	0.0188572	0.0795839	-0.0206878	-0.0703572	0.0289816	0.414238	0.602016
133	SM(d18:2/16:0)	0.0213537	-0.0158238	0.0585313	0.26022	0.469528	0.086298	0.0354372	0.137159	0.000885724	0.00945194
134	SM(34:3)	0.00142839	-0.0357225	0.0385792	0.939921	0.96251	0.0183183	-0.0246692	0.0613057	0.40354	0.595193
135	SM(d16:1/19:0)	-0.00623358	-0.0389427	0.0264756	0.708716	0.83234	0.0127202	-0.0234223	0.0488627	0.490255	0.669507
136	SM(d18:1/17:0)/SM(d17:1/18:0)	0.0386834	0.00586248	0.0715043	0.0208933	0.0857545	0.0642413	0.0274946	0.100988	0.000614207	0.00760769
137	SM(d18:2/17:0)	0.0228053	-0.0120579	0.0576685	0.199771	0.401153	0.0494061	0.00940199	0.0894102	0.0155038	0.0786081
138	SM(35:2) (b)	-0.0197903	-0.0539351	0.0143545	0.255908	0.463988	0.0119823	-0.034478	0.0584426	0.613164	0.772428
139	SM(d18:1/18:0)/SM(d16:1/20:0)	0.0392557	0.0050447	0.0734667	0.0245213	0.0959028	0.0891905	0.0465901	0.131791	4.11084e-05	0.00109671
140	SM(d18:2/18:0)	0.0520193	0.0160766	0.087962	0.00456651	0.0291554	0.0884011	0.0461913	0.130611	4.08757e-05	0.00109671
141	SM(d18:2/18:1)	0.0112783	-0.0241463	0.0467028	0.532565	0.722007	0.0210985	-0.0182739	0.0604708	0.293529	0.501753
142	SM(37:1)	0.0234299	-0.0109758	0.0578357	0.181931	0.374387	0.0508647	0.0117706	0.0899588	0.0107791	0.0622365
143	SM(37:2)	0.0139044	-0.0206788	0.0484875	0.430624	0.63447	0.0374331	-0.000737934	0.0756041	0.054595	0.176547
144	SM(d18:1/20:0)/SM(d16:1/22:0)	-0.00338587	-0.0370055	0.0302338	0.843498	0.910599	0.0362676	-0.00838709	0.0809223	0.1114	0.272046
145	SM(d18:2/20:0)	0.0294552	-0.00646772	0.0653782	0.108017	0.264553	0.0715842	0.0293324	0.113836	0.000901528	0.00948509
146	SM(38:3) (a)	0.0127032	-0.0234881	0.0488945	0.491422	0.681926	0.0296735	-0.0086907	0.0680376	0.129501	0.298778
147	SM(38:3) (b)	-0.002176	-0.0353833	0.0310313	0.89779	0.942274	0.00574872	-0.0301653	0.0416627	0.753687	0.854124
148	SM(d16:1/23:0)/SM(d17:1/22:0)	-0.0325707	-0.0662065	0.00106516	0.0577071	0.171742	-0.0177687	-0.0586764	0.0231389	0.394519	0.587064
149	SM(d18:0/22:0)	0.0166485	-0.0182728	0.0515698	0.350036	0.563527	0.0350921	-0.00518033	0.0753645	0.0876515	0.230548
150	SM(d18:1/22:0)/SM(d16:1/24:0)	-0.0257114	-0.0587096	0.0072868	0.126698	0.296875	-0.0107401	-0.0573639	0.0358837	0.651584	0.792725
151	SM(d16:1/24:1)	0.00374465	-0.0308757	0.038365	0.832083	0.909813	0.0449426	0.00392308	0.0859621	0.0317661	0.12359
152	SM(d18:2/22:0)	-0.0127964	-0.0472502	0.0216574	0.466584	0.669037	0.0176442	-0.0261914	0.0614797	0.430105	0.617965
153	SM(40:3) (a)	0.00901371	-0.0282443	0.0462717	0.635328	0.79763	0.0407706	-0.00202646	0.0835677	0.0618753	0.189616
154	SM(40:3) (b)	0.00580049	-0.0282321	0.0398331	0.738298	0.853729	0.0271304	-0.0112248	0.0654855	0.165598	0.348455
155	SM(41:0)	0.00644169	-0.027339	0.0402224	0.708548	0.83234	0.0303529	-0.00985861	0.0705645	0.138994	0.31368
156	SM(41:1) (a)	0.00213067	-0.0310294	0.0352908	0.899767	0.942274	0.0149429	-0.0217984	0.0516842	0.425312	0.613336
157	SM(d18:1/23:0)/SM(d17:1/24:0)	-0.031487	-0.0645184	0.00154435	0.0617125	0.181493	-0.0194021	-0.0643554	0.0255513	0.397528	0.589193
158	SM(d17:1/24:1)	0.0286463	-0.00570845	0.0630011	0.10218	0.256999	0.073274	0.0330325	0.113515	0.0003605	0.00513686
159	SM(d18:2/23:0)	-0.036842	-0.0720808	-0.00160312	0.0404526	0.136706	-0.0168929	-0.0612905	0.0275047	0.455755	0.642356
160	SM(d18:1/24:0)	-0.0396811	-0.0725131	-0.00684903	0.0178531	0.0762074	-0.0291599	-0.0736822	0.0153624	0.199211	0.389551
161	SM(d18:1/24:1)	0.0231037	-0.0105958	0.0568033	0.179004	0.371433	0.0703465	0.0300711	0.110622	0.000621243	0.00760769
162	SM(d18:2/24:0)	-0.0471947	-0.0804844	-0.013905	0.0054665	0.0314114	-0.0278477	-0.0724035	0.0167081	0.22053	0.418112
163	SM(43:1)	-0.0231733	-0.0559589	0.00961238	0.165918	0.351108	-0.00516056	-0.0438102	0.0334891	0.793521	0.875569
164	SM(d19:1/24:1)	0.0393856	0.00660007	0.0721712	0.0185549	0.0787529	0.0612087	0.0263098	0.0961075	0.000589589	0.00746479
165	SM(43:2) (b)	0.012156	-0.0210596	0.0453716	0.473131	0.671974	0.0435948	0.0051056	0.082084	0.0264291	0.109012
166	SM(43:2) (c)	-0.0139574	-0.0473575	0.0194427	0.4127	0.621546	0.0115298	-0.0271701	0.0502298	0.559208	0.730684
167	SM(44:1)	-0.0323659	-0.0651513	0.000419457	0.053003	0.162935	-0.0119283	-0.0523949	0.0285383	0.563381	0.73318
168	SM(44:2)	0.00729101	-0.0262527	0.0408347	0.670048	0.816519	0.05406	0.0140304	0.0940897	0.00813138	0.053282
169	SM(44:3)	-0.0110376	-0.0462114	0.0241361	0.538466	0.726055	0.0341427	-0.00625017	0.0745355	0.0975661	0.247057
170	PC(28:0)	-0.0633261	-0.0961315	-0.0305208	0.00015573	0.00298283	-0.062655	-0.0990975	-0.0262126	0.000755412	0.00844807
171	PC(14:0_16:0)	-0.0515864	-0.0849594	-0.0182135	0.00245414	0.0190963	-0.0548825	-0.0955678	-0.0141972	0.00820464	0.0532945
172	PC(31:0) (a)	-0.0124358	-0.0451388	0.0202672	0.456024	0.657626	-0.00649208	-0.0414232	0.028439	0.715615	0.832654
173	PC(31:0) (b)	-0.00805969	-0.0412731	0.0251537	0.634299	0.79763	0.00177726	-0.0333021	0.0368566	0.920887	0.955421
174	PC(16:0_16:0)	-0.0150201	-0.0488024	0.0187622	0.383457	0.594684	0.00318684	-0.0417696	0.0481433	0.889482	0.932757
175	PC(32:1)	0.0116427	-0.0220612	0.0453466	0.498313	0.688994	0.0196378	-0.0221348	0.0614103	0.356777	0.556641
176	PC(32:2)	-0.0607846	-0.0947918	-0.0267775	0.000461784	0.00565496	-0.0778808	-0.118965	-0.0367965	0.000204203	0.00363189
177	PC(33:0) (a)	0.00910721	-0.0237578	0.0419722	0.586988	0.765235	0.0188162	-0.0182799	0.0559123	0.32009	0.522068
178	PC(33:0) (b)	0.00173458	-0.0314814	0.0349506	0.918464	0.951493	0.00945221	-0.0274148	0.0463192	0.615254	0.772428
179	PC(33:1)	0.0254048	-0.00771677	0.0585264	0.132729	0.304137	0.0343921	-0.00426312	0.0730474	0.0811819	0.22052
180	PC(33:2)	-0.0361577	-0.0700899	-0.00222554	0.0367557	0.127705	-0.0358759	-0.0725072	0.000755297	0.0549129	0.17681
181	PC(16:0_18:0)	-0.0368073	-0.0701001	-0.00351445	0.0302514	0.113557	-0.064572	-0.112286	-0.0168584	0.00799928	0.053282
182	PC(16:0_18:1)	0.00353043	-0.0294295	0.0364903	0.83369	0.909813	0.0146959	-0.028495	0.0578868	0.504781	0.679408
183	PC(16:0_18:2)	-0.0559525	-0.0890735	-0.0228316	0.000932806	0.00929075	-0.0658528	-0.105045	-0.026661	0.000993857	0.01017
184	PC(16:1_18:2)	-0.0314002	-0.0666134	0.00381296	0.0804998	0.215188	-0.0391943	-0.0823816	0.00399297	0.0752719	0.211384
185	PC(16:0_18:3) (a)	-0.0618753	-0.0957567	-0.0279939	0.000346253	0.00461877	-0.0732429	-0.113376	-0.0331102	0.000349466	0.00511865
186	PC(16:0_18:3) (b)	-0.0258798	-0.0592092	0.00744958	0.128013	0.298831	-0.0404931	-0.0822562	0.00127009	0.0573837	0.181634
187	PC(14:0_20:4)	-0.0368584	-0.0705802	-0.00313657	0.0321776	0.117843	-0.046186	-0.0868562	-0.00551575	0.0260364	0.108051
188	PC(34:5)	-0.0279325	-0.0615702	0.00570523	0.103605	0.257552	-0.0215719	-0.0600113	0.0168676	0.271315	0.474731
189	PC(15-MHDA_18:1)	0.011785	-0.0210192	0.0445892	0.481295	0.676119	0.0179705	-0.0182092	0.0541503	0.330235	0.533798
190	PC(17:0_18:1)	0.0304366	-0.0025588	0.063432	0.0706045	0.201598	0.0400299	0.00174689	0.0783128	0.0404263	0.142445
191	PC(15-MHDA_18:2)	-0.029954	-0.0632654	0.00335734	0.0779881	0.212132	-0.0291627	-0.0653785	0.00705315	0.114486	0.27323
192	PC(17:0_18:2)	-0.0436576	-0.0775567	-0.0097585	0.0116059	0.055933	-0.0478856	-0.0852408	-0.0105304	0.0119979	0.0671846
193	PC(17:1_18:2)	-0.028225	-0.0622883	0.00583824	0.10435	0.257552	-0.0328325	-0.072362	0.006697	0.103526	0.258641
194	PC(15:0_20:3)	0.00988663	-0.0238498	0.043623	0.565654	0.753197	0.00786335	-0.0290896	0.0448163	0.67658	0.804785
195	PC(15:0_20:4)	0.00822471	-0.0254798	0.0419292	0.6324	0.79763	0.0122108	-0.0244304	0.048852	0.513587	0.687544
196	PC(35:5)	0.0078218	-0.0257225	0.0413661	0.647606	0.802145	0.0223585	-0.0140139	0.058731	0.228227	0.426863
197	PC(18:0_18:1)	0.00261957	-0.030429	0.0356681	0.876521	0.931382	0.00417011	-0.0379253	0.0462655	0.846025	0.908018
198	PC(18:1_18:1)	-0.0132278	-0.0467769	0.0203214	0.439592	0.643873	-0.0119257	-0.0528464	0.0289949	0.567803	0.736369
199	PC(18:0_18:2)	-0.0629428	-0.0959865	-0.0298991	0.000190111	0.00329726	-0.0844394	-0.124156	-0.0447229	3.11996e-05	0.000951228
200	PC(18:1_18:2)	-0.0617856	-0.0961545	-0.0274166	0.000428022	0.00542093	-0.0699234	-0.110026	-0.0298207	0.000634931	0.00764989
201	PC(16:0_20:3) (a)	0.0123106	-0.0217792	0.0464005	0.479014	0.675139	0.0117675	-0.0320691	0.0556042	0.598739	0.761938
202	PC(16:0_20:3) (b)	0.0204974	-0.0125746	0.0535695	0.224415	0.43286	0.0299059	-0.010033	0.0698449	0.142183	0.316102
203	PC(18:2_18:2)	-0.1167	-0.150197	-0.0832035	9.36296e-12	2.33138e-09	-0.135284	-0.173755	-0.0968132	6.01942e-12	1.93181e-09
204	PC(16:0_20:4)	0.0168772	-0.0162087	0.0499631	0.317357	0.52875	0.0247302	-0.0122465	0.061707	0.189872	0.380254
205	PC(16:1_20:4)	0.00369826	-0.0305833	0.0379798	0.832518	0.909813	0.0120659	-0.0310924	0.0552242	0.583666	0.748701
206	PC(16:0_20:5)	0.00801157	-0.0256244	0.0416476	0.640568	0.800175	0.0273684	-0.011304	0.0660408	0.165388	0.348455
207	PC(36:6) (a)	0.00689522	-0.0271935	0.040984	0.69173	0.825589	0.0263937	-0.0133748	0.0661622	0.193286	0.384001
208	PC(14:0_22:6)	-0.0258543	-0.0603485	0.00863986	0.141792	0.315995	-0.0258541	-0.0660827	0.0143746	0.20776	0.399991
209	PC(15-MHDA_20:4)	0.0027802	-0.0303784	0.0359388	0.869447	0.929027	0.00698666	-0.0296927	0.0436661	0.708856	0.829908
210	PC(17:0_20:4)	0.0216218	-0.0116139	0.0548575	0.202241	0.404115	0.0214048	-0.0140232	0.0568328	0.236296	0.436914
211	PC(15:0_22:6)	0.0180988	-0.0165463	0.0527439	0.305827	0.517465	0.0269663	-0.0104478	0.0643804	0.157726	0.338567
212	PC(38:2)	0.00195322	-0.033126	0.0370324	0.913084	0.947325	0.0104103	-0.0353157	0.0561362	0.655389	0.793248
213	PC(18:0_20:3)	0.047907	0.0122514	0.0835625	0.00846177	0.0438955	0.0567412	0.011579	0.101904	0.0138075	0.0731506
214	PC(18:1_20:3)	0.0072463	-0.0269655	0.0414581	0.677996	0.82218	0.0067102	-0.0354812	0.0489016	0.755217	0.854124
215	PC(38:4) (b)	0.00942519	-0.0243111	0.0431615	0.58393	0.764284	-0.000516602	-0.0425411	0.0415079	0.980775	0.98941
216	PC(18:0_20:4)	0.0195886	-0.0141561	0.0533332	0.255175	0.463988	0.0192003	-0.0185549	0.0569555	0.318833	0.522068
217	PC(38:5) (a)	0.00155887	-0.0316829	0.0348006	0.926756	0.954878	0.00152052	-0.0373158	0.0403569	0.938823	0.967204
218	PC(38:5) (b)	0.0122805	-0.0217146	0.0462756	0.478868	0.675139	0.0215036	-0.0185013	0.0615085	0.292041	0.501504
219	PC(38:6) (a)	-0.0544897	-0.0878048	-0.0211746	0.00135149	0.0116042	-0.0688965	-0.112952	-0.0248412	0.00218124	0.0206252
220	PC(16:0_22:6)	0.0182741	-0.0157309	0.0522791	0.29216	0.505193	0.0277967	-0.00963859	0.065232	0.145549	0.317909
221	PC(18:2_20:5)	-0.049634	-0.0828018	-0.0164662	0.00336361	0.0237039	-0.0437098	-0.0827285	-0.00469108	0.0281271	0.111169
222	PC(16:1_22:6)	0.0163487	-0.0192518	0.0519492	0.368023	0.58368	0.0282431	-0.0124325	0.0689187	0.173507	0.360028
223	PC(38:7) (c)	0.00711098	-0.0271168	0.0413387	0.68382	0.822566	0.0111542	-0.0283039	0.0506123	0.579485	0.747226
224	PC (39:5) (a)	-0.017671	-0.0510065	0.0156644	0.298761	0.509531	-0.0178087	-0.0538571	0.0182398	0.332853	0.534712
225	PC (39:5) (b)	0.00773577	-0.0257976	0.0412691	0.651117	0.802145	0.00877737	-0.0282232	0.0457779	0.641916	0.789062
226	PC(15-MHDA_22:6)	0.00854531	-0.0253093	0.0423999	0.620745	0.787261	0.013928	-0.0214539	0.0493099	0.440324	0.627485
227	PC(17:0_22:6)	0.022812	-0.0115188	0.0571427	0.192756	0.391275	0.0239743	-0.0118404	0.0597889	0.18948	0.380254
228	PC(40:10)	-0.100081	-0.133338	-0.0668242	3.85096e-09	4.53554e-07	-0.117938	-0.156215	-0.0796605	1.63613e-09	2.44438e-07
229	PC(18:0_22:4)	0.0309874	-0.00262865	0.0646035	0.0708018	0.201598	0.0257597	-0.0136165	0.065136	0.19973	0.389551
230	PC(20:0_20:4)	0.013278	-0.0195963	0.0461523	0.428512	0.632605	0.0138987	-0.0210505	0.0488478	0.435654	0.624633
231	PC(18:0_22:5) (n3)/PC(20:1_20:4)	0.0202597	-0.013909	0.0544285	0.245135	0.456648	0.0174987	-0.0219783	0.0569757	0.384904	0.578517
232	PC(18:0_22:5) (n6)	0.0284565	-0.0049623	0.0618753	0.0951159	0.244164	0.020107	-0.0187128	0.0589269	0.309961	0.515352
233	PC(18:0_22:6)	0.0289788	-0.00540288	0.0633604	0.0985254	0.249486	0.0293585	-0.0077591	0.0664762	0.121058	0.285269
234	PC(40:7) (a)	-0.0143303	-0.0472107	0.0185501	0.392925	0.603941	-0.0195887	-0.0618149	0.0226376	0.363169	0.559356
235	PC(18:1_22:6) (a)	-0.000194067	-0.0358868	0.0354986	0.991496	0.99855	-0.00118451	-0.0385111	0.036142	0.950398	0.96855
236	PC(18:1_22:6) (b)	0.011586	-0.0225258	0.0456978	0.505544	0.694976	0.00122933	-0.0340019	0.0364606	0.945466	0.967204
237	PC(40:8)	-0.0659309	-0.0997531	-0.0321087	0.000134055	0.00263524	-0.0872742	-0.129309	-0.0452391	4.76113e-05	0.0012264
238	PC(44:12)	-0.0313222	-0.0647569	0.00211238	0.0663323	0.192055	-0.0210959	-0.0558108	0.0136189	0.233582	0.432968
239	PC(O-16:0/16:0)	-0.0143402	-0.0479659	0.0192855	0.403172	0.611274	0.0171379	-0.0204923	0.054768	0.371994	0.567102
240	PC(O-32:1)	-0.00918796	-0.0445556	0.0261797	0.61058	0.781273	0.0275811	-0.0127532	0.0679154	0.180125	0.367633
241	PC(O-32:2)	-0.0550787	-0.0878007	-0.0223568	0.000973449	0.0093816	-0.039329	-0.0742063	-0.00445177	0.0271027	0.109436
242	PC(O-34:1)	-0.0262611	-0.0622181	0.00969593	0.152269	0.329036	0.0131782	-0.0288707	0.055227	0.538985	0.712605
243	PC(O-34:2)	-0.0717685	-0.105538	-0.0379988	3.14108e-05	0.0008091	-0.0504979	-0.0871258	-0.0138701	0.00689768	0.0477089
244	PC(O-34:4)	-0.0219893	-0.0545733	0.0105947	0.185902	0.380166	-0.00669401	-0.041702	0.028314	0.707785	0.829908
245	PC(O-35:4)	-0.00450328	-0.0374117	0.0284051	0.788507	0.88707	0.0091815	-0.0251202	0.0434832	0.599789	0.761977
246	PC(O-36:0)	-0.0379088	-0.0706796	-0.00513798	0.0233822	0.0929068	-0.0221218	-0.0588603	0.0146167	0.23788	0.438699
247	PC(O-18:0/18:1)	-0.00359223	-0.0373651	0.0301807	0.834836	0.909813	0.0294601	-0.00843702	0.0673572	0.127579	0.296889
248	PC(O-18:1/18:1)	-0.0248571	-0.0607124	0.0109981	0.174182	0.364465	0.00790029	-0.0322702	0.0480707	0.699847	0.825886
249	PC(O-18:0/18:2)	-0.0644005	-0.0985625	-0.0302386	0.000221371	0.00344509	-0.0471187	-0.0840929	-0.0101445	0.012509	0.0682059
250	PC(O-18:1/18:2)	-0.0715083	-0.106062	-0.0369542	5.03717e-05	0.00114023	-0.0490637	-0.0863693	-0.0117581	0.00995476	0.0609525
251	PC(O-16:0/20:3)	0.0102492	-0.02276	0.0432585	0.542756	0.729206	0.0324305	-0.00257668	0.0674378	0.0694094	0.202331
252	PC(O-16:0/20:4)	-0.00811937	-0.0407923	0.0245535	0.626163	0.791444	0.0128397	-0.0235658	0.0492452	0.489344	0.669487
253	PC(O-36:5)	0.0120293	-0.0207818	0.0448405	0.472344	0.671974	0.0339107	-0.000363501	0.0681849	0.0524789	0.171938
254	PC(O-18:0/20:4)	-0.0253408	-0.0583225	0.00764084	0.132067	0.303767	-0.0109841	-0.0466276	0.0246594	0.545786	0.720322
255	PC(O-38:5)	-0.0123968	-0.0452063	0.0204127	0.4589	0.660498	0.00356007	-0.0310975	0.0382177	0.840414	0.906038
256	PC(O-16:0/22:6)	-0.00347332	-0.0365139	0.0295672	0.836736	0.909813	0.0168564	-0.0185637	0.0522766	0.350887	0.551817
257	PC(O-40:5)	0.00350355	-0.0296093	0.0366164	0.83569	0.909813	0.0251641	-0.0102206	0.0605488	0.16333	0.346611
258	PC(O-18:0/22:6)	-0.0207849	-0.0543509	0.0127812	0.224832	0.43286	-0.000842041	-0.0368272	0.0351431	0.963414	0.979239
259	PC(O-40:7) (a)	-0.000391072	-0.0345843	0.0338022	0.982113	0.992745	0.0190611	-0.0168691	0.0549913	0.298389	0.506582
260	PC(O-40:7) (b)	4.6825e-05	-0.0327613	0.0328549	0.997768	0.99915	0.00415838	-0.0292658	0.0375826	0.807321	0.880896
261	PC(P-16:0/14:0)	-0.0177753	-0.0515257	0.0159752	0.301898	0.513707	0.0140433	-0.0243345	0.0524211	0.473189	0.654578
262	PC(P-16:0/16:0)	-0.0157886	-0.0492647	0.0176875	0.355221	0.570646	0.0266017	-0.0137713	0.0669748	0.196516	0.387831
263	PC(P-16:0/16:1)	-1.88576e-05	-0.0355736	0.0355359	0.99917	0.99917	0.0565936	0.0120138	0.101173	0.01285	0.0690574
264	PC(P-16:0/18:0)	-0.0368869	-0.0709266	-0.00284729	0.0336829	0.120967	-0.00703612	-0.0473772	0.033305	0.732423	0.843097
265	PC(P-16:0/18:1)	-0.0446071	-0.0811798	-0.00803429	0.0168329	0.0731056	0.00345998	-0.0462867	0.0532066	0.891551	0.932757
266	PC(P-16:0/18:2)	-0.0808891	-0.115387	-0.0463911	4.38504e-06	0.000163781	-0.0646749	-0.106436	-0.0229137	0.00240815	0.0224861
267	PC(P-16:0/18:3)	-0.0559415	-0.0893937	-0.0224893	0.00105047	0.00993293	-0.034664	-0.0711221	0.00179404	0.0623853	0.189616
268	PC(P-35:2)(a)	-0.0432595	-0.0767112	-0.0098077	0.0112664	0.0550064	-0.0222281	-0.0592584	0.0148021	0.239342	0.439283
269	PC(P-35:2)(b)	-0.0391859	-0.0729939	-0.00537785	0.0231102	0.0924871	-0.0155571	-0.0526029	0.0214887	0.410402	0.598771
270	PC(P-15:0/20:4) (a)	-0.00458599	-0.0375442	0.0283722	0.785035	0.885832	0.00559668	-0.0283238	0.0395172	0.746366	0.851199
271	PC(P-15:0/20:4) (b)	-0.00583815	-0.038832	0.0271557	0.728693	0.845577	0.00835736	-0.0257594	0.0424741	0.631089	0.781796
272	PC(P-18:1/18:1)	-0.0100677	-0.0456522	0.0255168	0.579165	0.760345	0.0421567	-0.00197649	0.0862899	0.0611768	0.188839
273	PC(P-18:0/18:2)	-0.0653048	-0.0999175	-0.030692	0.000218705	0.00344509	-0.0438595	-0.0835521	-0.00416686	0.0303389	0.118655
274	PC(P-36:3)	-0.00500549	-0.0378132	0.0278022	0.764878	0.869245	0.0273416	-0.0102958	0.064979	0.154468	0.334456
275	PC(P-16:0/20:4)	-0.0128746	-0.0455044	0.0197552	0.439262	0.643873	0.011475	-0.0262412	0.0491913	0.550906	0.724164
276	PC(P-16:0/20:5)	0.0127484	-0.0203045	0.0458012	0.449615	0.650896	0.0400101	0.00410578	0.0759143	0.0289619	0.113866
277	PC(P-17:0/20:4) (a)	-0.0030058	-0.0357263	0.0297147	0.857092	0.919896	0.0193619	-0.0164645	0.0551883	0.289435	0.498176
278	PC(P-17:0/20:4) (b)	0.00335584	-0.0294302	0.0361419	0.840975	0.910599	0.0227987	-0.0125934	0.0581908	0.206703	0.399913
279	PC(P-18:0/20:4)	-0.0169882	-0.0497297	0.0157534	0.309125	0.518913	0.00125069	-0.0352775	0.0377789	0.946487	0.967204
280	PC(P-38:5) (a)	-0.0040511	-0.037467	0.0293648	0.812153	0.900116	0.0330304	-0.00796739	0.0740283	0.114299	0.27323
281	PC(P-38:5) (b)	-0.00211615	-0.0349941	0.0307618	0.899596	0.942274	0.0229154	-0.0134801	0.0593109	0.217143	0.412738
282	PC(P-16:0/22:6)	0.000490071	-0.0329979	0.0339781	0.977114	0.98903	0.0286845	-0.00840971	0.0657786	0.129591	0.298778
283	PC(P-20:0/20:4)	-0.0192132	-0.0522532	0.0138269	0.254342	0.463988	0.000369647	-0.036017	0.0367563	0.984112	0.98941
284	PC(P-18:0/22:5)	-0.0178699	-0.05132	0.0155803	0.295016	0.505451	0.00874733	-0.0299063	0.0474009	0.657323	0.793248
285	PC(P-18:0/22:6)	-0.0253812	-0.0597012	0.00893886	0.147174	0.321458	-0.00350404	-0.0409678	0.0339598	0.854525	0.913204
286	PC(P-18:1/22:6)	-0.0213502	-0.0567542	0.0140539	0.237179	0.447406	0.00501803	-0.0346437	0.0446798	0.804122	0.880896
287	LPC(14:0) [sn2]	-0.00685957	-0.0396062	0.025887	0.681347	0.822566	-0.0118411	-0.0477063	0.0240242	0.51751	0.691557
288	LPC(14:0) [sn1]	-0.00363483	-0.036388	0.0291183	0.827784	0.909813	-0.00896224	-0.0448421	0.0269176	0.624384	0.779423
289	LPC(15:0) [sn2]	0.020603	-0.0121029	0.053309	0.216907	0.423392	0.0171886	-0.0166777	0.0510549	0.31979	0.522068
290	LPC(15:0) [sn1]	0.0206336	-0.0120868	0.0533541	0.216427	0.423392	0.0154435	-0.0185664	0.0494533	0.373404	0.567683
291	LPC(16:0) [sn2]	0.0200167	-0.0127336	0.052767	0.230903	0.439138	0.015868	-0.0201652	0.0519012	0.388011	0.582017
292	LPC(16:0) [sn1]	0.0379167	0.00519353	0.0706398	0.0231527	0.0924871	0.0380902	0.00218424	0.0739962	0.0376036	0.137024
293	LPC(16:1) [sn2]	0.03709	0.00430167	0.0698784	0.0266231	0.101987	0.0432962	0.00634983	0.0802425	0.0216375	0.0962096
294	LPC(16:1) [sn1]	0.0485717	0.015934	0.0812094	0.00354255	0.0247317	0.0505963	0.0144383	0.0867544	0.00610375	0.0434239
295	LPC(15-MHDA) [sn2]	0.0188999	-0.0141369	0.0519367	0.262121	0.471818	0.0160891	-0.0181306	0.0503089	0.356717	0.556641
296	LPC(15-MHDA) [sn1] / LPC(17:0) [sn2]	0.0237444	-0.00930186	0.0567907	0.159017	0.339156	0.0195723	-0.0146037	0.0537484	0.261616	0.462736
297	LPC(15-MHDA) [sn1] [104_sn1]	0.0179069	-0.0150411	0.0508549	0.286721	0.49701	0.0159901	-0.0180345	0.0500148	0.356936	0.556641
298	LPC(17:0) [sn1]	0.0295052	-0.00360027	0.0626106	0.0806593	0.215188	0.023639	-0.0106724	0.0579504	0.176874	0.364625
299	LPC(17:1 ) [sn2] (a)	0.0369652	0.00397471	0.0699556	0.0280912	0.107062	0.0382439	0.00305332	0.0734345	0.0331752	0.125615
300	LPC(17:1) [sn1] (a) / LPC(17:1) [sn2] (b)	0.0414517	0.00851851	0.074385	0.0136367	0.0609978	0.0417083	0.0068371	0.0765796	0.0190742	0.0864266
301	LPC(17:1) (a) [sn1] [104_sn1]	0.0428648	0.00995267	0.0757769	0.0106993	0.0532825	0.0420093	0.00715907	0.0768596	0.0181567	0.0840927
302	LPC(17:1) [sn1] (b)	0.015169	-0.0177893	0.0481274	0.366958	0.58368	0.0210657	-0.0134105	0.0555419	0.231031	0.429303
303	LPC(18:0) [sn2]	0.00978874	-0.0230439	0.0426214	0.55893	0.745572	0.00123896	-0.0341981	0.036676	0.945359	0.967204
304	LPC(18:0) [sn1]	0.0128352	-0.0199698	0.0456403	0.443107	0.647751	0.00617749	-0.0293536	0.0417085	0.73324	0.843097
305	LPC(18:1) [sn2]	-0.0131833	-0.0472135	0.0208469	0.447616	0.64926	-0.0083555	-0.0455296	0.0288186	0.659499	0.79331
306	LPC(18:1) [sn1]	-0.0198533	-0.0538752	0.0141686	0.252686	0.463988	-0.0181905	-0.0546942	0.0183132	0.328663	0.532562
307	LPC(18:2) [sn2]	-0.105515	-0.141462	-0.0695686	9.13873e-09	7.90321e-07	-0.104171	-0.142315	-0.0660275	8.94799e-08	7.42683e-06
308	LPC(18:2) [sn1]	-0.10731	-0.143912	-0.0707073	9.52194e-09	7.90321e-07	-0.102784	-0.14129	-0.0642785	1.72827e-07	1.26262e-05
309	LPC(18:3) [sn2] (a)	-0.0736867	-0.106955	-0.040418	1.43556e-05	0.000428947	-0.0703294	-0.105142	-0.0355167	7.57323e-05	0.00168717
310	LPC(18:3) [sn1] (a)/LPC(18:3) [sn2] (b)	-0.0702416	-0.103627	-0.0368557	3.76699e-05	0.000937981	-0.0698003	-0.104882	-0.0347189	9.70945e-05	0.00207227
311	LPC(18:3) (a) [sn1] [104_sn1]	-0.0837772	-0.117232	-0.0503229	9.39137e-07	4.3846e-05	-0.0795862	-0.11435	-0.0448227	7.32994e-06	0.000277968
312	LPC(18:3) [sn1] (b)	-0.0366717	-0.0701348	-0.00320853	0.0317281	0.117331	-0.0382654	-0.0738073	-0.00272349	0.0348502	0.129623
313	LPC(19:0) [sn2] (a)	-0.00184371	-0.0348257	0.0311383	0.912742	0.947325	-0.00446356	-0.0392492	0.0303221	0.801399	0.880896
314	LPC(19:0) [sn1] (a) / LPC(19:0) [sn2] (b)	-0.0120995	-0.0455214	0.0213224	0.47792	0.675139	-0.0185012	-0.0535851	0.0165828	0.30128	0.509177
315	LPC(19:0) (a) [sn1] [104_sn1]	0.00204647	-0.0308464	0.0349393	0.90293	0.942274	-0.00194167	-0.0365699	0.0326865	0.912475	0.948009
316	LPC(19:0) [sn1] (b)	-0.0246816	-0.0585785	0.00921526	0.153512	0.330472	-0.0292074	-0.064646	0.00623113	0.106217	0.263602
317	LPC(19:1) (a)	0.0271748	-0.00633017	0.0606797	0.111891	0.271371	0.0309488	-0.0040459	0.0659435	0.0830199	0.223526
318	LPC(19:1) (b)	0.0199244	-0.0138556	0.0537043	0.247614	0.459943	0.0240987	-0.0110809	0.0592783	0.179359	0.367071
319	LPC(19:1) (c)	-0.0188599	-0.0527012	0.0149814	0.274649	0.482736	-0.0178762	-0.0528094	0.0170571	0.315821	0.521943
320	LPC(20:0) [sn2]	-0.0354036	-0.0696247	-0.00118256	0.0425939	0.138942	-0.0350815	-0.0710775	0.000914589	0.0561099	0.17912
321	LPC(20:0) [sn1]	-0.0396928	-0.074046	-0.00533957	0.0235446	0.0930572	-0.0376251	-0.0737527	-0.00149757	0.0412329	0.14326
322	LPC(20:1) [sn2]	0.0119678	-0.0220334	0.045969	0.490213	0.681916	0.0177347	-0.0170302	0.0524997	0.317327	0.522068
323	LPC(20:1) [sn1]	-0.00685056	-0.0410316	0.0273305	0.69441	0.826147	-0.00131388	-0.036203	0.0335753	0.941152	0.967204
324	LPC(20:2) [sn2]	-0.0141528	-0.0474381	0.0191325	0.404573	0.611773	-0.0121616	-0.0484874	0.0241642	0.511645	0.686173
325	LPC(20:2) [sn1]	-0.0228283	-0.0564599	0.0108034	0.183358	0.376286	-0.0201483	-0.0561502	0.0158536	0.272637	0.474731
326	LPC(20:3) [sn2]	0.0213211	-0.0117834	0.0544256	0.206789	0.410827	0.0214336	-0.0160251	0.0588924	0.262031	0.462736
327	LPC(20:3) [sn1]	0.008638	-0.02486	0.042136	0.613218	0.781273	0.00910981	-0.0278111	0.0460307	0.628617	0.781796
328	LPC(20:4) [sn2]	0.0122829	-0.0208578	0.0454236	0.46752	0.669037	0.0140645	-0.0216972	0.0498263	0.440747	0.627485
329	LPC(20:4) [sn1]	-0.000832835	-0.0344192	0.0327535	0.961231	0.976925	0.00128208	-0.033877	0.0364411	0.943014	0.967204
330	LPC(20:5) [sn2]	0.00360835	-0.02976	0.0369767	0.832124	0.909813	0.0160149	-0.0196754	0.0517053	0.379081	0.570914
331	LPC(20:5) [sn1]	0.00275395	-0.0307472	0.0362551	0.87198	0.9292	0.0149649	-0.020513	0.0504428	0.408325	0.59776
332	LPC(22:0) [sn2]	-0.0596796	-0.0941114	-0.0252478	0.000683699	0.00751064	-0.0557404	-0.0920016	-0.0194792	0.00259406	0.0233465
333	LPC(22:0) [sn1]	-0.0647245	-0.0994078	-0.0300412	0.000256065	0.00364706	-0.0624866	-0.0991637	-0.0258094	0.000843504	0.00917241
334	LPC(22:1) [sn2]	0.00169857	-0.0323944	0.0357915	0.922198	0.951495	0.00957114	-0.0254053	0.0445476	0.591669	0.754227
335	LPC(22:1) [sn1]	-0.00518193	-0.0394409	0.0290771	0.766844	0.869245	0.00389979	-0.0313239	0.0391235	0.828183	0.897899
336	LPC(22:4) [sn2]	0.00425768	-0.0288381	0.0373535	0.800899	0.892942	-0.00263806	-0.0391403	0.0338642	0.887339	0.932757
337	LPC(22:4) [sn1]	-0.007052	-0.0407655	0.0266615	0.681778	0.822566	-0.012725	-0.0490491	0.023599	0.492262	0.671022
338	LPC(22:5) [sn2] (n3)	-0.00590407	-0.0403489	0.0285408	0.736868	0.853396	-0.00703049	-0.0443467	0.0302857	0.711887	0.830311
339	LPC(22:5) [sn1] (n3)/LPC(22:5) [sn2] (n6)	-0.0123058	-0.0469477	0.022336	0.486217	0.681244	-0.0138652	-0.0507351	0.0230046	0.46102	0.642805
340	LPC(22:5) (n3) [sn1] [104_sn1]	-0.0133594	-0.0482762	0.0215574	0.453254	0.654895	-0.0138702	-0.0506648	0.0229245	0.459944	0.642805
341	LPC(22:5) [sn1] (n6)	0.00407878	-0.0289572	0.0371147	0.80876	0.898031	-0.00246664	-0.0374408	0.0325075	0.890039	0.932757
342	LPC(22:6) [sn2]	0.0162913	-0.0170042	0.0495869	0.337499	0.550462	0.0223757	-0.0127366	0.0574881	0.211616	0.404288
343	LPC(22:6) [sn1]	0.012262	-0.0212463	0.0457703	0.473171	0.671974	0.0184778	-0.0165211	0.0534767	0.300718	0.509177
344	LPC(24:0) [sn2]	-0.058767	-0.0935237	-0.0240103	0.000923263	0.00929075	-0.0534168	-0.0920914	-0.0147422	0.00679637	0.0474476
345	LPC(24:0) [sn1]	-0.0788311	-0.113548	-0.0441139	8.69132e-06	0.000270517	-0.0744344	-0.113662	-0.0352063	0.000201313	0.00363189
346	LPC(26:0) [sn2]	-0.060613	-0.0954469	-0.025779	0.000651273	0.00726121	-0.0422735	-0.0817412	-0.00280568	0.0357956	0.132373
347	LPC(26:0) [sn1]	-0.0659455	-0.101256	-0.0306348	0.000253307	0.00364706	-0.0487263	-0.0889627	-0.00849001	0.0176282	0.0828191
348	LPC(O-16:0)	0.0337988	0.00062181	0.0669758	0.0458593	0.1474	0.0411406	0.0072553	0.0750259	0.0173395	0.0820022
349	LPC(O-18:0)	0.0109737	-0.0229163	0.0448638	0.5256	0.715161	0.0167867	-0.0182095	0.0517829	0.347084	0.551817
350	LPC(O-18:1)	0.0341846	0.00134458	0.0670245	0.041332	0.137447	0.0388003	0.00542346	0.0721771	0.0227083	0.0986225
351	LPC(O-20:0)	-0.00793071	-0.0427424	0.0268809	0.655176	0.802145	-0.000744191	-0.0367352	0.0352468	0.967668	0.98213
352	LPC(O-20:1)	0.0265689	-0.00702056	0.0601584	0.121044	0.287962	0.0327856	-0.00180489	0.0673761	0.0632078	0.191159
353	LPC(O-22:0)	-0.0142516	-0.0484372	0.019934	0.413815	0.621604	-0.00668154	-0.0422234	0.0288603	0.712489	0.830311
354	LPC(O-22:1)	0.0210728	-0.0134585	0.0556041	0.23162	0.439138	0.0334409	-0.00240688	0.0692887	0.0674882	0.199264
355	LPC(O-24:0)	-0.0151392	-0.0484028	0.0181244	0.372313	0.586747	-0.00237488	-0.0377886	0.0330388	0.895412	0.935486
356	LPC(O-24:1)	0.0136554	-0.019973	0.0472838	0.42604	0.630384	0.0282986	-0.00650573	0.0631029	0.111005	0.272046
357	LPC(O-24:2)	-0.00686664	-0.0413677	0.0276344	0.696427	0.827077	0.00232938	-0.0334639	0.0381227	0.898487	0.937388
358	LPC(P-16:0)	0.0272069	-0.00615195	0.0605658	0.109909	0.267434	0.0422612	0.00746471	0.0770576	0.0173016	0.0820022
359	LPC(P-17:0)(a)	0.0286274	-0.0047742	0.062029	0.0929782	0.239499	0.0426625	0.00797109	0.0773539	0.0159481	0.0788958
360	LPC(P-17:0)(b)	0.0223849	-0.0109415	0.0557112	0.187974	0.382606	0.0334201	-0.00121105	0.0680512	0.0585649	0.183046
361	LPC(P-18:0)	-0.00784204	-0.04192	0.0262359	0.651919	0.802145	0.00454815	-0.0312624	0.0403587	0.803385	0.880896
362	LPC(P-18:1)	0.0226086	-0.0104503	0.0556676	0.180079	0.372628	0.0395716	0.00502632	0.0741168	0.0247668	0.105118
363	LPC(P-20:0)	-0.0164593	-0.0516948	0.0187762	0.359845	0.576833	-0.00858448	-0.0449324	0.0277634	0.643387	0.789062
364	PE(16:0_16:0)	0.0289598	-0.00383243	0.0617521	0.083458	0.221862	0.016668	-0.0200764	0.0534124	0.373896	0.567683
365	PE(16:0_16:1)	0.0171419	-0.0166083	0.050892	0.319447	0.529106	0.00573918	-0.034639	0.0461174	0.780531	0.866355
366	PE(16:0_18:1)	0.0146396	-0.0187408	0.0480201	0.389959	0.601858	-0.0100908	-0.0530163	0.0328347	0.64493	0.789062
367	PE(16:0_18:2)	-0.0160071	-0.0494379	0.0174236	0.347947	0.561375	-0.0541971	-0.0960352	-0.012359	0.0111282	0.0629753
368	PE(16:1_18:2)	-0.0184177	-0.0519	0.0150645	0.280923	0.492605	-0.0423298	-0.082151	-0.00250854	0.037216	0.136276
369	PE(16:0_18:3) (a)	-0.0270398	-0.0606472	0.00656756	0.114787	0.27571	-0.0516026	-0.090649	-0.0125561	0.00960029	0.0597618
370	PE(16:0_18:3) (b)	-0.0201811	-0.0534279	0.0130657	0.234109	0.442734	-0.0535674	-0.0927765	-0.0143583	0.00742164	0.0502531
371	PE(15-MHDA_18:1)	0.0135144	-0.0193015	0.0463303	0.41951	0.624251	-0.00563473	-0.0425325	0.031263	0.764666	0.861547
372	PE(17:0_18:1)	0.0159879	-0.0171569	0.0491327	0.344386	0.556832	-0.0155774	-0.0554701	0.0243153	0.444009	0.629363
373	PE(15-MHDA_18:2)	-0.0342712	-0.0672055	-0.001337	0.0413998	0.137447	-0.0687093	-0.106005	-0.0314136	0.000306956	0.004777
374	PE(17:0_18:2)	-0.00589007	-0.0390724	0.0272923	0.72787	0.845577	-0.0442383	-0.083451	-0.00502569	0.0270316	0.109436
375	PE(36:0)	-0.0151691	-0.0477906	0.0174524	0.362029	0.579092	-0.0225669	-0.0560214	0.0108877	0.186095	0.377753
376	PE(18:0_18:1)	0.0072334	-0.0262831	0.0407499	0.672253	0.817871	-0.0371034	-0.0828854	0.00867855	0.112169	0.272046
377	PE(18:1_18:1)	0.00132608	-0.0314084	0.0340606	0.936705	0.961152	-0.0278411	-0.0675942	0.0119121	0.169822	0.35634
378	PE(18:0_18:2)	-0.0104248	-0.043995	0.0231455	0.542704	0.729206	-0.0681867	-0.113932	-0.0224412	0.00349072	0.028973
379	PE(18:1_18:2)	-0.0412897	-0.0742027	-0.00837666	0.0139495	0.0616583	-0.0830342	-0.122259	-0.0438091	3.37518e-05	0.000969715
380	PE(16:0_20:3)	-0.0182494	-0.0518305	0.0153317	0.286762	0.49701	-0.0627171	-0.104141	-0.0212935	0.00300891	0.0267578
381	PE(16:0_20:4)	-0.00529012	-0.038896	0.0283157	0.757641	0.867109	-0.0313815	-0.073189	0.0104259	0.141211	0.315184
382	PE(16:1_20:4)	-0.00798109	-0.0416201	0.0256579	0.641869	0.800461	-0.0206435	-0.0607498	0.0194628	0.312996	0.518421
383	PE(16:0_20:5)	-0.00719478	-0.0408866	0.0264971	0.675502	0.820488	-0.0168318	-0.0571669	0.0235033	0.413354	0.601901
384	PE(15-MHDA_20:4)	0.016052	-0.017002	0.049106	0.341131	0.553966	0.00316266	-0.0334761	0.0398014	0.865629	0.921118
385	PE(17:0_20:4)	0.00792281	-0.025643	0.0414886	0.643581	0.801258	-0.020254	-0.0591233	0.0186153	0.307054	0.51313
386	PE(18:0_20:3) (a)	0.0206972	-0.0139604	0.0553547	0.241761	0.451488	-0.0119405	-0.0582781	0.0343972	0.613467	0.772428
387	PE(18:0_20:3) (b)	0.0411224	0.00773656	0.0745082	0.0157808	0.0693426	0.037519	-0.00368075	0.0787187	0.0742753	0.209748
388	PE(18:0_20:4)	0.0141724	-0.019866	0.0482107	0.414403	0.621604	-0.0195063	-0.064633	0.0256203	0.396814	0.589193
389	PE(38:5) (a)	-0.00685245	-0.0405021	0.0267972	0.689752	0.825589	-0.0393457	-0.0809527	0.00226137	0.0638148	0.192216
390	PE(38:5) (b)	0.0111143	-0.0229355	0.0451642	0.522268	0.711924	-0.00836963	-0.0524785	0.0357393	0.709921	0.829908
391	PE(16:0_22:6)	0.0266777	-0.00816985	0.0615253	0.133469	0.304897	0.0153005	-0.0250767	0.0556776	0.457595	0.642659
392	PE(15-MHDA_22:6)	-0.0123276	-0.0466598	0.0220046	0.48152	0.676119	-0.0286337	-0.0665111	0.00924382	0.138407	0.313302
393	PE(17:0_22:6)	0.0365566	0.00190124	0.071212	0.0386916	0.132581	0.0229261	-0.0156374	0.0614896	0.243886	0.443638
394	PE(18:0_22:4)	0.0102595	-0.0233081	0.043827	0.54909	0.736392	-0.0224973	-0.0656212	0.0206267	0.306489	0.51313
395	PE(20:0_20:4)	-0.00406255	-0.0367146	0.0285895	0.807311	0.898031	-0.0292031	-0.0666621	0.00825588	0.126489	0.295946
396	PE(18:0_22:5) (n3)	0.0152955	-0.0185057	0.0490968	0.375065	0.5886	-0.0162411	-0.0616498	0.0291676	0.483233	0.663557
397	PE(18:0_22:5) (n6)	0.0386375	0.0045535	0.0727215	0.0263032	0.101281	0.0189605	-0.0243451	0.0622661	0.390755	0.58454
398	PE(18:0_22:6)	0.0383551	0.0030066	0.0737036	0.0334526	0.120967	0.0253462	-0.0185237	0.069216	0.257419	0.458028
399	PE(18:1_22:6) (a)	0.00821506	-0.0267569	0.043187	0.645176	0.801838	-0.00777718	-0.0483331	0.0327788	0.706983	0.829908
400	PE(18:1_22:6) (b)	0.0270366	-0.00815171	0.062225	0.132062	0.303767	0.00908484	-0.0305584	0.048728	0.653268	0.793248
401	PE(O-34:1)	-0.0551872	-0.0885775	-0.0217968	0.00120164	0.0106566	-0.0409435	-0.0784146	-0.00347241	0.032232	0.12363
402	PE(O-16:0/18:2)	-0.0638544	-0.0974251	-0.0302836	0.000194216	0.00329726	-0.0513268	-0.0866726	-0.0159811	0.0044327	0.0343396
403	PE(O-18:1/18:2)	-0.049097	-0.0824992	-0.0156949	0.00397221	0.0264933	-0.0375024	-0.0723411	-0.00266379	0.0348783	0.129623
404	PE(O-16:0/20:3)	-0.0391906	-0.0720535	-0.00632773	0.0194292	0.080631	-0.0315269	-0.0663995	0.00334572	0.0763984	0.212088
405	PE(O-16:0/20:4)	-0.0496026	-0.0825215	-0.0166838	0.00315018	0.0228464	-0.0376937	-0.0725843	-0.00280318	0.0342283	0.128485
406	PE(O-36:5)	-0.0147079	-0.047463	0.0180472	0.378756	0.591905	0.000354809	-0.0344518	0.0351614	0.984057	0.98941
407	PE(O-16:0/22:4)	-0.0273608	-0.0602251	0.00550341	0.102715	0.257476	-0.0199601	-0.0556906	0.0157703	0.273507	0.475139
408	PE(O-18:0/20:4)	-0.0602193	-0.0932605	-0.0271781	0.000355922	0.00466446	-0.0523006	-0.0870326	-0.0175686	0.00317001	0.0269091
409	PE(O-38:5) (a)	-0.0528883	-0.0856089	-0.0201677	0.00153927	0.0128155	-0.0427929	-0.0786101	-0.00697562	0.0192059	0.0864266
410	PE(O-38:5) (b)	-0.0389189	-0.0717546	-0.00608323	0.0201835	0.0832989	-0.0265773	-0.062677	0.00952226	0.148998	0.324494
411	PE(O-16:0/22:6)	-0.0428532	-0.0760806	-0.00962591	0.0114881	0.0557249	-0.0278009	-0.0648508	0.00924905	0.141347	0.315184
412	PE(O-18:0/22:5) (a)	-0.047009	-0.079674	-0.014344	0.00480026	0.0293918	-0.0408263	-0.0765717	-0.00508083	0.0251926	0.106145
413	PE(O-18:0/22:6)	-0.054363	-0.0878497	-0.0208764	0.00146767	0.0124585	-0.0430773	-0.0801125	-0.00604205	0.0226324	0.0986225
414	PE(O-18:1/22:6)	-0.0248423	-0.0588576	0.00917304	0.152281	0.329036	-0.00627641	-0.0425896	0.0300367	0.734747	0.843097
415	PE(P-15:0/20:4)	-0.0190778	-0.0519027	0.013747	0.254596	0.463988	-0.0100207	-0.0445126	0.0244711	0.569013	0.73666
416	PE(P-15:0/22:6)(a)	-0.0205648	-0.0532224	0.0120928	0.21708	0.423392	-0.00499824	-0.0388477	0.0288513	0.772232	0.865771
417	PE(P-15:0/22:6)(b)	-0.0141526	-0.0467932	0.0184881	0.395366	0.605201	0.00255773	-0.0331677	0.0382832	0.888387	0.932757
418	PE(P-16:0/18:1)	-0.0167626	-0.0493684	0.0158432	0.313581	0.524038	0.00610031	-0.0313531	0.0435537	0.74951	0.852182
419	PE(P-16:0/18:2)	-0.037207	-0.0698412	-0.00457277	0.025451	0.0985071	-0.0244231	-0.0598985	0.0110522	0.177187	0.364625
420	PE(P-16:0/18:3)	-0.0277271	-0.060365	0.00491069	0.0958841	0.24452	-0.0181013	-0.0530227	0.0168202	0.309602	0.515352
421	PE(P-16:0/20:3)(a)	0.0221759	-0.0107118	0.0550637	0.186266	0.380166	0.0370586	0.00182501	0.0722922	0.0392603	0.140997
422	PE(P-16:0/20:3)(b)	-0.0140327	-0.0467436	0.0186783	0.400395	0.609155	-0.000145503	-0.0353813	0.0350903	0.993541	0.994873
423	PE(P-16:0/20:4)	-0.00893807	-0.0416749	0.0237987	0.592507	0.767076	0.00508131	-0.0300462	0.0402088	0.776746	0.865771
424	PE(P-16:0/20:5)	0.00498654	-0.0279478	0.0379209	0.766617	0.869245	0.0278887	-0.00780392	0.0635814	0.125638	0.29513
425	PE(P-16:0/22:4)	-0.0302103	-0.0630038	0.00258318	0.0709777	0.201598	-0.0164563	-0.0541151	0.0212025	0.391672	0.58454
426	PE(P-16:0/22:5) (n3)	-0.0263178	-0.0589933	0.00635771	0.114404	0.275678	-0.0129781	-0.0516421	0.0256859	0.510548	0.685933
427	PE(P-16:0/22:5) (n6)	-0.00852817	-0.0411613	0.024105	0.608452	0.781042	0.00943021	-0.0275309	0.0463913	0.616975	0.773289
428	PE(P-16:0/22:6)	-0.0022088	-0.0354084	0.0309908	0.896235	0.942274	0.0222532	-0.0155214	0.0600277	0.248192	0.447825
429	PE(P-17:0/20:4)(a)	-0.0127584	-0.0454561	0.0199392	0.444347	0.648296	-0.0020489	-0.036649	0.0325512	0.907588	0.944245
430	PE(P-17:0/20:4)(b)	-0.00507815	-0.037845	0.0276887	0.76128	0.869245	0.00892909	-0.0258154	0.0436736	0.614419	0.772428
431	PE(P-17:0/22:6)(a)	-0.00659541	-0.0395179	0.0263271	0.694538	0.826147	0.0124706	-0.0235755	0.0485166	0.497661	0.674687
432	PE(P-17:0/22:6)(b)	-0.000840279	-0.0337841	0.0321036	0.960123	0.976925	0.0185962	-0.0168482	0.0540405	0.303745	0.511031
433	PE(P-18:0/18:1)	-0.0126719	-0.0453411	0.0199973	0.447048	0.64926	0.00647543	-0.0301598	0.0431106	0.728975	0.842948
434	PE(P-18:0/18:2)	-0.0440158	-0.0768286	-0.011203	0.00856883	0.0441443	-0.0315483	-0.0674352	0.00433859	0.0848745	0.224827
435	PE(P-18:0/18:3)	-0.0613366	-0.0942026	-0.0284706	0.000255858	0.00364706	-0.0484083	-0.0838684	-0.0129482	0.00746732	0.0502531
436	PE(P-18:0/20:3)(a)	0.00745758	-0.0251846	0.0400998	0.654261	0.802145	0.0208913	-0.0139799	0.0557624	0.240259	0.439732
437	PE(P-18:0/20:3)(b)	-0.0295807	-0.0621539	0.00299245	0.0750831	0.210854	-0.0139759	-0.0496136	0.0216619	0.442049	0.627777
438	PE(P-18:0/20:4)	-0.0244292	-0.0570631	0.0082048	0.142295	0.315995	-0.0103038	-0.0454094	0.0248018	0.56505	0.734074
439	PE(P-18:0/20:5)	-0.000949287	-0.0338918	0.0319932	0.954953	0.973275	0.0238883	-0.0118203	0.0595968	0.189757	0.380254
440	PE(P-18:0/22:4)	-0.0246193	-0.0575335	0.00829487	0.142613	0.315995	-0.0135616	-0.0496415	0.0225183	0.461236	0.642805
441	PE(P-18:0/22:5) (n3)	-0.020841	-0.053792	0.01211	0.215061	0.423392	-0.00645928	-0.0436911	0.0307726	0.733792	0.843097
442	PE(P-18:0/22:5) (n6)	-0.0171276	-0.0499377	0.0156826	0.306184	0.517465	-0.00791419	-0.0427805	0.0269522	0.656351	0.793248
443	PE(P-18:0/22:6)	-0.0188639	-0.0521003	0.0143725	0.265908	0.4752	0.00303845	-0.0334719	0.0395488	0.87041	0.924053
444	PE(P-18:1/18:1)	-0.0248509	-0.0577228	0.00802095	0.138387	0.312312	-0.00320992	-0.0403608	0.0339409	0.865503	0.921118
445	PE(P-18:1/18:1)(a)	-0.0365485	-0.0694165	-0.00368053	0.0293053	0.111122	-0.0157488	-0.0530012	0.0215037	0.407271	0.59776
446	PE(P-18:1/18:1)(b)	-0.00382602	-0.0364982	0.0288462	0.818438	0.904398	0.008061	-0.0267468	0.0428688	0.649849	0.791904
447	PE(P-18:1/18:2)(a)	-0.0557467	-0.0886738	-0.0228197	0.000908976	0.00929075	-0.0408383	-0.0763191	-0.00535749	0.0240838	0.103394
448	PE(P-18:1/18:2)(b)	-0.050421	-0.0830761	-0.0177659	0.0024815	0.0191101	-0.0462388	-0.0809277	-0.01155	0.00899588	0.0569485
449	PE(P-18:1/18:3)	-0.0434405	-0.0763989	-0.0104821	0.00979443	0.0494354	-0.0311304	-0.0663494	0.00408867	0.0831863	0.223526
450	PE(P-18:1/20:3)(a)	-0.00831315	-0.0411018	0.0244755	0.619189	0.786623	0.00499031	-0.0303887	0.0403693	0.782161	0.866876
451	PE(P-18:1/20:3)(b)	-0.00866281	-0.0412696	0.023944	0.602512	0.775994	0.00509888	-0.0302272	0.0404249	0.77722	0.865771
452	PE(P-18:1/20:4)(a)	-0.0300653	-0.0626695	0.00253901	0.0707033	0.201598	-0.0157384	-0.0507182	0.0192414	0.377798	0.570131
453	PE(P-18:1/20:4)(b)	-0.0248373	-0.0575616	0.00788705	0.136834	0.309742	-0.0194084	-0.0540488	0.015232	0.272091	0.474731
454	PE(P-18:1/20:5)(a)	-0.0149474	-0.0479332	0.0180384	0.374397	0.5886	0.0100863	-0.0260549	0.0462275	0.584328	0.748701
455	PE(P-18:1/20:5)(b)	-0.0180637	-0.0510069	0.0148794	0.28245	0.49315	-0.00337332	-0.0387024	0.0319558	0.851524	0.912609
456	PE(P-18:1/22:4)	0.0170362	-0.0156676	0.04974	0.3072	0.51801	0.0367605	0.000505902	0.0730151	0.0468887	0.159208
457	PE(P-18:1/22:5)(a)	-0.0331216	-0.0660771	-0.000166234	0.0488559	0.153342	-0.0191403	-0.0571218	0.0188412	0.323239	0.526056
458	PE(P-18:1/22:5)(b)	-0.0215821	-0.0543928	0.0112286	0.19728	0.397219	-0.0151031	-0.0504729	0.0202667	0.402575	0.595193
459	PE(P-18:1/22:6)(a)	-0.0208157	-0.054505	0.0128735	0.225844	0.43369	-0.00041522	-0.0365464	0.035716	0.982027	0.98941
460	PE(P-18:1/22:6)(b)	-0.0294033	-0.0627435	0.00393702	0.0838838	0.222131	-0.0201238	-0.0560753	0.0158278	0.27255	0.474731
461	PE(P-19:0/20:4)(a)	-0.0106589	-0.043291	0.0219732	0.521981	0.711924	0.00466568	-0.0294506	0.0387819	0.788634	0.871463
462	PE(P-19:0/20:4)(b)	-0.0423056	-0.0749654	-0.00964592	0.0111313	0.0547044	-0.0306726	-0.0651281	0.00378278	0.0810119	0.22052
463	PE(P-20:0/18:1)	-0.0147063	-0.0475521	0.0181394	0.380124	0.592803	-0.00293443	-0.0383194	0.0324506	0.870861	0.924053
464	PE(P-20:0/18:2)	-0.0780874	-0.111479	-0.0446961	4.64676e-06	0.000165292	-0.0739872	-0.109858	-0.0381166	5.33522e-05	0.00132847
465	PE(P-20:0/20:4)	-0.0649874	-0.0980081	-0.0319668	0.000115463	0.00239586	-0.0574863	-0.0928421	-0.0221304	0.00144308	0.014184
466	PE(P-20:0/22:6)	-0.0504982	-0.0855793	-0.0154172	0.00479008	0.0293918	-0.0341307	-0.0716269	0.0033656	0.0744087	0.209748
467	PE(P-20:1/20:4)	-0.0385296	-0.0712789	-0.00578032	0.0211242	0.0862282	-0.0245584	-0.0586303	0.00951341	0.157707	0.338567
468	PE(P-20:1/22:6)	0.0181047	-0.0157709	0.0519803	0.294813	0.505451	0.0348622	-0.000461278	0.0701856	0.0530667	0.173104
469	LPE(16:0) [sn2]	-0.0151362	-0.0482444	0.0179719	0.370165	0.585833	-0.0325014	-0.0702653	0.00526245	0.0916199	0.236
470	LPE(16:0) [sn1]	-0.0132057	-0.046354	0.0199426	0.434849	0.639434	-0.0312835	-0.0693606	0.0067935	0.107318	0.265452
471	LPE(17:0) [sn2]	0.00215556	-0.0306776	0.0349887	0.897598	0.942274	-0.00835701	-0.0418488	0.0251348	0.624746	0.779423
472	LPE(17:0) [sn1]	0.00309723	-0.0295682	0.0357626	0.852549	0.916336	-0.00489092	-0.0380882	0.0283064	0.772729	0.865771
473	LPE(18:0) [sn2]	-0.00199311	-0.034847	0.0308608	0.905337	0.942274	-0.0255847	-0.065132	0.0139625	0.20476	0.397288
474	LPE(18:0) [sn1]	0.0063461	-0.0265728	0.039265	0.705504	0.831249	-0.016606	-0.0571341	0.0239222	0.421868	0.610727
475	LPE(18:1) [sn2]	-0.0425394	-0.0758058	-0.00927314	0.0122087	0.0573025	-0.0576448	-0.0940469	-0.0212427	0.00191617	0.018351
476	LPE(18:1) [sn1]	-0.0488443	-0.0820526	-0.015636	0.00394835	0.0264933	-0.0673662	-0.103683	-0.0310493	0.000278892	0.00452896
477	LPE(18:2) [sn2]	-0.0869396	-0.120344	-0.0535353	3.46362e-07	1.99025e-05	-0.0990605	-0.134396	-0.0637251	4.05794e-08	3.7891e-06
478	LPE(18:2) [sn1]	-0.0898504	-0.123269	-0.0564314	1.40786e-07	1.05167e-05	-0.101842	-0.137122	-0.0665613	1.59728e-08	1.70453e-06
479	LPE(20:4) [sn2]	-0.0203124	-0.0532965	0.0126717	0.227388	0.434777	-0.0318436	-0.0679927	0.00430545	0.0842409	0.224743
480	LPE(20:4) [sn1]	-0.0336965	-0.0667958	-0.000597249	0.0460082	0.1474	-0.0465245	-0.0822858	-0.0107631	0.010786	0.0622365
481	LPE(22:6) [sn2]	0.00764681	-0.0263955	0.0416891	0.659699	0.805221	0.0094785	-0.0269744	0.0459314	0.610254	0.771336
482	LPE(22:6) [sn1]	-0.010926	-0.0448905	0.0230384	0.528307	0.717536	-0.00798336	-0.0442106	0.0282439	0.665753	0.798262
483	LPE(P-16:0)	0.0262568	-0.00672932	0.0592428	0.118709	0.283309	0.0359332	0.00180307	0.0700634	0.039068	0.140985
484	LPE(P-18:0)	0.00202821	-0.0313314	0.0353878	0.905131	0.942274	0.0118914	-0.0229405	0.0467233	0.503356	0.678713
485	LPE(P-18:1)	0.00608861	-0.0266286	0.0388058	0.715258	0.83484	0.0142037	-0.0195116	0.0479191	0.408909	0.59776
486	LPE(P-20:0)	-0.0350421	-0.0687752	-0.00130892	0.0417515	0.137509	-0.0357613	-0.0701739	-0.00134874	0.0416747	0.144125
487	PI(16:0/16:0)	-0.0143967	-0.0478313	0.0190379	0.398637	0.607718	-0.00793593	-0.0450141	0.0291423	0.674805	0.804785
488	PI(16:0_16:1)	0.0224923	-0.0114443	0.0564289	0.193898	0.392525	0.0291823	-0.00992984	0.0682943	0.143611	0.317432
489	PI(34:0)	-0.0250288	-0.0584999	0.00844232	0.142726	0.315995	-0.0230876	-0.0596596	0.0134844	0.215926	0.411471
490	PI(34:1)	-0.00471768	-0.0377796	0.0283442	0.779695	0.882473	-0.00426385	-0.0440822	0.0355545	0.833736	0.901303
491	PI(15-MHDA_18:1)/PI(17:0_18:1)	0.0229807	-0.00970747	0.0556689	0.168196	0.352928	0.0160842	-0.0183978	0.0505663	0.360534	0.558327
492	PI(15-MHDA_18:2)/PI(17:0_18:2)	-0.00455403	-0.0377953	0.0286873	0.788271	0.88707	-0.0185314	-0.0555148	0.018452	0.325997	0.529391
493	PI(18:0_18:1)	-0.0196453	-0.0523508	0.0130601	0.239026	0.447621	-0.0242198	-0.0631305	0.0146908	0.222427	0.418853
494	PI(36:2)	-0.0412516	-0.0748181	-0.00768515	0.0160181	0.0699738	-0.0569501	-0.0960147	-0.0178854	0.0042797	0.033652
495	PI(18:1_18:2)	-0.0439207	-0.0773686	-0.0104727	0.0100724	0.0504972	-0.0514296	-0.0868697	-0.0159896	0.00445909	0.0343396
496	PI(16:0_20:3) (a)	-0.0505892	-0.0837697	-0.0174087	0.00281139	0.0212132	-0.0763557	-0.113978	-0.038733	7.01745e-05	0.00163813
497	PI(16:0_20:3) (b)	-0.00773196	-0.040749	0.0252851	0.646194	0.801838	-0.0191913	-0.0592639	0.0208813	0.347847	0.551817
498	PI(16:0_20:4)	-0.00977286	-0.0434338	0.023888	0.56927	0.753947	-0.03269	-0.0750676	0.00968765	0.13053	0.299982
499	PI(15-MHDA_20:4)/PI(17:0_20:4)	0.00285474	-0.0305567	0.0362662	0.866984	0.927847	-0.0179207	-0.0571195	0.021278	0.370163	0.565576
500	PI(37:6)	-0.0343506	-0.0679521	-0.000749058	0.0451085	0.146504	-0.0217439	-0.0571429	0.0136551	0.228574	0.426863
501	PI(18:0_20:2)	-0.0271346	-0.0603076	0.00603848	0.108873	0.265778	-0.036594	-0.0750905	0.00190254	0.0624439	0.189616
502	PI(18:0_20:3) (a)	-0.00214589	-0.0352594	0.0309676	0.898913	0.942274	-0.0187459	-0.0544413	0.0169496	0.303281	0.511031
503	PI(18:0_20:3) (b)	0.00755652	-0.0252733	0.0403864	0.651846	0.802145	0.00737393	-0.0313863	0.0461342	0.709198	0.829908
504	PI(18:0_20:4)	-0.00685191	-0.0405472	0.0268433	0.690173	0.825589	-0.0270654	-0.0705425	0.0164117	0.222373	0.418853
505	PI(38:5) (a)	-0.0298787	-0.0630277	0.00327028	0.0772852	0.212132	-0.0561106	-0.0965974	-0.0156238	0.00660978	0.0465803
506	PI (38:5) (b)	-0.0188923	-0.0525223	0.0147378	0.270824	0.478264	-0.0441816	-0.0828914	-0.00547179	0.0252929	0.106145
507	PI(38:6)	0.00368981	-0.0298923	0.0372719	0.829468	0.909813	0.00383291	-0.0335109	0.0411768	0.840542	0.906038
508	PI(39:6)	-0.00855801	-0.0418127	0.0246967	0.613932	0.781273	-0.00926453	-0.0440816	0.0255525	0.601941	0.763412
509	PI(18:0_22:4)	-0.0278302	-0.060818	0.00515755	0.0982075	0.249486	-0.0485009	-0.0882028	-0.00879901	0.0166591	0.0809111
510	PI(20:0_20:4)	-0.0358752	-0.0686984	-0.00305204	0.0321821	0.117843	-0.0482512	-0.0840651	-0.0124373	0.00828456	0.0533497
511	PI(18:0_22:5) (n3)	-0.00200577	-0.0351937	0.0311821	0.905693	0.942274	-0.00445161	-0.0441633	0.0352601	0.82607	0.89691
512	PI(18:0_22:5) (n6)	0.00937236	-0.0235958	0.0423405	0.577342	0.759286	0.0060609	-0.0299428	0.0420646	0.741403	0.849109
513	PI(18:0_22:6)	0.0117849	-0.0218386	0.0454084	0.492046	0.681926	0.0203023	-0.0175735	0.0581781	0.293391	0.501753
514	LPI(18:0) [sn2]	0.00909917	-0.0235835	0.0417819	0.585235	0.764284	0.0102765	-0.023507	0.0440599	0.550984	0.724164
515	LPI(18:0) [sn1]	0.0161195	-0.0170547	0.0492937	0.340857	0.553966	0.0194084	-0.0160593	0.0548761	0.283432	0.4901
516	LPI(18:1) [sn2]	0.0270456	-0.00560549	0.0596967	0.104469	0.257552	0.0296529	-0.0045235	0.0638293	0.0890147	0.232496
517	LPI(18:1) [sn1]	0.0016693	-0.0310778	0.0344164	0.920403	0.951493	0.0104521	-0.0246571	0.0455612	0.559507	0.730684
518	LPI(18:2) [sn2]	-0.0340864	-0.0667509	-0.00142185	0.0408303	0.136772	-0.0346706	-0.0688626	-0.000478609	0.0468792	0.159208
519	LPI(18:2) [sn1]	-0.00681067	-0.0395565	0.0259352	0.683488	0.822566	-0.00505179	-0.03954	0.0294364	0.774005	0.865771
520	LPI(20:4) [sn2]	0.0145386	-0.0187078	0.047785	0.391333	0.602734	0.0111621	-0.0242722	0.0465965	0.536905	0.711114
521	LPI(20:4) [sn1]	-0.00356968	-0.0373744	0.0302351	0.83601	0.909813	-0.00848665	-0.0446399	0.0276666	0.645404	0.789062
522	PS(36:1)	0.0296201	-0.00341821	0.0626583	0.0788772	0.213483	0.0315784	-0.0019993	0.0651562	0.0652854	0.194295
523	PS(36:2)	0.0203519	-0.0127096	0.0534133	0.227574	0.434777	0.0238892	-0.00968565	0.057464	0.163115	0.346611
524	PS(38:3)	0.0381562	0.00495437	0.0713581	0.0243026	0.0955476	0.0422759	0.00864128	0.0759105	0.0137676	0.0731506
525	PS(38:4)	0.0424711	0.00900349	0.0759387	0.012883	0.0586805	0.0481403	0.0141701	0.0821105	0.00548528	0.0402347
526	PS(38:5)	0.0995282	0.0669987	0.132058	2.11668e-09	3.16232e-07	0.102974	0.0700982	0.135849	8.78821e-10	1.6412e-07
527	PS(40:5)	0.0450534	0.010418	0.0796888	0.0107965	0.0534104	0.0456417	0.0106021	0.0806813	0.0106891	0.0622365
528	PS(40:6)	0.0336794	0.000548167	0.0668107	0.0463292	0.1474	0.0404574	0.00660592	0.0743089	0.0191668	0.0864266
529	PG(34:1)	0.000483766	-0.0325468	0.0335143	0.977096	0.98903	-0.0379882	-0.0799272	0.00395083	0.0758351	0.212088
530	PG(36:1)	0.00996695	-0.0244296	0.0443635	0.570024	0.753947	-0.0383426	-0.0843548	0.00766962	0.102396	0.256677
531	PG(36:2)	0.000294216	-0.0331872	0.0337756	0.986256	0.995586	-0.0502366	-0.0904193	-0.0100539	0.0142807	0.0745992
532	PG(34:2)	-0.0205381	-0.0534053	0.0123292	0.220627	0.426964	-0.0473271	-0.0837353	-0.0109189	0.0108508	0.0622365
533	CE(14:0)	-0.0459945	-0.0787311	-0.0132578	0.00590015	0.0333895	-0.0276251	-0.0630869	0.00783666	0.126777	0.295946
534	CE(15:0)	-0.0189794	-0.052482	0.0145232	0.266804	0.475662	0.0188918	-0.0206468	0.0584303	0.348962	0.551817
535	CE(16:0)	-0.0239078	-0.0570434	0.00922784	0.157288	0.33666	-0.024946	-0.0716053	0.0217134	0.294638	0.502499
536	CE(16:1)	0.023981	-0.00973707	0.057699	0.163294	0.346535	0.0489054	0.0105322	0.0872786	0.012502	0.0682059
537	CE(16:2)	-0.043723	-0.0768765	-0.0105695	0.00975217	0.0494354	0.0131487	-0.0337471	0.0600445	0.582578	0.748701
538	CE(17:0)	-0.00944038	-0.0421533	0.0232725	0.5716	0.754391	-0.00493307	-0.0446812	0.034815	0.807782	0.880896
539	CE(17:1)	0.0197201	-0.0131143	0.0525545	0.239091	0.447621	0.0697203	0.0303222	0.109119	0.000525955	0.00689278
540	CE(18:0)	-0.00414408	-0.0377644	0.0294762	0.80907	0.898031	-0.00977907	-0.0577609	0.0382028	0.68951	0.817562
541	CE(18:1)	-0.00877955	-0.0417256	0.0241665	0.601409	0.775911	0.013793	-0.0365021	0.0640882	0.590862	0.754227
542	CE(18:2)	-0.0641946	-0.0970269	-0.0313624	0.000127926	0.00258273	-0.0712236	-0.117336	-0.0251109	0.00247346	0.0227993
543	CE(18:3)	-0.0563288	-0.0898035	-0.0228541	0.000976886	0.0093816	-0.0137517	-0.0603457	0.0328423	0.562892	0.73318
544	CE(20:0)	-0.0136745	-0.047246	0.019897	0.42461	0.630384	-0.0390475	-0.0813543	0.00325934	0.0704491	0.203187
545	CE(20:1)	-0.00909103	-0.0421436	0.0239615	0.589773	0.766192	0.00128974	-0.0391815	0.041761	0.950188	0.96855
546	CE(20:2)	-0.0100273	-0.043267	0.0232124	0.554289	0.740705	0.00704233	-0.0359727	0.0500573	0.748261	0.852059
547	CE(20:3)	0.0393545	0.00560118	0.0731078	0.0223084	0.0900777	0.098705	0.0565498	0.14086	4.52383e-06	0.000198783
548	CE(20:4)	-0.0432257	-0.0774275	-0.00902393	0.0132549	0.0596785	0.0258675	-0.0272138	0.0789488	0.339452	0.542978
549	CE(20:5)	-0.0292768	-0.0628134	0.00425972	0.0870662	0.228205	0.0444525	-0.00127492	0.0901798	0.0567364	0.180349
550	CE(22:0)	0.00135731	-0.0321425	0.0348571	0.936695	0.961152	-0.0139068	-0.054388	0.0265744	0.500678	0.677549
551	CE(22:1)	0.00125751	-0.0318271	0.0343422	0.940606	0.96251	0.00789369	-0.0290925	0.0448799	0.675679	0.804785
552	CE(22:4)	0.00385272	-0.0287961	0.0365016	0.817064	0.904218	0.0533045	0.0122748	0.0943342	0.0108956	0.0622365
553	CE(22:5) (n3)	0.0204245	-0.0130372	0.0538861	0.231519	0.439138	0.0795992	0.0407556	0.118443	5.96343e-05	0.001437
554	CE(22:5) (n6)	-0.0191312	-0.0524316	0.0141692	0.26011	0.469528	0.0297318	-0.0117255	0.071189	0.159802	0.342041
555	CE(22:6)	-0.0167983	-0.0507529	0.0171563	0.332161	0.542942	0.039569	-0.0031296	0.0822676	0.0693165	0.202331
556	CE(24:0)	-5.01092e-05	-0.0333695	0.0332693	0.997648	0.99915	-0.0146599	-0.0545544	0.0252347	0.471326	0.65321
557	CE(24:1)	0.00543056	-0.0272871	0.0381482	0.744899	0.85738	0.0153454	-0.022785	0.0534757	0.430176	0.617965
558	CE(24:4)	0.0115534	-0.0210358	0.0441425	0.487094	0.681244	0.0294423	-0.00876345	0.067648	0.130916	0.299982
559	CE(24:5)	-0.0115014	-0.0441265	0.0211236	0.489532	0.681916	-8.31487e-05	-0.0372836	0.0371173	0.996504	0.996504
560	CE(24:6)	-0.0044078	-0.0370017	0.0281861	0.790935	0.888464	0.00497724	-0.0299875	0.0399419	0.780208	0.866355
561	FC	0.0352224	0.00221475	0.06823	0.0364899	0.127373	0.0562271	0.0165432	0.095911	0.0054939	0.0402347
562	DE(16:0)	-0.035086	-0.0676896	-0.00248249	0.0349321	0.123086	-0.0159124	-0.0500787	0.018254	0.361275	0.558327
563	DE(18:1)	0.0195149	-0.0138728	0.0529026	0.251916	0.463988	0.0468278	0.00884695	0.0848086	0.0156795	0.0786081
564	DE(18:2)	-0.0664663	-0.0993695	-0.0335632	7.58173e-05	0.00166575	-0.0403798	-0.0845607	0.00380103	0.0732306	0.208791
565	DE(20:4)	-0.0309607	-0.0637823	0.00186088	0.0644761	0.187407	0.0294492	-0.0152708	0.0741693	0.196771	0.387831
566	DE(20:5)	-0.00429897	-0.0373048	0.0287068	0.798473	0.891568	0.0392607	0.00144054	0.0770808	0.041892	0.144209
567	DE(22:6)	0.00554559	-0.0273688	0.03846	0.741191	0.854428	0.044768	0.00769811	0.0818379	0.0179428	0.0837703
568	Acylcarnitine(12:0)	0.0580025	0.0239949	0.0920101	0.000832309	0.00875683	0.060224	0.0256088	0.0948393	0.000652475	0.00773648
569	Acylcarnitine(13:0)	0.0332531	-0.000809801	0.067316	0.055699	0.167097	0.0408274	0.00591646	0.0757383	0.0219066	0.0968297
570	Acylcarnitine(14:0)	0.042607	0.0087059	0.076508	0.0137758	0.0612533	0.0441002	0.00953311	0.0786672	0.0124112	0.0682059
571	Acylcarnitine(14:1)	0.048821	0.0149028	0.0827393	0.004793	0.0293918	0.0520129	0.0175368	0.0864891	0.00311358	0.0268766
572	Acylcarnitine(14:2)	0.0306279	-0.00366267	0.0649185	0.0800023	0.21497	0.0298638	-0.00494685	0.0646744	0.0926633	0.237868
573	Acylcarnitine(15:0) (a)	0.0149539	-0.0183388	0.0482466	0.37861	0.591905	0.012848	-0.0211294	0.0468253	0.458551	0.642659
574	Acylcarnitine(15:0) (b)	0.0502619	0.0171363	0.0833875	0.00294669	0.021636	0.0478965	0.0142897	0.0815032	0.00522433	0.0390258
575	Acylcarnitine(16:0)	0.0646636	0.0306967	0.0986304	0.000191758	0.00329726	0.0624799	0.0273956	0.0975641	0.000484586	0.00646404
576	Acylcarnitine(16:1)	0.0866845	0.0525012	0.120868	6.84138e-07	3.40701e-05	0.091585	0.0566892	0.126481	2.76353e-07	1.7203e-05
577	Acylcarnitine(17:0) (a)	0.0485027	0.0154341	0.0815713	0.00405059	0.0267769	0.0477684	0.0139311	0.0816057	0.00566727	0.0411014
578	Acylcarnitine(17:0) (b)	0.0345917	0.000556519	0.0686269	0.0463709	0.1474	0.0298357	-0.00511204	0.0647834	0.0942598	0.241137
579	Acylcarnitine(18:0)	0.00947565	-0.0259375	0.0448887	0.59992	0.775329	0.00566009	-0.0313131	0.0426333	0.764106	0.861547
580	Acylcarnitine(18:1)	0.0731269	0.0392897	0.106964	2.30373e-05	0.000614603	0.0728676	0.038556	0.107179	3.18349e-05	0.000951228
581	Acylcarnitine(18:2)	0.0405002	0.0065712	0.0744293	0.0193149	0.0806045	0.0337582	-0.000823085	0.0683395	0.0557059	0.178594
582	DG(14:0_16:0)	-0.0100267	-0.044386	0.0243326	0.567295	0.753947	-0.0814726	-0.128872	-0.0340733	0.000757725	0.00844807
583	DG(16:0_16:0)	0.0168685	-0.018079	0.0518159	0.344068	0.556832	-0.0411911	-0.0919842	0.00960202	0.111938	0.272046
584	DG(16:0_16:1)	0.0381827	0.00347149	0.0728939	0.0310909	0.115547	0.00500793	-0.0444996	0.0545154	0.842816	0.907181
585	DG(14:0_18:2)	-0.012665	-0.0467993	0.0214694	0.467034	0.669037	-0.110389	-0.158989	-0.0617894	8.63813e-06	0.000307271
586	DG(16:0_18:1)	0.0510786	0.0157214	0.0864357	0.00464094	0.0293795	0.0100723	-0.0481027	0.0682473	0.734309	0.843097
587	DG(16:1_18:1)	0.0513495	0.0166857	0.0860133	0.00369793	0.0253224	0.02498	-0.0287096	0.0786696	0.361754	0.558327
588	DG(16:0_18:2)	0.0365796	0.00177261	0.0713866	0.0394231	0.13447	-0.0361239	-0.0914602	0.0192125	0.200686	0.390397
589	DG(18:0_18:1)	0.0347543	-0.000712498	0.070221	0.0547818	0.166754	-0.0411134	-0.100095	0.0178679	0.171836	0.357553
590	DG(18:1_18:1)	0.0460733	0.0112563	0.0808904	0.00950607	0.0486372	-0.00979136	-0.0681559	0.0485731	0.74226	0.849109
591	DG(18:0_18:2)	0.0186461	-0.0164783	0.0537705	0.298068	0.509512	-0.0843985	-0.140681	-0.0281159	0.00329865	0.0276865
592	DG(18:1_18:2)	0.0215326	-0.0126426	0.0557078	0.21682	0.423392	-0.0625341	-0.113862	-0.011206	0.0169556	0.0817149
593	DG(18:2_18:2)	0.00277742	-0.0306391	0.0361939	0.870574	0.929027	-0.056362	-0.0975052	-0.0152188	0.00726267	0.0497726
594	DG(18:1_18:3)	0.00247415	-0.0315855	0.0365338	0.886765	0.938263	-0.0937723	-0.144153	-0.0433915	0.000265824	0.00441267
595	DG(16:0_20:4)	0.0352568	0.000271084	0.0702426	0.0482516	0.152084	-0.00557626	-0.0548027	0.0436502	0.824269	0.896258
596	DG(18:1_20:3)	0.0349061	0.00127885	0.0685333	0.0419036	0.137509	0.00530749	-0.0385383	0.0491532	0.812431	0.884673
597	DG(18:0_20:4)	0.0487185	0.0144357	0.0830013	0.00535617	0.0310613	0.0199794	-0.0257773	0.0657361	0.392041	0.58454
598	DG(18:1_20:4)	0.0376327	0.00293458	0.0723309	0.0335311	0.120967	-0.00180711	-0.0506506	0.0470363	0.942183	0.967204
599	DG(16:0_22:5)	0.0510657	0.0165624	0.085569	0.00372887	0.0253224	0.020789	-0.0300878	0.0716658	0.423142	0.611387
600	DG(18:2_20:4)	0.0082082	-0.0258593	0.0422757	0.636709	0.798023	-0.0423868	-0.0846329	-0.000140629	0.0492425	0.164215
601	DG(16:0_22:6)	0.0612265	0.0271008	0.0953521	0.00043944	0.00547102	0.0544739	0.0131938	0.095754	0.00970753	0.05993
602	DG(18:1_20:5)	0.0245728	-0.0102709	0.0594165	0.166867	0.351999	0.000656162	-0.042539	0.0438513	0.976244	0.988149
603	DG(18:1_22:5)	0.051412	0.018253	0.0845711	0.00238026	0.0189155	0.0362948	-0.00499042	0.0775801	0.0848675	0.224827
604	DG(18:0_22:6)	0.00793518	-0.0252349	0.0411053	0.639107	0.799686	-0.0141137	-0.0500206	0.0217932	0.441003	0.627485
605	DG(18:1_22:6)	0.0558314	0.0220242	0.0896385	0.0012126	0.0106566	0.0471568	0.00783009	0.0864836	0.0187721	0.086029
606	DG(18:2_22:6)	0.0425593	0.00888223	0.0762363	0.0132619	0.0596785	0.028182	-0.00969575	0.0660597	0.144738	0.317432
607	TG(48:0) [NL-16:0]	0.00244438	-0.0323845	0.0372732	0.890574	0.94096	-0.023834	-0.065122	0.0174541	0.257829	0.458028
608	TG(48:0) [NL-18:0]	-0.017055	-0.0511757	0.0170657	0.327188	0.538347	-0.0455429	-0.0847086	-0.00637709	0.0226697	0.0986225
609	TG(48:0) [SIM]	0.0034701	-0.0312727	0.0382129	0.844773	0.910599	-0.0190628	-0.0599746	0.021849	0.361052	0.558327
610	TG(48:1) [NL-16:1]	0.0442465	0.00962005	0.0788729	0.0122718	0.0573025	0.0280784	-0.0176242	0.0737809	0.228484	0.426863
611	TG(48:1) [NL-18:1]	-0.0045034	-0.0390772	0.0300704	0.798464	0.891568	-0.045449	-0.088464	-0.00243395	0.0383751	0.139156
612	TG(48:1) [SIM]	0.000180814	-0.0345863	0.0349479	0.991866	0.99855	-0.0345068	-0.0770606	0.00804709	0.111966	0.272046
613	TG(48:2) [NL-14:0]	0.00151285	-0.0331216	0.0361472	0.931764	0.958715	-0.0650375	-0.113403	-0.0166718	0.00840855	0.0536853
614	TG(48:2) [NL-14:1]	0.011316	-0.023104	0.045736	0.519279	0.711746	-0.0261684	-0.0707849	0.0184482	0.250276	0.450497
615	TG(48:2) [NL-16:1]	0.0330058	-0.0017393	0.0677509	0.06262	0.182723	0.0100019	-0.035971	0.0559747	0.66976	0.801779
616	TG(48:2) [NL-18:2]	-0.0126169	-0.0473187	0.022085	0.47603	0.674752	-0.0860864	-0.132737	-0.0394357	0.000299957	0.00476741
617	TG(48:2) [SIM]	0.00785772	-0.0267332	0.0424486	0.656105	0.802145	-0.0417709	-0.0881162	0.00457431	0.0773003	0.212292
618	TG(48:3) [NL-14:0]	-0.000671239	-0.0350164	0.0336739	0.969439	0.983928	-0.0806165	-0.130481	-0.0307522	0.00153572	0.0148985
619	TG(48:3) [NL-16:1]	0.0159148	-0.018452	0.0502817	0.36401	0.581016	-0.0397122	-0.0889125	0.00948816	0.113631	0.27323
620	TG(48:3) [NL-18:3]	-0.0169981	-0.0513163	0.0173202	0.331596	0.542942	-0.0950019	-0.142067	-0.0479369	7.6792e-05	0.00168717
621	TG(48:3) [SIM]	-0.00637473	-0.0405051	0.0277557	0.714267	0.83484	-0.0866349	-0.135216	-0.0380541	0.000475925	0.00646393
622	TG(49:1) [NL-16:1]	0.0178976	-0.0165207	0.052316	0.308056	0.518284	-0.00433599	-0.0446383	0.0359663	0.832964	0.901303
623	TG(49:1) [NL-17:1]	0.036532	0.00132691	0.071737	0.0419706	0.137509	0.015971	-0.0283681	0.0603101	0.480136	0.661737
624	TG(49:1) [SIM]	0.0278529	-0.0065313	0.0622371	0.112341	0.271582	0.00408177	-0.036772	0.0449355	0.844723	0.907925
625	TG(50:0) [NL-18:0]	0.00857464	-0.0268304	0.0439797	0.634965	0.79763	-0.0339445	-0.0795558	0.0116668	0.144637	0.317432
626	TG(50:0) [SIM]	0.0189453	-0.0165127	0.0544033	0.294944	0.505451	-0.0164789	-0.0617481	0.0287903	0.475493	0.656549
627	TG(50:1) [NL-14:0]	-0.014359	-0.048922	0.020204	0.415435	0.621904	-0.0511171	-0.0913594	-0.0108747	0.0127977	0.0690574
628	TG(50:1) [NL-16:0]	0.0225139	-0.0131691	0.0581969	0.216181	0.423392	-0.00718365	-0.0524615	0.0380942	0.755791	0.854124
629	TG(50:1) [NL-18:1]	0.020273	-0.0152526	0.0557985	0.263314	0.472825	-0.0135973	-0.0589271	0.0317325	0.556527	0.729343
630	TG(50:1) [SIM]	0.0320591	-0.00349039	0.0676086	0.077131	0.212132	0.00863927	-0.0357089	0.0529874	0.702555	0.827774
631	TG(50:2) [NL-14:0]	-0.00342723	-0.0372471	0.0303927	0.842536	0.910599	-0.0494348	-0.0904735	-0.00839606	0.018237	0.0840927
632	TG(50:2) [NL-16:1]	0.0447301	0.00972447	0.0797357	0.0122736	0.0573025	0.0319118	-0.0115622	0.0753858	0.150205	0.326171
633	TG(50:2) [NL-18:1]	0.0333471	-0.001148	0.0678422	0.0581246	0.172298	0.00935221	-0.0343839	0.0530883	0.675091	0.804785
634	TG(50:2) [NL-18:2]	0.0208074	-0.0145086	0.0561234	0.248135	0.459943	-0.0206434	-0.0658046	0.0245177	0.370237	0.565576
635	TG(50:2) [SIM]	0.0535141	0.0186856	0.0883427	0.00260545	0.0198599	0.0409181	-0.00312578	0.084962	0.0686209	0.20181
636	TG(50:3) [NL-14:0]	-0.0198604	-0.0538437	0.014123	0.251979	0.463988	-0.111216	-0.15671	-0.065722	1.68971e-06	8.41478e-05
637	TG(50:3) [NL-14:1]	0.0302667	-0.00360286	0.0641363	0.0798544	0.21497	-0.0139973	-0.0600848	0.0320901	0.551606	0.724164
638	TG(50:3) [NL-16:1]	0.0539234	0.0190405	0.0888062	0.00245279	0.0190963	0.0333906	-0.0145035	0.0812847	0.171765	0.357553
639	TG(50:3) [NL-18:2]	0.0177359	-0.0170663	0.0525381	0.317816	0.52875	-0.053059	-0.103981	-0.00213744	0.0411313	0.14326
640	TG(50:3) [NL-18:3]	0.00269254	-0.032564	0.037949	0.880996	0.934807	-0.0615283	-0.110583	-0.0124738	0.0139668	0.0734733
641	TG(50:3) [SIM]	0.0254198	-0.00939682	0.0602363	0.152405	0.329036	-0.0288863	-0.0783331	0.0205604	0.252159	0.452796
642	TG(50:4) [NL-14:0]	-0.0219708	-0.0557871	0.0118455	0.20283	0.404115	-0.117309	-0.162959	-0.0716602	4.8544e-07	2.78941e-05
643	TG(50:4) [NL-18:3]	-0.00278723	-0.0373178	0.0317433	0.874276	0.930319	-0.094541	-0.146164	-0.0429182	0.000333197	0.00497797
644	TG(50:4) [NL-20:4]	-4.82917e-05	-0.0345717	0.0344751	0.997812	0.99915	-0.0462986	-0.0907018	-0.00189533	0.0409936	0.14326
645	TG(50:4) [SIM]	-7.67092e-05	-0.0344559	0.0343025	0.99651	0.99915	-0.0918495	-0.14246	-0.0412387	0.000377094	0.00521647
646	TG(51:0) [NL-16:0]	0.0270989	-0.00817954	0.0623774	0.132161	0.303767	-0.0147405	-0.0611477	0.0316668	0.533519	0.709144
647	TG(51:1) [NL-17:0]	0.0502053	0.01466	0.0857507	0.00564255	0.0321755	0.0195205	-0.0279454	0.0669864	0.420155	0.609428
648	TG(51:1) [SIM]	0.0585779	0.0230638	0.094092	0.00122965	0.0106808	0.0318598	-0.0151996	0.0789193	0.184495	0.375526
649	TG(51:2) [NL-15:0]	0.0369749	0.00338562	0.0705642	0.0309712	0.115547	0.000225093	-0.0416324	0.0420826	0.991589	0.994251
650	TG(51:2) [NL-17:0]	0.0670091	0.0315265	0.102492	0.000215722	0.00344509	0.0547413	0.00631311	0.10317	0.0267352	0.109132
651	TG(51:2) [NL-17:1]	0.0675548	0.0320751	0.103035	0.000191289	0.00329726	0.0556822	0.00725014	0.104114	0.0242438	0.103486
652	TG(51:2) [SIM]	0.059737	0.0250739	0.0944	0.00073377	0.00783037	0.0381995	-0.00664365	0.0830426	0.0949855	0.241361
653	TG(52:1) [NL-18:0]	0.0359006	-0.000499153	0.0723003	0.0532244	0.162945	-0.00644574	-0.0580701	0.0451786	0.806643	0.880896
654	TG(52:1) [NL-18:1]	0.061601	0.0270075	0.0961944	0.00048502	0.00578332	0.0394195	-0.00422181	0.0830608	0.0766582	0.212088
655	TG(52:1) [SIM]	0.0394087	0.00292795	0.0758895	0.0342418	0.121803	0.00235567	-0.0488398	0.0535512	0.928129	0.960266
656	TG(52:2) [NL-16:0]	0.0634359	0.0288333	0.0980386	0.000328458	0.00446106	0.0429282	-0.000799626	0.086656	0.0543377	0.176479
657	TG(52:2) [NL-18:2]	0.0108821	-0.0248981	0.0466623	0.551049	0.737694	-0.0474269	-0.0937033	-0.00115062	0.0445711	0.152728
658	TG(52:2) [SIM]	0.082306	0.0475725	0.11704	3.46871e-06	0.000143951	0.0738089	0.0300219	0.117596	0.000957363	0.00993264
659	TG(52:3) [NL-16:1]	0.0558669	0.0223675	0.0893663	0.00108432	0.0101248	0.0372748	-2.1661e-06	0.0745518	0.0500133	0.166044
660	TG(52:3) [NL-18:2]	0.03427	4.67585e-05	0.0684933	0.0496879	0.154012	-0.0085888	-0.0514635	0.0342859	0.694548	0.82093
661	TG(52:3) [SIM]	0.0340124	8.98746e-05	0.067935	0.0493963	0.154012	-0.00285367	-0.043639	0.0379316	0.890906	0.932757
662	TG(52:4) [NL-16:1]	0.0257917	-0.00797441	0.0595578	0.134344	0.305961	-0.0188212	-0.0595864	0.0219439	0.365448	0.561707
663	TG(52:4) [NL-18:2]	0.0216641	-0.012021	0.0553492	0.207438	0.411024	-0.0276111	-0.0688624	0.0136402	0.18952	0.380254
664	TG(52:4) [NL-18:3]	0.00312921	-0.0317528	0.0380112	0.860409	0.922131	-0.0820794	-0.132077	-0.0320816	0.00129684	0.0129165
665	TG(52:4) [SIM]	0.0171619	-0.0168761	0.0511999	0.322991	0.533793	-0.0386159	-0.0821606	0.00492886	0.0821797	0.222421
666	TG(52:5) [NL-18:3]	-0.0067067	-0.0408906	0.0274772	0.700537	0.830413	-0.0916545	-0.138143	-0.0451658	0.000112332	0.00231106
667	TG(52:5) [NL-20:4]	0.0261635	-0.00888298	0.06121	0.143387	0.315995	-0.00829516	-0.0548723	0.038282	0.727002	0.84197
668	TG(52:5) [NL-20:5]	0.0347276	-0.000764043	0.0702193	0.0551383	0.166754	0.0186485	-0.0256034	0.0629003	0.408761	0.59776
669	TG(52:5) [SIM]	0.00522459	-0.0291278	0.039577	0.7656	0.869245	-0.0685444	-0.115109	-0.0219797	0.0039197	0.0314841
670	TG(53:2) [NL-17:1]	0.071809	0.0360475	0.107571	8.36646e-05	0.00178564	0.0483343	-0.00284304	0.0995116	0.0641528	0.192459
671	TG(53:2) [NL-18:1]	0.0596994	0.0251661	0.0942327	0.000706129	0.00764462	0.0222036	-0.0247529	0.0691602	0.353979	0.555509
672	TG(53:2) [SIM]	0.0764732	0.0417239	0.111222	1.62802e-05	0.000466605	0.0519591	0.00444861	0.0994695	0.0320799	0.12363
673	TG(54:0) [NL-18:0]	0.0175367	-0.0173555	0.0524288	0.324531	0.535154	-0.0240314	-0.0668696	0.0188069	0.271495	0.474731
674	TG(54:0) [SIM]	0.00671568	-0.0280941	0.0415255	0.705293	0.831249	-0.0511373	-0.0965659	-0.00570871	0.0273728	0.109933
675	TG(54:1) [NL-18:1]	0.0330722	-0.00300114	0.0691455	0.0723434	0.204699	-0.0172851	-0.0669064	0.0323362	0.49471	0.67313
676	TG(54:1) [SIM]	0.0269262	-0.00899269	0.0628451	0.141732	0.315995	-0.0300101	-0.0801558	0.0201357	0.240763	0.439732
677	TG(54:2) [NL-18:0]	0.0515404	0.0156056	0.0874752	0.00494429	0.0300275	0.00788471	-0.0460904	0.0618599	0.774603	0.865771
678	TG(54:2) [NL-20:1]	0.0440297	0.00943709	0.0786223	0.0126169	0.0578212	0.0140851	-0.0358318	0.064002	0.580175	0.747226
679	TG(54:2) [SIM]	0.0498402	0.0138699	0.0858105	0.00662146	0.0363694	0.00432817	-0.0501427	0.058799	0.876221	0.927658
680	TG(54:3) [NL-18:1]	0.0338869	0.000625161	0.0671487	0.0458481	0.1474	0.000412192	-0.0370244	0.0378488	0.98278	0.98941
681	TG(54:3) [NL-18:2]	0.0147368	-0.0192034	0.048677	0.394699	0.605201	-0.0444381	-0.0868174	-0.00205873	0.0398653	0.14132
682	TG(54:3) [SIM]	0.0301189	-0.0033134	0.0635512	0.0774343	0.212132	-0.00799183	-0.0465776	0.0305939	0.684735	0.813191
683	TG(54:4) [NL-18:2]	0.00647274	-0.0266823	0.0396278	0.701945	0.830413	-0.0319949	-0.0689364	0.00494657	0.0895851	0.233171
684	TG(54:4) [NL-20:3]	0.0467272	0.0121472	0.0813072	0.00809457	0.042582	0.0253762	-0.0186121	0.0693644	0.258139	0.458028
685	TG(54:4) [SIM]	0.0181486	-0.0152456	0.0515428	0.286742	0.49701	-0.0227711	-0.0610906	0.0155483	0.24409	0.443638
686	TG(54:5) [NL-18:3]	0.00474981	-0.0288533	0.038353	0.781714	0.88342	-0.0419172	-0.081903	-0.0019314	0.0399176	0.14132
687	TG(54:5) [NL-20:4]	0.0373129	0.0021979	0.072428	0.037288	0.128954	0.0120152	-0.029842	0.0538724	0.57364	0.741365
688	TG(54:5) [SIM]	0.0124331	-0.0214443	0.0463105	0.471886	0.671974	-0.0374162	-0.0782161	0.00338361	0.0722613	0.207612
689	TG(54:6) [NL-18:3]	-0.0175635	-0.0510053	0.0158784	0.303252	0.51484	-0.0713546	-0.110574	-0.0321357	0.000364462	0.00513686
690	TG(54:6) [NL-20:4]	0.0256528	-0.0091837	0.0604893	0.148913	0.32431	-0.0139278	-0.0570105	0.0291548	0.526266	0.70075
691	TG(54:6) [NL-20:5]	0.0384423	0.00288076	0.0740037	0.0341177	0.121803	0.024825	-0.0172886	0.0669386	0.247893	0.447825
692	TG(54:6) [NL-22:6]	0.0583632	0.0236713	0.0930551	0.000979605	0.0093816	0.0552119	0.0143474	0.0960765	0.00810337	0.053282
693	TG(54:6) [SIM]	0.0112576	-0.023137	0.0456521	0.521131	0.711924	-0.0388683	-0.0819867	0.00425013	0.077257	0.212292
694	TG(54:7) [NL-20:5]	0.0252841	-0.00993419	0.0605024	0.159363	0.339156	-0.00391001	-0.0473919	0.0395719	0.860078	0.917826
695	TG(54:7) [NL-22:6]	0.0474724	0.0131287	0.0818161	0.00675259	0.0365521	0.0382838	-0.00352327	0.0800908	0.0726796	0.208014
696	TG(54:7) [SIM]	0.0194083	-0.0149989	0.0538155	0.26886	0.477713	-0.018387	-0.061575	0.0248009	0.403967	0.595193
697	TG(56:6) [NL-20:4]	0.0325084	-0.000930553	0.0659473	0.0567231	0.169489	0.0264092	-0.00771532	0.0605337	0.129284	0.298778
698	TG(56:6) [NL-22:5](a)	0.0607224	0.0264802	0.0949647	0.000511955	0.00597548	0.0501501	0.00940091	0.0908994	0.0158687	0.0788958
699	TG(56:6) [NL-22:5](b)	0.0609496	0.0267072	0.0951919	0.00048775	0.00578332	0.0504661	0.00971532	0.0912168	0.0152235	0.0778901
700	TG(56:6) [SIM]	0.051877	0.0177269	0.0860272	0.00291353	0.021636	0.0364302	-0.00186052	0.074721	0.062215	0.189616
701	TG(56:7) [NL-20:4]	0.0149492	-0.018692	0.0485904	0.383719	0.594684	-0.00893571	-0.0453115	0.0274401	0.630132	0.781796
702	TG(56:7) [NL-20:5]	0.0440185	0.0094644	0.0785726	0.0125409	0.0578212	0.0403222	0.00319728	0.077447	0.0332794	0.125615
703	TG(56:7) [NL-22:5](a)	0.0486581	0.0146351	0.082681	0.00506967	0.0302963	0.0240122	-0.0173647	0.065389	0.255308	0.456257
704	TG(56:7) [NL-22:5](b)	0.0486925	0.014669	0.0827159	0.00503932	0.0302963	0.024086	-0.017294	0.0654661	0.253886	0.454804
705	TG(56:7) [NL-22:6]	0.0613086	0.0272042	0.0954131	0.000428159	0.00542093	0.0563689	0.0178422	0.0948956	0.00414258	0.0329203
706	TG(56:7) [SIM]	0.0497179	0.0154282	0.0840076	0.00449287	0.0289325	0.0370484	-0.00226345	0.0763603	0.0647254	0.193399
707	TG(56:8) [NL-20:4]	0.00341804	-0.0304166	0.0372527	0.843021	0.910599	-0.0292083	-0.0676238	0.0092072	0.136141	0.30911
708	TG(56:8) [NL-20:5]	0.0234446	-0.0109002	0.0577894	0.180885	0.373263	0.00480603	-0.0335529	0.0431649	0.805987	0.880896
709	TG(56:8) [NL-22:6]	0.0550229	0.020972	0.0890737	0.00154404	0.0128155	0.0423451	0.00335414	0.0813361	0.0332954	0.125615
710	TG(56:8) [SIM]	0.0340122	-0.000126042	0.0681505	0.0508516	0.156968	0.014831	-0.0243647	0.0540267	0.458255	0.642659
711	TG(56:9) [NL-22:6]	0.035598	0.00163024	0.0695657	0.039976	0.135737	0.0185498	-0.0202656	0.0573652	0.348868	0.551817
712	TG(56:9) [SIM]	0.0262006	-0.00776483	0.060166	0.130535	0.303767	0.00692004	-0.0317596	0.0455997	0.725808	0.841892
713	TG(58:10) [NL-22:6]	0.0373365	0.00372507	0.0709479	0.0294732	0.111194	0.0245127	-0.0122374	0.0612628	0.191063	0.381487
714	TG(58:10) [SIM]	0.0283414	-0.00552921	0.0622121	0.100986	0.254854	0.019165	-0.0175668	0.0558969	0.306427	0.51313
715	TG(58:8) [NL-22:6]	0.0554901	0.0219978	0.0889823	0.00116895	0.0106489	0.0523736	0.0171358	0.0876113	0.00358566	0.0294339
716	TG(58:8) [SIM]	0.0471901	0.0135701	0.0808102	0.00594808	0.0334076	0.0409615	0.00545153	0.0764716	0.0237757	0.102662
717	TG(58:9) [NL-22:6]	0.0431079	0.00958017	0.0766357	0.0117444	0.0562377	0.0330445	-0.0027376	0.0688267	0.070287	0.203187
718	TG(58:9) [SIM]	0.0330199	-0.000800362	0.0668401	0.0556718	0.167097	0.022625	-0.0137373	0.0589873	0.222603	0.418853
719	TG(O-50:1) [NL-15:0]	0.0115401	-0.0220112	0.0450915	0.500161	0.689337	-0.0103065	-0.0491532	0.0285403	0.603007	0.763468
720	TG(O-50:1) [NL-16:0]	0.00338561	-0.030298	0.0370692	0.843803	0.910599	-0.0184179	-0.0585357	0.0217	0.368159	0.564712
721	TG(O-50:1) [NL-17:1]	0.0755051	0.0425705	0.10844	7.11399e-06	0.00023105	0.0693552	0.032214	0.106496	0.000253806	0.00430893
722	TG(O-50:1) [NL-18:1]	0.0218716	-0.0117949	0.0555381	0.202869	0.404115	0.0064141	-0.0320416	0.0448698	0.743698	0.849454
723	TG(O-50:1) [SIM]	0.0304837	-0.0029128	0.0638803	0.073604	0.20748	0.0206887	-0.0168262	0.0582036	0.279695	0.484761
724	TG(O-50:2) [NL-16:1]	0.0619938	0.0292177	0.0947698	0.000210904	0.00344509	0.0642069	0.0301449	0.0982688	0.000221667	0.00385081
725	TG(O-50:2) [NL-18:1]	0.126262	0.0936477	0.158876	3.71795e-14	2.77731e-11	0.125954	0.0917779	0.16013	5.67345e-13	4.23807e-10
726	TG(O-50:2) [NL-18:2]	0.0257069	-0.00728273	0.0586965	0.126666	0.296875	0.0127749	-0.0234025	0.0489524	0.488811	0.669487
727	TG(O-50:2) [SIM]	0.0854701	0.052749	0.118191	3.14209e-07	1.95595e-05	0.0864153	0.0521407	0.12069	7.92736e-07	4.22981e-05
728	TG(O-50:3) [NL-18:2]	-0.00426498	-0.0368803	0.0283504	0.79769	0.891568	0.00477967	-0.0284062	0.0379656	0.777687	0.865771
729	TG(O-50:3) [SIM]	0.060713	0.0281553	0.0932706	0.000258761	0.00364706	0.0714945	0.0383137	0.104675	2.43722e-05	0.000791566
730	TG(O-52:0) [NL-16:0]	0.0293111	-0.00596227	0.0645844	0.103365	0.257552	-0.0109188	-0.0573204	0.0354829	0.644604	0.789062
731	TG(O-52:1) [NL-16:0]	0.014433	-0.0194285	0.0482945	0.403424	0.611274	-0.00678102	-0.0490295	0.0354674	0.753041	0.854124
732	TG(O-52:1) [NL-18:1]	0.0306628	-0.00323207	0.0645577	0.0762084	0.211627	0.0128539	-0.0279088	0.0536165	0.536485	0.711114
733	TG(O-52:1) [SIM]	0.0430336	0.0094707	0.0765964	0.0119791	0.0569963	0.0356895	-0.00346858	0.0748475	0.074034	0.209748
734	TG(O-52:2) [NL-16:0]	0.00635618	-0.0271723	0.0398847	0.710176	0.83234	-0.0136241	-0.0528411	0.025593	0.495874	0.673487
735	TG(O-52:2) [NL-17:1]	0.0870548	0.0537491	0.12036	3.08623e-07	1.95595e-05	0.0872089	0.0483942	0.126024	1.0792e-05	0.000366439
736	TG(O-52:2) [NL-18:1]	0.035736	0.00230631	0.0691657	0.0361592	0.126812	0.025348	-0.0126926	0.0633886	0.191509	0.381487
737	TG(O-52:2) [SIM]	0.0282596	-0.00500755	0.0615269	0.0959096	0.24452	0.0181037	-0.0184449	0.0546522	0.33157	0.533798
738	TG(O-54:2) [NL-17:1]	0.098156	0.0654481	0.130864	4.25017e-09	4.53554e-07	0.093452	0.0583514	0.128553	1.85929e-07	1.26262e-05
739	TG(O-54:2) [NL-18:1]	0.0857319	0.0523522	0.119112	4.92161e-07	2.62603e-05	0.0885338	0.0498339	0.127234	7.44224e-06	0.000277968
740	TG(O-54:2) [SIM]	0.119205	0.0862584	0.152152	1.4684e-12	5.48448e-10	0.126632	0.0904303	0.162834	7.75829e-12	1.93181e-09
741	TG(O-54:3) [NL-17:1]	0.0468803	0.0138854	0.0798753	0.005364	0.0310613	0.0362579	0.000346693	0.0721691	0.0478296	0.161668
742	TG(O-54:3) [NL-18:1]	0.0761262	0.0431844	0.109068	6.00726e-06	0.000203974	0.0684235	0.0323391	0.104508	0.000203303	0.00363189
743	TG(O-54:3) [SIM]	0.0612353	0.0286064	0.0938643	0.000236188	0.00360066	0.0509724	0.0172572	0.0846877	0.00305122	0.0268148
744	TG(O-54:4) [NL-17:1]	0.105444	0.0726906	0.138198	2.97444e-10	5.55477e-08	0.101367	0.0663949	0.13634	1.39584e-08	1.70453e-06
745	TG(O-54:4) [NL-18:2]	0.0389971	0.00634612	0.0716481	0.0192454	0.0806045	0.0295592	-0.0039431	0.0630615	0.0837469	0.224225
746	TG(O-54:4) [SIM]	0.0545398	0.0194649	0.0896146	0.00231177	0.0185687	0.0322298	-0.0123909	0.0768505	0.156831	0.338567
747	Ubiquinone	-0.00610909	-0.0402968	0.0280786	0.726124	0.845577	0.00188124	-0.0386363	0.0423988	0.927479	0.960266

## Sheet: Table S4
Table S4: Baseline lipidomic predictors of changes in WC among waist gainers /sable over 5 years (excluding those subjects who lost over 5% WC from baseline)
Lipid #	Lipid species	Change in WC (cm per year) per SD increase in the lipid level1	95% CI (Lower CL)	95% CI (Upper CL)	p-value	p-value (BH)3	Change in WC (cm per year) per SD increase in the lipid level2	95% CI (Lower CL)	95% CI (Upper CL)	p-value	p-value (BH)3
1	Sph(d16:1)	-0.0120407	-0.040374	0.0162925	0.404816	0.653127	-0.0172023	-0.045921	0.0115164	0.240335	0.455561
2	Sph(d17:1)	0.00523739	-0.0231398	0.0336145	0.717499	0.862197	0.00689903	-0.0218816	0.0356797	0.63842	0.807965
3	Sph(d18:1)	0.0166835	-0.0119473	0.0453142	0.253356	0.499509	0.0124108	-0.0168179	0.0416394	0.405212	0.634577
4	Sph(d18:2)	0.00139514	-0.0270938	0.0298841	0.923521	0.975856	-0.000832839	-0.0297129	0.0280473	0.954918	0.978496
5	S1P(d16:1)	-0.0182583	-0.0470027	0.0104861	0.213096	0.461658	-0.0166731	-0.0462696	0.0129233	0.269468	0.489762
6	S1P(d18:0)	0.0033052	-0.0250405	0.0316509	0.819195	0.922826	0.00228913	-0.0264711	0.0310494	0.876009	0.942909
7	S1P(d18:1)	0.0254237	-0.00295693	0.0538042	0.0791186	0.252627	0.0237401	-0.00501793	0.0524981	0.105647	0.274021
8	S1P(d18:2)	0.0483244	0.0196738	0.076975	0.00095081	0.0178116	0.0480616	0.0189838	0.0771393	0.00120172	0.0166238
9	dhCer(d18:0/16:0)	-0.0431465	-0.0716422	-0.0146509	0.00300766	0.03304	-0.0379016	-0.0676214	-0.0081818	0.0124462	0.0738546
10	dhCer(d18:0/18:0)	0.00084076	-0.0281231	0.0298046	0.954621	0.989857	0.0064445	-0.0236103	0.0364993	0.674235	0.827017
11	dhCer(d18:0/20:0)	0.0103418	-0.0185133	0.0391969	0.48232	0.703697	0.0128587	-0.01798	0.0436973	0.413718	0.645192
12	dhCer(d18:0/22:0)	-0.0116818	-0.0414672	0.0181037	0.442004	0.670952	-0.011692	-0.0474361	0.024052	0.521378	0.72392
13	dhCer(d18:0/24:0)	-0.0235603	-0.0527888	0.00566821	0.114112	0.316884	-0.023252	-0.0585134	0.0120095	0.19616	0.406131
14	dhCer(d18:0/24:1)	0.0159243	-0.0139195	0.0457681	0.295582	0.544554	0.0255011	-0.00873475	0.059737	0.14428	0.341881
15	Cer(d16:1/16:0)	-0.0130646	-0.0422517	0.0161224	0.380244	0.629806	-0.0053898	-0.0380626	0.027283	0.746405	0.872558
16	Cer(d16:1/18:0)	0.030148	-0.000179725	0.0604757	0.0513727	0.196797	0.038044	0.00346596	0.0726221	0.0310575	0.134884
17	Cer(d16:1/20:0)	0.0294721	-0.000359562	0.0593038	0.052825	0.199294	0.0378766	0.00289859	0.0728546	0.0338114	0.139542
18	Cer(d16:1/22:0)	-0.0167904	-0.0463563	0.0127755	0.265623	0.515377	-0.0236626	-0.0597478	0.0124226	0.198662	0.407692
19	Cer(d16:1/23:0)	-0.029678	-0.0587977	-0.000558333	0.0457677	0.178065	-0.0319497	-0.0652973	0.00139783	0.0604034	0.197901
20	Cer(d16:1/24:0)	-0.0390791	-0.0680827	-0.0100755	0.00828008	0.0575773	-0.0435316	-0.0776705	-0.00939278	0.0124574	0.0738546
21	Cer(d16:1/24:1)	0.00309168	-0.0266007	0.0327841	0.838262	0.93471	0.007465	-0.0284141	0.0433441	0.683373	0.830716
22	Cer(d17:1/16:0)	0.0218629	-0.00699733	0.0507231	0.137576	0.35131	0.0306069	-0.000379497	0.0615933	0.0528715	0.183642
23	Cer(d17:1/18:0)	0.0405621	0.0115566	0.0695676	0.00613688	0.0495284	0.0431256	0.0123118	0.0739394	0.00609607	0.0468713
24	Cer(d17:1/20:0)	0.02014	-0.00889108	0.0491711	0.173882	0.414983	0.0241576	-0.00757675	0.0558919	0.135664	0.331181
25	Cer(d17:1/22:0)	0.00302579	-0.0260517	0.0321033	0.838361	0.93471	0.00775735	-0.025783	0.0412977	0.650267	0.810918
26	Cer(d17:1/23:0)	-0.0145953	-0.0434795	0.0142889	0.321921	0.576179	-0.0139133	-0.0464186	0.018592	0.401435	0.63131
27	Cer(d17:1/24:0)	-0.00591177	-0.0348158	0.0229923	0.688461	0.844149	0.00256178	-0.0306093	0.0357328	0.879663	0.944529
28	Cer(d17:1/24:1)	0.0195781	-0.00975044	0.0489067	0.190704	0.434317	0.0270744	-0.00595564	0.0601045	0.108128	0.279486
29	Cer(d18:1/14:0)	-0.00505019	-0.0336532	0.0235528	0.729255	0.868825	0.000576608	-0.0295748	0.030728	0.970095	0.986983
30	Cer(d18:1/16:0)	0.0132436	-0.0159403	0.0424276	0.373702	0.625909	0.0327106	-0.00499946	0.0704206	0.0890932	0.250198
31	Cer(d18:1/17:0)	-0.00334871	-0.0317329	0.0250355	0.817101	0.922826	-0.0029604	-0.0318914	0.0259706	0.841016	0.922524
32	Cer(d18:1/18:0)	0.0514827	0.0209761	0.0819893	0.000944773	0.0178116	0.0662076	0.0301858	0.102229	0.000317313	0.00817353
33	Cer(d18:1/19:0)	0.0164663	-0.0121046	0.0450373	0.258591	0.506472	0.0132562	-0.016984	0.0434964	0.39017	0.620121
34	Cer(d18:1/20:0)	0.0345846	0.0046806	0.0644886	0.0234149	0.111407	0.0485575	0.0106396	0.0864755	0.0120864	0.072824
35	Cer(d18:1/21:0)	0.0154635	-0.0146801	0.045607	0.314613	0.567671	0.018005	-0.016962	0.0529719	0.312804	0.534701
36	Cer(d18:1/22:0)	-0.00906715	-0.0387678	0.0206335	0.549541	0.747659	-0.0131717	-0.0525102	0.0261668	0.511588	0.719691
37	Cer(d18:1/23:0)	-0.0231381	-0.0523506	0.00607443	0.120538	0.325061	-0.0305337	-0.0682811	0.00721359	0.112849	0.287707
38	Cer(d18:1/24:0)	-0.0217864	-0.0510802	0.00750743	0.1449	0.362007	-0.0250243	-0.0636495	0.0136009	0.204101	0.414303
39	Cer(d18:1/24:1)	0.0258095	-0.00403003	0.0556491	0.0900114	0.276702	0.0383555	0.00187311	0.0748378	0.0393458	0.156836
40	Cer(d18:1/26:0)	-0.0300769	-0.0588899	-0.00126384	0.0407662	0.163258	-0.0265488	-0.0608323	0.00773465	0.129041	0.319356
41	Cer(d18:2/14:0)	-0.0114861	-0.0407611	0.017789	0.441826	0.670952	-0.00852588	-0.0391493	0.0220975	0.585222	0.768113
42	Cer(d18:2/16:0)	-0.0115366	-0.0411621	0.0180888	0.445247	0.670952	0.000252491	-0.0334474	0.0339524	0.988281	0.992112
43	Cer(d18:2/17:0)	-0.0175224	-0.0458563	0.0108116	0.225425	0.475703	-0.0133475	-0.0421218	0.0154269	0.363192	0.588513
44	Cer(d18:2/18:0)	0.036183	0.00624105	0.066125	0.0178704	0.0935377	0.041315	0.00782524	0.0748048	0.0156195	0.0864281
45	Cer(d18:2/20:0)	0.0407199	0.0112003	0.0702395	0.00686851	0.0523549	0.0479879	0.0137786	0.0821972	0.00598002	0.0465321
46	Cer(d18:2/21:0)	0.0264263	-0.00310853	0.0559612	0.0794743	0.252627	0.0277844	-0.00368044	0.0592492	0.0834909	0.242939
47	Cer(d18:2/22:0)	0.00983288	-0.0194037	0.0390694	0.509711	0.721009	0.0120552	-0.0232668	0.0473772	0.503472	0.718716
48	Cer(d18:2/23:0)	-0.0176065	-0.0467431	0.0115301	0.236217	0.484764	-0.021957	-0.0561773	0.0122632	0.208489	0.417537
49	Cer(d18:2/24:0)	-0.0190601	-0.0479344	0.00981411	0.195691	0.442879	-0.0189789	-0.0532203	0.0152625	0.277261	0.499071
50	Cer(d18:2/24:1)	0.0192361	-0.0101621	0.0486343	0.199633	0.444224	0.0228085	-0.0115663	0.0571833	0.193387	0.40352
51	Cer(d18:2/26:0)	-0.025317	-0.054292	0.003658	0.086786	0.269001	-0.0181186	-0.0500146	0.0137774	0.26549	0.484892
52	Cer(d19:1/16:0)	0.00347395	-0.0251	0.0320479	0.811624	0.922805	0.00591632	-0.0237479	0.0355806	0.695817	0.833175
53	Cer(d19:1/18:0)	0.037442	0.00790122	0.0669827	0.0129949	0.0752493	0.0392694	0.00821629	0.0703225	0.0132024	0.0758633
54	Cer(d19:1/20:0)	0.0263021	-0.0028751	0.0554792	0.0772462	0.250882	0.0284103	-0.00225076	0.0590714	0.0693494	0.216087
55	Cer(d19:1/22:0)	0.0160978	-0.0133873	0.0455829	0.284525	0.539906	0.0202734	-0.0118166	0.0523633	0.215574	0.424892
56	Cer(d19:1/23:0)	0.00293852	-0.0259529	0.0318299	0.841963	0.936014	0.00734221	-0.023884	0.0385684	0.644849	0.807965
57	Cer(d19:1/24:0)	0.000474157	-0.0287407	0.029689	0.974619	0.989857	0.00770195	-0.0246038	0.0400077	0.640245	0.807965
58	Cer(d19:1/24:1)	0.035184	0.00605965	0.0643083	0.0179062	0.0935377	0.0394932	0.00876519	0.0702212	0.011778	0.072824
59	Cer(d19:1/26:0)	-0.0370802	-0.0655236	-0.00863687	0.0106256	0.0678406	-0.0318608	-0.0615003	-0.00222131	0.0351359	0.141529
60	Cer(d20:1/22:0)	0.0238751	-0.00581437	0.0535646	0.114973	0.318091	0.0307006	-0.00242129	0.0638224	0.0692577	0.216087
61	Cer(d20:1/23:0)	0.00553295	-0.0237213	0.0347872	0.710815	0.860105	0.010819	-0.0211611	0.0427991	0.507218	0.71896
62	Cer(d20:1/24:0)	0.00963761	-0.0200401	0.0393153	0.524392	0.729461	0.0219296	-0.0109771	0.0548363	0.191453	0.400603
63	Cer(d20:1/24:1)	0.00390009	-0.0260098	0.03381	0.798247	0.914556	0.00821177	-0.0239542	0.0403778	0.616754	0.792969
64	Cer(d20:1/26:0)	0.0025291	-0.025815	0.0308732	0.861145	0.945229	0.00034842	-0.028553	0.0292498	0.981145	0.990427
65	Cer(m18:0/20:0)	-0.0130521	-0.0442126	0.0181084	0.411594	0.659827	-0.0370424	-0.0773925	0.00330772	0.0719634	0.219415
66	Cer(m18:0/22:0)	-0.0246897	-0.0561057	0.00672636	0.123454	0.330539	-0.0487279	-0.0906405	-0.00681537	0.0226958	0.108678
67	Cer(m18:0/23:0)	-0.0258169	-0.0562804	0.00464652	0.0966928	0.288918	-0.0398546	-0.0787333	-0.000975842	0.0445224	0.162235
68	Cer(m18:0/24:0)	-0.0325902	-0.0636225	-0.00155789	0.0395595	0.161481	-0.0511373	-0.0909835	-0.011291	0.0119021	0.072824
69	Cer(m18:0/24:1)	-0.00647846	-0.0379096	0.0249526	0.686174	0.843714	-0.0197828	-0.0607116	0.021146	0.343393	0.571301
70	Cer(m18:1/18:0)	0.0350539	0.00297396	0.0671339	0.032227	0.143503	0.0344064	-0.00486138	0.0736742	0.0859068	0.246817
71	Cer(m18:1/20:0)	0.0150937	-0.017563	0.0477505	0.364927	0.618048	0.00715717	-0.0364595	0.0507739	0.747698	0.872704
72	Cer(m18:1/22:0)	0.00611889	-0.0263223	0.0385601	0.711573	0.860105	-0.00287454	-0.0448767	0.0391276	0.893275	0.948496
73	Cer(m18:1/23:0)	-0.00479732	-0.0364717	0.0268771	0.766539	0.892214	-0.0182566	-0.0585146	0.0220015	0.374026	0.599566
74	Cer(m18:1/24:0)	-0.00467977	-0.0367595	0.0274	0.774901	0.900235	-0.0129387	-0.0536508	0.0277735	0.533284	0.72997
75	Cer(m18:1/24:1)	0.0159932	-0.016326	0.0483124	0.332033	0.589002	0.0131712	-0.0276952	0.0540376	0.527515	0.727036
76	HexCer(d16:1/18:0)	-0.00224357	-0.0313065	0.0268193	0.879714	0.958252	0.00448109	-0.0266363	0.0355985	0.777713	0.891821
77	HexCer(d16:1/20:0)	-0.00892386	-0.0379805	0.0201328	0.547143	0.747196	-0.0010255	-0.0324275	0.0303765	0.948955	0.978496
78	HexCer(d16:1/22:0)	0.00363386	-0.0249849	0.0322526	0.803429	0.916997	0.0170001	-0.0139906	0.0479908	0.282244	0.50199
79	HexCer(d16:1/24:0)	-0.00673311	-0.0354347	0.0219685	0.64561	0.817072	0.00432511	-0.0268592	0.0355095	0.785708	0.895224
80	HexCer(d18:1/16:0)	0.0570519	0.0287128	0.085391	8.02943e-05	0.00333221	0.0703527	0.0399133	0.100792	6.00656e-06	0.00044869
81	HexCer(d18:1/18:0)	0.0139223	-0.0148805	0.0427251	0.343375	0.602722	0.0213698	-0.0096342	0.0523739	0.176676	0.386782
82	HexCer(d18:1/20:0)	0.0229179	-0.0056665	0.0515024	0.116059	0.318786	0.0348282	0.00420949	0.0654469	0.0257943	0.11894
83	HexCer(d18:1/22:0)	0.02349	-0.00526578	0.0522458	0.109343	0.311752	0.0377556	0.0062172	0.0692941	0.0189691	0.0970544
84	HexCer(d18:1/24:0)	0.02371	-0.00560467	0.0530247	0.112889	0.315835	0.0391066	0.00705731	0.0711559	0.0167876	0.0889388
85	HexCer(d18:1/24:1)	0.062417	0.0337477	0.0910862	2.00684e-05	0.00179753	0.0780502	0.0475681	0.108532	5.35425e-07	8.74365e-05
86	HexCer(d18:2/18:0)	-0.0038068	-0.0326228	0.0250092	0.795656	0.912987	-0.00380247	-0.0337768	0.0261718	0.803605	0.901033
87	HexCer(d18:2/20:0)	-0.0046935	-0.0334483	0.0240613	0.748988	0.881093	0.00090995	-0.0290962	0.0309161	0.952595	0.978496
88	HexCer(d18:2/22:0)	0.0281021	-0.000554573	0.0567587	0.0545997	0.202915	0.0392208	0.00877851	0.069663	0.0115755	0.072824
89	HexCer(d18:2/24:0)	0.0341029	0.00512128	0.0630845	0.0211029	0.104699	0.0510142	0.0196453	0.082383	0.00144047	0.0188777
90	Hex2Cer(d16:1/16:0)	0.00139279	-0.0270785	0.0298641	0.923602	0.975856	0.0157736	-0.0143443	0.0458915	0.304594	0.528644
91	Hex2Cer(d16:1/24:1)	-0.0229826	-0.051313	0.0053478	0.111814	0.314004	-0.0150445	-0.0444098	0.0143207	0.315244	0.537643
92	Hex2Cer(d18:1/16:0)	0.0224565	-0.00649725	0.0514103	0.128446	0.336613	0.0430825	0.0109622	0.0752029	0.00857718	0.0587812
93	Hex2Cer(d18:1/18:0)	-0.0415981	-0.0710649	-0.0121313	0.00566868	0.0470501	-0.030586	-0.0619348	0.000762723	0.0558383	0.187046
94	Hex2Cer(d18:1/20:0)	0.0362417	0.0075657	0.0649177	0.0132569	0.0758907	0.0473171	0.0171666	0.0774676	0.00210483	0.0227871
95	Hex2Cer(d18:1/22:0)	0.0237808	-0.00478224	0.0523439	0.102699	0.298507	0.0408643	0.00920398	0.0725246	0.0114251	0.072824
96	Hex2Cer(d18:1/24:0)	0.0183901	-0.0102084	0.0469887	0.207496	0.459899	0.0329708	0.00143101	0.0645106	0.0404764	0.157479
97	Hex2Cer(d18:1/24:1)	0.0298209	0.00113444	0.0585074	0.0416058	0.163576	0.0494569	0.0181522	0.0807616	0.0019644	0.0215795
98	Hex2Cer(d18:2/16:0)	0.0271448	-0.00153856	0.0558281	0.0636149	0.224582	0.0415883	0.010975	0.0722016	0.00776362	0.0557637
99	Hex2Cer(d18:2/24:1)	0.0391685	0.0101892	0.0681477	0.00808059	0.0575773	0.0619586	0.0305001	0.0934172	0.000114285	0.00426856
100	Hex3Cer(d18:1/16:0)	0.0144042	-0.0160975	0.044906	0.354595	0.611738	0.0421805	0.00626979	0.0780913	0.0213356	0.106251
101	Hex3Cer(d18:1/18:0)	-0.0121106	-0.0412668	0.0170457	0.415512	0.659827	-0.00143657	-0.0337035	0.0308304	0.930451	0.968032
102	Hex3Cer(d18:1/20:0)	0.00745093	-0.0216546	0.0365565	0.615785	0.796394	0.017927	-0.0131101	0.0489641	0.257541	0.476197
103	Hex3Cer(d18:1/22:0)	-0.00856654	-0.0383011	0.021168	0.572235	0.759253	0.00535186	-0.0281216	0.0388253	0.753958	0.875904
104	Hex3Cer(d18:1/24:0)	0.0106006	-0.018703	0.0399042	0.478242	0.699113	0.0320533	-0.00151828	0.0656249	0.0612957	0.199947
105	Hex3Cer(d18:1/24:1)	0.0278736	-0.00255935	0.0583065	0.0726236	0.24111	0.0576526	0.0231497	0.0921555	0.00106087	0.0165221
106	GM3(d18:1/16:0)	0.0115754	-0.0177928	0.0409435	0.439737	0.670952	0.0334536	-0.000743549	0.0676506	0.0551917	0.187046
107	GM3(d18:1/18:0)	-0.021496	-0.0509091	0.00791709	0.151993	0.377205	-0.0120627	-0.046443	0.0223176	0.491583	0.714422
108	GM3(d18:1/20:0)	0.0187811	-0.00993316	0.0474954	0.199812	0.444224	0.0207703	-0.00907515	0.0506158	0.172526	0.380169
109	GM3(d18:1/22:0)	0.00805109	-0.0209555	0.0370577	0.586371	0.769805	0.0258898	-0.00874347	0.0605232	0.142845	0.341588
110	GM3(d18:1/24:0)	-0.0180179	-0.0480599	0.0120241	0.239738	0.489302	-0.00756769	-0.0420939	0.0269585	0.66743	0.82365
111	GM3(d18:1/24:1)	0.0147784	-0.0150288	0.0445856	0.331106	0.589002	0.0302407	-0.00281555	0.063297	0.0729598	0.221549
112	GM3(d18:2/24:1)	0.00844287	-0.0204147	0.0373004	0.566288	0.753629	0.0156969	-0.0143007	0.0456945	0.305014	0.528644
113	GM3(d20:1/18:0)	0.0281453	-0.000236268	0.0565268	0.0519372	0.19694	0.0290792	0.000245982	0.0579124	0.048078	0.17021
114	GM1(d18:1/16:0)	0.0205597	-0.00849936	0.0496187	0.165493	0.397317	0.0286191	-0.0019602	0.0591984	0.0665991	0.213517
115	Sulfatide (d18:1:/16:0(OH))	-0.0194372	-0.0484348	0.00956041	0.188878	0.434317	-0.00632152	-0.0399213	0.0272783	0.712262	0.845882
116	Sulfatide (d18:1:/16:0)	-0.0337159	-0.0628444	-0.00458743	0.0232992	0.111407	-0.0198688	-0.0519137	0.0121762	0.224222	0.433922
117	Sulfatide (d18:1:/18:0(OH))	-0.017977	-0.0463051	0.0103511	0.213525	0.461658	-0.0169545	-0.0456811	0.011772	0.247303	0.460687
118	Sulfatide (d18:1:/18:0)	-0.00301118	-0.0313863	0.0253639	0.835205	0.933979	-0.00431513	-0.0333016	0.0246714	0.770417	0.885387
119	Sulfatide (d18:1:/24:0(OH))	-0.00909802	-0.0374686	0.0192726	0.529587	0.731242	-0.000484246	-0.0308877	0.0299193	0.975092	0.986983
120	Sulfatide (d18:1:/24:0)	-0.00476143	-0.0336602	0.0241373	0.746705	0.881093	0.00420188	-0.0265135	0.0349172	0.788564	0.895224
121	Sulfatide (d18:1:/24:1(OH))	-0.00433599	-0.0329977	0.0243257	0.766802	0.892214	0.00781176	-0.0231168	0.0387403	0.620511	0.794531
122	Sulfatide (d18:1:/24:1)	-0.0342241	-0.0641576	-0.00429062	0.0250408	0.115466	-0.0213725	-0.0533505	0.0106055	0.190167	0.40015
123	Sulfatide (d18:2:/18:0(OH))	-0.0269322	-0.0552551	0.00139076	0.062356	0.221809	-0.0264784	-0.0552578	0.00230095	0.0713386	0.219415
124	Sulfatide (d18:2:/18:0)	-0.0205844	-0.048972	0.00780326	0.155221	0.383856	-0.0184082	-0.0472317	0.0104153	0.210615	0.419544
125	Cer1P(d18:1/16:0)	-0.00892673	-0.0381203	0.0202669	0.548897	0.747659	0.00640182	-0.025035	0.0378386	0.689744	0.832303
126	SM(d17:1/14:0)	-0.0191305	-0.049419	0.0111579	0.215688	0.461658	0.000233357	-0.0343805	0.0348472	0.989455	0.992112
127	SM(d18:0/14:0)	-0.0361905	-0.0659489	-0.00643206	0.0171544	0.0921894	-0.0243458	-0.0601618	0.0114702	0.182724	0.392509
128	SM(d18:1/14:0)/SM(d16:1/16:0)	-0.0271715	-0.0570111	0.00266813	0.0742988	0.24558	-0.0116326	-0.050331	0.0270658	0.555686	0.745237
129	SM(d18:2/14:0)	0.0138294	-0.0220443	0.0497031	0.449834	0.673004	0.0515363	0.00757134	0.0955012	0.0216	0.106855
130	SM(d17:1/16:0)	0.00486822	-0.0245506	0.034287	0.74564	0.881093	0.0349576	-0.000815386	0.0707307	0.0554534	0.187046
131	SM(d18:0/16:0)	-0.0142779	-0.0432202	0.0146645	0.333531	0.589002	0.00256405	-0.0309169	0.036045	0.880664	0.944529
132	SM(d18:1/16:0)	-0.00759391	-0.0371583	0.0219705	0.614595	0.796394	0.0290198	-0.0143253	0.072365	0.189403	0.40015
133	SM(d18:2/16:0)	0.0283646	-0.00386686	0.0605961	0.0845461	0.26315	0.0898206	0.0456128	0.134028	6.89679e-05	0.0027319
134	SM(34:3)	0.00900845	-0.0232241	0.041241	0.583781	0.769108	0.0260802	-0.0112112	0.0633716	0.170419	0.379646
135	SM(d16:1/19:0)	0.00527032	-0.0231343	0.033675	0.716063	0.862197	0.0202031	-0.0112122	0.0516184	0.207457	0.417537
136	SM(d18:1/17:0)/SM(d17:1/18:0)	0.027211	-0.00128605	0.0557081	0.0612698	0.220041	0.0453424	0.0133264	0.0773583	0.00551596	0.0438343
137	SM(d18:2/17:0)	0.0208602	-0.00937328	0.0510937	0.176232	0.4174	0.0446252	0.00983691	0.0794135	0.0119418	0.072824
138	SM(35:2) (b)	0.00651184	-0.0231195	0.0361432	0.666612	0.830722	0.0441941	0.00364885	0.0847394	0.0326572	0.137086
139	SM(d18:1/18:0)/SM(d16:1/20:0)	0.0237183	-0.00599059	0.0534271	0.117617	0.32183	0.0565408	0.0191815	0.0939002	0.00302159	0.0282141
140	SM(d18:2/18:0)	0.0400613	0.0089078	0.0712148	0.0117331	0.0724347	0.0688394	0.0319996	0.105679	0.000251573	0.00770211
141	SM(d18:2/18:1)	0.0160956	-0.0146634	0.0468546	0.305008	0.553012	0.0261681	-0.00810321	0.0604394	0.134481	0.329367
142	SM(37:1)	0.00973736	-0.0201676	0.0396423	0.523284	0.729461	0.0284988	-0.00559788	0.0625955	0.101363	0.268505
143	SM(37:2)	0.0104402	-0.0196057	0.0404862	0.495775	0.713445	0.0277721	-0.0054441	0.0609883	0.10125	0.268505
144	SM(d18:1/20:0)/SM(d16:1/22:0)	-0.0109872	-0.0402334	0.018259	0.461465	0.682602	0.0119307	-0.0271669	0.0510283	0.549712	0.741773
145	SM(d18:2/20:0)	0.02352	-0.00767106	0.054711	0.139393	0.353566	0.0514203	0.0145414	0.0882991	0.00628968	0.0469839
146	SM(38:3) (a)	0.000388384	-0.0309717	0.0317485	0.980631	0.989857	0.00759457	-0.0256828	0.0408719	0.654597	0.810918
147	SM(38:3) (b)	-0.00313498	-0.0319564	0.0256865	0.831148	0.930836	0.00429281	-0.0269387	0.0355243	0.787583	0.895224
148	SM(d16:1/23:0)/SM(d17:1/22:0)	-0.0312935	-0.0605266	-0.00206045	0.0359006	0.15455	-0.0200258	-0.0557755	0.0157239	0.272182	0.493496
149	SM(d18:0/22:0)	-0.0329949	-0.0633817	-0.00260806	0.0333276	0.146446	-0.0304467	-0.0655453	0.00465179	0.089078	0.250198
150	SM(d18:1/22:0)/SM(d16:1/24:0)	-0.0300868	-0.0587841	-0.00138942	0.0398964	0.161971	-0.0270615	-0.0680459	0.013923	0.19557	0.406131
151	SM(d16:1/24:1)	-0.00531344	-0.0353855	0.0247586	0.729065	0.868825	0.0198836	-0.0158887	0.0556559	0.275904	0.497827
152	SM(d18:2/22:0)	-0.00205555	-0.0320212	0.0279101	0.893029	0.965328	0.0265119	-0.0119335	0.0649572	0.176463	0.386782
153	SM(40:3) (a)	0.000877509	-0.031489	0.033244	0.957614	0.989857	0.0223147	-0.0149832	0.0596127	0.240892	0.455561
154	SM(40:3) (b)	0.0105546	-0.0189992	0.0401083	0.483878	0.704595	0.0276518	-0.00575833	0.0610619	0.104748	0.27365
155	SM(41:0)	-0.0306427	-0.0600127	-0.00127259	0.0408692	0.163258	-0.024146	-0.0592107	0.0109186	0.177081	0.386782
156	SM(41:1) (a)	-0.0120404	-0.0408813	0.0168005	0.413148	0.659827	-0.00233616	-0.034368	0.0296957	0.886312	0.948496
157	SM(d18:1/23:0)/SM(d17:1/24:0)	-0.0437836	-0.0724782	-0.015089	0.00279104	0.0316513	-0.0482023	-0.0875621	-0.00884239	0.0163929	0.0875448
158	SM(d17:1/24:1)	0.0233374	-0.00647065	0.0531455	0.124879	0.332944	0.0564965	0.0214479	0.0915451	0.00158645	0.0194275
159	SM(d18:2/23:0)	-0.0272291	-0.057848	0.00338967	0.0813243	0.256326	-0.0113219	-0.0502168	0.027573	0.568254	0.75666
160	SM(d18:1/24:0)	-0.0427699	-0.0712827	-0.0142572	0.00328936	0.0342928	-0.0454628	-0.0845134	-0.00641222	0.0225106	0.108487
161	SM(d18:1/24:1)	0.0138624	-0.0153985	0.0431234	0.353059	0.610498	0.0432182	0.00805112	0.0783854	0.0160209	0.087129
162	SM(d18:2/24:0)	-0.0180179	-0.0469558	0.0109199	0.222277	0.473407	0.00350119	-0.0354859	0.0424882	0.860258	0.937112
163	SM(43:1)	-0.0265231	-0.0549983	0.00195215	0.0679042	0.230566	-0.0126428	-0.046337	0.0210513	0.462007	0.690908
164	SM(d19:1/24:1)	0.0245698	-0.00392192	0.0530615	0.0909795	0.278531	0.0385732	0.00821078	0.0689356	0.0127853	0.0752018
165	SM(43:2) (b)	0.00156171	-0.0272687	0.0303922	0.915432	0.973214	0.0211831	-0.0123398	0.054706	0.215477	0.424892
166	SM(43:2) (c)	-0.0173019	-0.0463209	0.0117171	0.242514	0.492278	-0.00137027	-0.0350407	0.0323002	0.936413	0.970181
167	SM(44:1)	-0.0190311	-0.04751	0.00944786	0.190235	0.434317	0.000661021	-0.0347062	0.0360282	0.970773	0.986983
168	SM(44:2)	0.00858788	-0.0205228	0.0376985	0.563059	0.753629	0.040256	0.00543309	0.075079	0.0234752	0.110363
169	SM(44:3)	0.0182704	-0.0122945	0.0488353	0.241307	0.491162	0.0504581	0.0153659	0.0855503	0.0048385	0.0410722
170	PC(28:0)	-0.0528885	-0.0814031	-0.0243738	0.000279447	0.00834986	-0.0509635	-0.0827216	-0.0192055	0.00166496	0.0197416
171	PC(14:0_16:0)	-0.0464134	-0.075462	-0.0173648	0.00174399	0.0236866	-0.0501524	-0.0857233	-0.0145815	0.00572932	0.0450505
172	PC(31:0) (a)	-0.0190203	-0.0474427	0.00940207	0.189605	0.434317	-0.0130453	-0.0434822	0.0173917	0.400812	0.63131
173	PC(31:0) (b)	-0.0114793	-0.0403481	0.0173895	0.435697	0.670952	-0.00206048	-0.0326629	0.0285419	0.894992	0.948496
174	PC(16:0_16:0)	-0.0109112	-0.0403172	0.0184947	0.466998	0.686708	0.00217683	-0.0371558	0.0415094	0.913604	0.958515
175	PC(32:1)	0.000341609	-0.0290071	0.0296903	0.981796	0.989857	0.0060675	-0.0303165	0.0424515	0.743735	0.8708
176	PC(32:2)	-0.064023	-0.0936184	-0.0344275	2.26516e-05	0.00179753	-0.0764651	-0.112274	-0.0406558	2.88543e-05	0.00165801
177	PC(33:0) (a)	0.000598794	-0.0279804	0.029178	0.967238	0.989857	0.00983783	-0.0225959	0.0422715	0.552109	0.741773
178	PC(33:0) (b)	-0.000776859	-0.0296127	0.028059	0.957881	0.989857	0.00880496	-0.0233308	0.0409407	0.59119	0.768113
179	PC(33:1)	0.0183689	-0.0104476	0.0471854	0.21148	0.461658	0.03045	-0.00320765	0.0641077	0.0761894	0.227654
180	PC(33:2)	-0.0301918	-0.0597319	-0.000651685	0.0451573	0.17661	-0.0239342	-0.0558546	0.00798609	0.141635	0.340198
181	PC(16:0_18:0)	-0.0184796	-0.0474002	0.010441	0.210384	0.460871	-0.0145441	-0.05647	0.0273818	0.496488	0.717363
182	PC(16:0_18:1)	0.00172401	-0.0269725	0.0304205	0.906249	0.973214	0.012264	-0.025486	0.0500139	0.524221	0.725525
183	PC(16:0_18:2)	-0.0474989	-0.0763047	-0.0186931	0.00123439	0.0204811	-0.0525588	-0.0866779	-0.0184398	0.00254084	0.0249738
184	PC(16:1_18:2)	-0.023544	-0.0542393	0.00715133	0.132723	0.344249	-0.0236099	-0.0612197	0.0139999	0.218498	0.427517
185	PC(16:0_18:3) (a)	-0.0487223	-0.0781858	-0.0192587	0.00119516	0.0204811	-0.0511056	-0.0860701	-0.0161411	0.00418148	0.0369341
186	PC(16:0_18:3) (b)	-0.0269124	-0.0558972	0.00207239	0.0687781	0.232476	-0.0316404	-0.0680083	0.00472752	0.088145	0.24941
187	PC(14:0_20:4)	-0.0538807	-0.083225	-0.0245365	0.000321649	0.00924123	-0.0641845	-0.0997489	-0.0286201	0.000406723	0.00980071
188	PC(34:5)	-0.0583001	-0.0875463	-0.029054	9.42727e-05	0.00345258	-0.0592877	-0.0928001	-0.0257753	0.000528263	0.0116063
189	PC(15-MHDA_18:1)	0.0218179	-0.00668548	0.0503212	0.133519	0.344698	0.0307334	-0.000800525	0.0622674	0.056104	0.187097
190	PC(17:0_18:1)	0.0338075	0.00515372	0.0624612	0.0207602	0.104699	0.0510279	0.0177102	0.0843457	0.00269085	0.0259992
191	PC(15-MHDA_18:2)	-0.0110176	-0.0399888	0.0179537	0.455983	0.679878	-0.00431384	-0.0358265	0.0271988	0.788426	0.895224
192	PC(17:0_18:2)	-0.0180785	-0.047552	0.011395	0.229229	0.476975	-0.011311	-0.043745	0.021123	0.494207	0.715451
193	PC(17:1_18:2)	-0.00937263	-0.0389999	0.0202546	0.535164	0.734867	-0.00182524	-0.0362143	0.0325639	0.917132	0.960866
194	PC(15:0_20:3)	-0.0101419	-0.0394877	0.0192039	0.498107	0.714176	-0.00640346	-0.0385289	0.025722	0.695985	0.833175
195	PC(15:0_20:4)	-0.0116405	-0.0410035	0.0177225	0.437087	0.670952	-0.00580031	-0.0378447	0.0262441	0.722712	0.853468
196	PC(35:5)	-0.0246376	-0.0538013	0.00452619	0.0977486	0.290909	-0.0143299	-0.0460542	0.0173945	0.375913	0.6013
197	PC(18:0_18:1)	0.00392602	-0.024829	0.0326811	0.788969	0.908105	0.0148981	-0.0219257	0.051722	0.427727	0.660149
198	PC(18:1_18:1)	0.0123162	-0.0168677	0.0415001	0.408083	0.656979	0.0266178	-0.0091479	0.0623835	0.144625	0.341881
199	PC(18:0_18:2)	-0.0466842	-0.0754174	-0.017951	0.00145522	0.0213777	-0.0535802	-0.0882669	-0.0188935	0.00247219	0.024623
200	PC(18:1_18:2)	-0.0284914	-0.0584043	0.00142147	0.0619214	0.221317	-0.0256665	-0.060671	0.00933801	0.15065	0.348622
201	PC(16:0_20:3) (a)	-0.00959838	-0.0392895	0.0200927	0.526268	0.730711	-0.0125679	-0.0506795	0.0255436	0.517993	0.72256
202	PC(16:0_20:3) (b)	0.0173162	-0.011461	0.0460934	0.238191	0.487477	0.0297314	-0.00516025	0.0646231	0.0948824	0.257735
203	PC(18:2_18:2)	-0.0656848	-0.0949262	-0.0364433	1.08593e-05	0.00162239	-0.0691976	-0.102846	-0.0355487	5.62344e-05	0.00262545
204	PC(16:0_20:4)	0.00127937	-0.0275335	0.0300923	0.930636	0.9819	0.00810935	-0.0242731	0.0404918	0.623489	0.794531
205	PC(16:1_20:4)	-0.0102583	-0.0401607	0.0196442	0.501271	0.715965	-0.0037409	-0.0415372	0.0340553	0.846156	0.925444
206	PC(16:0_20:5)	-0.0236234	-0.0528717	0.00562486	0.11339	0.316053	-0.015964	-0.0496783	0.0177504	0.353307	0.582121
207	PC(36:6) (a)	-0.0182309	-0.0479034	0.0114415	0.228453	0.476688	-0.00818734	-0.0428664	0.0264917	0.6435	0.807965
208	PC(14:0_22:6)	-0.0614057	-0.0913652	-0.0314461	5.95041e-05	0.0029633	-0.0668144	-0.101894	-0.0317353	0.000190566	0.00618925
209	PC(15-MHDA_20:4)	-0.00122174	-0.0300799	0.0276364	0.933857	0.983909	0.00513188	-0.0269599	0.0372236	0.753914	0.875904
210	PC(17:0_20:4)	0.0117312	-0.0171783	0.0406406	0.426347	0.666278	0.0155882	-0.0153302	0.0465066	0.323004	0.545892
211	PC(15:0_22:6)	-0.0201813	-0.0503305	0.00996787	0.189486	0.434317	-0.0112001	-0.0438867	0.0214865	0.501777	0.718716
212	PC(38:2)	0.0010845	-0.029439	0.031608	0.944472	0.98951	0.0192483	-0.0205563	0.0590528	0.343171	0.571301
213	PC(18:0_20:3)	0.00447682	-0.0266174	0.035571	0.77776	0.902153	0.00813621	-0.0312377	0.0475101	0.685418	0.83118
214	PC(18:1_20:3)	0.00355418	-0.0262286	0.033337	0.815033	0.922826	0.0101015	-0.0266255	0.0468285	0.589768	0.768113
215	PC(38:4) (b)	0.00105435	-0.0282967	0.0304054	0.94386	0.98951	0.0024285	-0.0341462	0.0390032	0.896437	0.948496
216	PC(18:0_20:4)	-0.00222644	-0.031633	0.0271801	0.882011	0.958252	-0.000249155	-0.0333688	0.0328705	0.988234	0.992112
217	PC(38:5) (a)	-0.00142158	-0.0303107	0.0274676	0.923152	0.975856	0.00478209	-0.0291889	0.0387531	0.782582	0.895224
218	PC(38:5) (b)	-0.0158371	-0.0453897	0.0137155	0.293499	0.544028	-0.0119947	-0.0468909	0.0229016	0.500438	0.718716
219	PC(38:6) (a)	-0.0441703	-0.0731688	-0.0151718	0.00283887	0.0316513	-0.050846	-0.0894377	-0.0122543	0.00982415	0.0655236
220	PC(16:0_22:6)	-0.0240582	-0.0535953	0.005479	0.110377	0.312317	-0.0193985	-0.0520786	0.0132817	0.244606	0.459097
221	PC(18:2_20:5)	-0.049964	-0.078783	-0.0211451	0.000681893	0.0169791	-0.0459565	-0.0799146	-0.0119984	0.00800035	0.055854
222	PC(16:1_22:6)	-0.00943426	-0.0404107	0.0215422	0.550485	0.747659	-0.000127332	-0.0356578	0.0354032	0.994395	0.994395
223	PC(38:7) (c)	-0.0204856	-0.0502377	0.00926662	0.17713	0.4174	-0.0169349	-0.0513914	0.0175215	0.335327	0.561635
224	PC (39:5) (a)	-0.00866061	-0.0375899	0.0202687	0.557299	0.752807	-0.00238984	-0.0337665	0.0289868	0.881307	0.944529
225	PC (39:5) (b)	0.00743597	-0.0216469	0.0365188	0.616219	0.796394	0.016607	-0.015576	0.0487899	0.311768	0.534701
226	PC(15-MHDA_22:6)	-0.0128648	-0.0422664	0.0165367	0.391044	0.637795	-0.00625312	-0.0370704	0.0245642	0.690801	0.832303
227	PC(17:0_22:6)	-0.00709136	-0.0368862	0.0227034	0.64081	0.816868	-0.00131164	-0.0324707	0.0298474	0.934233	0.969266
228	PC(40:10)	-0.0599783	-0.0889938	-0.0309628	5.14401e-05	0.0027447	-0.0639009	-0.097381	-0.0304207	0.000184814	0.00618925
229	PC(18:0_22:4)	0.0171067	-0.0121405	0.0463539	0.251579	0.49889	0.0201405	-0.0142715	0.0545524	0.251272	0.466916
230	PC(20:0_20:4)	0.00851969	-0.0200631	0.0371025	0.559013	0.753575	0.0102884	-0.0203088	0.0408855	0.509796	0.719691
231	PC(18:0_22:5) (n3)/PC(20:1_20:4)	-0.00739896	-0.0370962	0.0222983	0.625264	0.80253	-0.00575356	-0.0401102	0.0286031	0.742693	0.8708
232	PC(18:0_22:5) (n6)	0.0172394	-0.0118444	0.0463232	0.245272	0.49385	0.0203861	-0.0134753	0.0542475	0.237947	0.453888
233	PC(18:0_22:6)	-0.0224331	-0.052268	0.00740174	0.140526	0.353566	-0.0203052	-0.0526595	0.0120491	0.218623	0.427517
234	PC(40:7) (a)	-0.01898	-0.0475806	0.0096205	0.193321	0.438938	-0.0159682	-0.052714	0.0207775	0.394294	0.625346
235	PC(18:1_22:6) (a)	-0.0117082	-0.042683	0.0192665	0.45871	0.682013	-0.0106995	-0.0431818	0.0217827	0.518463	0.72256
236	PC(18:1_22:6) (b)	-0.00865464	-0.0382059	0.0208966	0.565893	0.753629	-0.0116143	-0.0421971	0.0189684	0.456602	0.688594
237	PC(40:8)	-0.0549787	-0.0844001	-0.0255573	0.00025142	0.00782546	-0.0646894	-0.101456	-0.027923	0.000566636	0.0117671
238	PC(44:12)	-0.0352881	-0.0643561	-0.00622003	0.0173526	0.0925887	-0.027824	-0.0580721	0.0024242	0.0713978	0.219415
239	PC(O-16:0/16:0)	0.00687413	-0.0224257	0.036174	0.645577	0.817072	0.0272279	-0.0056722	0.060128	0.104771	0.27365
240	PC(O-32:1)	0.00716802	-0.0237638	0.0380998	0.649631	0.81972	0.0308658	-0.00447993	0.0662116	0.0869658	0.247952
241	PC(O-32:2)	-0.0577549	-0.0861871	-0.0293227	6.92099e-05	0.00318221	-0.0485674	-0.078881	-0.0182538	0.00169388	0.0197708
242	PC(O-34:1)	0.0105388	-0.0208471	0.0419247	0.51039	0.721009	0.0407951	0.00409599	0.0774942	0.0293602	0.130217
243	PC(O-34:2)	-0.0519741	-0.0813488	-0.0225993	0.000527348	0.0135838	-0.0367493	-0.0686751	-0.00482347	0.0240743	0.112397
244	PC(O-34:4)	-0.0390426	-0.067342	-0.0107431	0.00686025	0.0523549	-0.0282538	-0.0587249	0.00221735	0.0691576	0.216087
245	PC(O-35:4)	-0.0268802	-0.0554576	0.00169716	0.0652407	0.227252	-0.0160847	-0.0459563	0.0137868	0.291191	0.511811
246	PC(O-36:0)	-0.0202569	-0.0487597	0.00824586	0.163597	0.396776	-0.00914288	-0.0412194	0.0229337	0.57633	0.76333
247	PC(O-18:0/18:1)	0.017265	-0.0121552	0.0466851	0.250008	0.49889	0.040591	0.0075382	0.0736437	0.0160961	0.087129
248	PC(O-18:1/18:1)	0.0179795	-0.0132438	0.0492029	0.258999	0.506472	0.0444067	0.00939107	0.0794223	0.0129432	0.0755359
249	PC(O-18:0/18:2)	-0.0374481	-0.0672377	-0.00765842	0.0137561	0.0778471	-0.0250506	-0.05732	0.00721875	0.128101	0.318973
250	PC(O-18:1/18:2)	-0.038478	-0.068578	-0.00837807	0.012238	0.0737241	-0.0217207	-0.0542587	0.0108173	0.1907	0.40015
251	PC(O-16:0/20:3)	-0.0144745	-0.0431487	0.0141997	0.322414	0.576179	0.000506712	-0.0299397	0.0309531	0.973973	0.986983
252	PC(O-16:0/20:4)	-0.0252563	-0.0536228	0.00311014	0.0809608	0.256262	-0.0126704	-0.0445131	0.0191723	0.435386	0.668343
253	PC(O-36:5)	-0.0252186	-0.0537283	0.00329116	0.0829577	0.260376	-0.0110913	-0.0409305	0.0187479	0.466219	0.692003
254	PC(O-18:0/20:4)	-0.0188816	-0.0475302	0.00976706	0.196392	0.442879	-0.00841783	-0.039495	0.0226593	0.595427	0.769523
255	PC(O-38:5)	-0.0113657	-0.0398876	0.0171561	0.434712	0.670952	0.000948281	-0.0292731	0.0311697	0.950952	0.978496
256	PC(O-16:0/22:6)	-0.0406761	-0.0693661	-0.0119861	0.00546491	0.0458684	-0.0287524	-0.0596472	0.00214232	0.0681366	0.216087
257	PC(O-40:5)	0.0118394	-0.0169881	0.0406669	0.420774	0.664716	0.0273052	-0.00354842	0.0581588	0.0828073	0.242939
258	PC(O-18:0/22:6)	-0.0353611	-0.0645678	-0.00615438	0.0176559	0.0935377	-0.0223101	-0.0537196	0.00909933	0.163833	0.368624
259	PC(O-40:7) (a)	-0.0258844	-0.0555873	0.00381842	0.0876215	0.270468	-0.0126883	-0.0439877	0.0186112	0.426809	0.660096
260	PC(O-40:7) (b)	-0.0191767	-0.0476739	0.00932041	0.187148	0.432815	-0.0165006	-0.045588	0.0125868	0.266143	0.484899
261	PC(P-16:0/14:0)	-0.00957865	-0.0390059	0.0198486	0.523421	0.729461	0.00949356	-0.0240928	0.0430799	0.579508	0.766181
262	PC(P-16:0/16:0)	-0.000965903	-0.0301481	0.0282163	0.948266	0.989857	0.0240278	-0.0113039	0.0593595	0.182519	0.392509
263	PC(P-16:0/16:1)	0.0222758	-0.00880545	0.0533571	0.160073	0.390546	0.0620299	0.0229973	0.101062	0.00184681	0.0206466
264	PC(P-16:0/18:0)	-0.0146322	-0.0442571	0.0149927	0.332948	0.589002	0.0046155	-0.0305786	0.0398096	0.797112	0.898103
265	PC(P-16:0/18:1)	0.000996122	-0.030958	0.0329503	0.951271	0.989857	0.0475322	0.00402115	0.0910432	0.0322726	0.137086
266	PC(P-16:0/18:2)	-0.0459467	-0.0760437	-0.0158496	0.00277729	0.0316513	-0.0328175	-0.0693626	0.00372759	0.0783885	0.232366
267	PC(P-16:0/18:3)	-0.0416406	-0.0707615	-0.0125197	0.00507799	0.0436722	-0.0278045	-0.0596119	0.00400278	0.0866406	0.247952
268	PC(P-35:2)(a)	-0.0294605	-0.0585897	-0.000331296	0.0474516	0.182713	-0.0151681	-0.047505	0.0171687	0.357838	0.582483
269	PC(P-35:2)(b)	-0.0278557	-0.0573038	0.00159238	0.0637367	0.224582	-0.0120046	-0.0443497	0.0203405	0.466894	0.692003
270	PC(P-15:0/20:4) (a)	-0.0240551	-0.052672	0.00456177	0.0994306	0.292688	-0.0152087	-0.0447251	0.0143076	0.312474	0.534701
271	PC(P-15:0/20:4) (b)	-0.0245251	-0.0531793	0.00412905	0.0934216	0.283683	-0.013985	-0.0436913	0.0157214	0.356091	0.582483
272	PC(P-18:1/18:1)	0.0231942	-0.00780294	0.0541914	0.142457	0.357099	0.066887	0.0284645	0.10531	0.000648142	0.0127411
273	PC(P-18:0/18:2)	-0.0339403	-0.0641219	-0.00375866	0.0275287	0.126159	-0.017259	-0.0519526	0.0174345	0.329477	0.555575
274	PC(P-36:3)	-0.01169	-0.0402159	0.0168359	0.421788	0.664716	0.0100844	-0.0227069	0.0428756	0.546603	0.741773
275	PC(P-16:0/20:4)	-0.0219042	-0.0502619	0.0064535	0.130016	0.338404	-0.00822442	-0.0411756	0.0247267	0.62464	0.794531
276	PC(P-16:0/20:5)	-0.023322	-0.0520519	0.00540788	0.111579	0.314004	-0.00866497	-0.0399873	0.0226574	0.587613	0.768113
277	PC(P-17:0/20:4) (a)	-0.00835243	-0.0367738	0.0200689	0.564554	0.753629	0.00590866	-0.0253359	0.0371532	0.710848	0.845546
278	PC(P-17:0/20:4) (b)	-0.0148944	-0.0433502	0.0135613	0.304875	0.553012	-0.00246749	-0.0333069	0.028372	0.875364	0.942909
279	PC(P-18:0/20:4)	-0.020447	-0.048873	0.00797899	0.158557	0.388334	-0.00799845	-0.0398738	0.0238769	0.62279	0.794531
280	PC(P-38:5) (a)	-0.0112005	-0.0402957	0.0178947	0.450471	0.673004	0.0111619	-0.0247428	0.0470667	0.54225	0.737816
281	PC(P-38:5) (b)	-0.0126091	-0.0411847	0.0159664	0.387052	0.635542	0.00478502	-0.0268972	0.0364672	0.767175	0.884382
282	PC(P-16:0/22:6)	-0.0310386	-0.0601275	-0.00194974	0.036503	0.15455	-0.0153809	-0.0477479	0.0169861	0.351585	0.582121
283	PC(P-20:0/20:4)	-0.00868705	-0.0374147	0.0200406	0.553328	0.748798	0.00437392	-0.0273438	0.0360916	0.786904	0.895224
284	PC(P-18:0/22:5)	-0.0233033	-0.0523698	0.00576322	0.116077	0.318786	-0.00615735	-0.0398204	0.0275057	0.719919	0.852266
285	PC(P-18:0/22:6)	-0.0365828	-0.0664287	-0.00673681	0.0162995	0.0896479	-0.0212384	-0.0539331	0.0114563	0.202901	0.413026
286	PC(P-18:1/22:6)	-0.0255849	-0.0563736	0.00520372	0.103356	0.298628	-0.00670557	-0.041241	0.0278299	0.703481	0.839457
287	LPC(14:0) [sn2]	-0.0258056	-0.0542405	0.00262928	0.0752739	0.247288	-0.0269515	-0.0582336	0.0043307	0.0912749	0.252271
288	LPC(14:0) [sn1]	-0.0220373	-0.0504827	0.00640808	0.128877	0.336613	-0.0227957	-0.0540882	0.00849687	0.153319	0.350221
289	LPC(15:0) [sn2]	0.0162249	-0.0122038	0.0446537	0.263252	0.512108	0.0197421	-0.00976836	0.0492526	0.189746	0.40015
290	LPC(15:0) [sn1]	0.0151504	-0.0132884	0.0435893	0.296353	0.544554	0.0182148	-0.0114098	0.0478394	0.228111	0.439173
291	LPC(16:0) [sn2]	0.0175634	-0.0109218	0.0460485	0.226811	0.47592	0.021391	-0.0100876	0.0528695	0.182856	0.392509
292	LPC(16:0) [sn1]	0.0276024	-0.000854323	0.0560592	0.0572832	0.208735	0.032667	0.00132653	0.0640074	0.0410635	0.158116
293	LPC(16:1) [sn2]	0.0349478	0.00646332	0.0634323	0.0161962	0.0896479	0.0435418	0.011353	0.0757306	0.00802973	0.055854
294	LPC(16:1) [sn1]	0.0433904	0.0150357	0.071745	0.00271288	0.0316513	0.0501109	0.0186071	0.0816147	0.00182914	0.0206466
295	LPC(15-MHDA) [sn2]	0.029957	0.00124724	0.0586667	0.0408473	0.163258	0.0325081	0.00269213	0.062324	0.0326098	0.137086
296	LPC(15-MHDA) [sn1] / LPC(17:0) [sn2]	0.0336004	0.00488305	0.0623178	0.0218437	0.106649	0.0362092	0.00645531	0.065963	0.0170805	0.0891308
297	LPC(15-MHDA) [sn1] [104_sn1]	0.0278081	-0.00082072	0.0564369	0.0569367	0.208489	0.0304866	0.000839669	0.0601336	0.0438573	0.161642
298	LPC(17:0) [sn1]	0.0371658	0.00838778	0.0659439	0.0113768	0.0714158	0.0406554	0.0107857	0.0705251	0.00764745	0.0554626
299	LPC(17:1 ) [sn2] (a)	0.0427508	0.0140651	0.0714365	0.00349695	0.0348296	0.0492758	0.0185821	0.0799695	0.00165759	0.0197416
300	LPC(17:1) [sn1] (a) / LPC(17:1) [sn2] (b)	0.0490257	0.0203981	0.0776533	0.000792829	0.0170525	0.0554389	0.0250389	0.0858389	0.000353345	0.00879828
301	LPC(17:1) (a) [sn1] [104_sn1]	0.0487684	0.0201581	0.0773788	0.000838665	0.0174023	0.0541933	0.0237933	0.0845932	0.000478494	0.0108314
302	LPC(17:1) [sn1] (b)	0.0196135	-0.00903769	0.0482647	0.179645	0.421996	0.0261554	-0.00387645	0.0561872	0.0878118	0.24941
303	LPC(18:0) [sn2]	0.0152017	-0.0133649	0.0437683	0.296887	0.544554	0.0191451	-0.0118208	0.050111	0.225543	0.43535
304	LPC(18:0) [sn1]	0.0155135	-0.0130192	0.0440462	0.286518	0.540477	0.0204533	-0.0105803	0.0514868	0.196394	0.406131
305	LPC(18:1) [sn2]	0.0166816	-0.0129026	0.0462658	0.269029	0.519289	0.0268517	-0.00564657	0.0593499	0.105336	0.274021
306	LPC(18:1) [sn1]	0.0170135	-0.0125765	0.0466034	0.259713	0.506542	0.0245227	-0.00737803	0.0564234	0.131867	0.324028
307	LPC(18:2) [sn2]	-0.0459027	-0.0772721	-0.0145332	0.00413875	0.0386456	-0.0395765	-0.0730082	-0.00614484	0.0203392	0.102293
308	LPC(18:2) [sn1]	-0.0455391	-0.07749	-0.0135882	0.00522273	0.0443339	-0.0377771	-0.0715046	-0.00404961	0.0281502	0.126676
309	LPC(18:3) [sn2] (a)	-0.0472035	-0.0761759	-0.0182311	0.00141147	0.0213777	-0.0402815	-0.0707251	-0.00983794	0.00951548	0.0640366
310	LPC(18:3) [sn1] (a)/LPC(18:3) [sn2] (b)	-0.0397369	-0.0688117	-0.0106622	0.00740012	0.0547316	-0.0344727	-0.0651759	-0.00376947	0.0277728	0.125735
311	LPC(18:3) (a) [sn1] [104_sn1]	-0.0501217	-0.0792751	-0.0209683	0.000756024	0.0170525	-0.0435218	-0.0739369	-0.0131066	0.00504745	0.0423645
312	LPC(18:3) [sn1] (b)	-0.0205785	-0.0496844	0.00852741	0.165788	0.397317	-0.016211	-0.0472706	0.0148486	0.306254	0.529564
313	LPC(19:0) [sn2] (a)	0.0130383	-0.0156121	0.0416887	0.372352	0.625909	0.0173307	-0.0129711	0.0476325	0.262237	0.480736
314	LPC(19:0) [sn1] (a) / LPC(19:0) [sn2] (b)	0.00900032	-0.0200578	0.0380585	0.543736	0.743903	0.0125545	-0.0180035	0.0431125	0.420608	0.651855
315	LPC(19:0) (a) [sn1] [104_sn1]	0.0208904	-0.00768388	0.0494647	0.151847	0.377205	0.0254014	-0.00477495	0.0555777	0.0989589	0.265618
316	LPC(19:0) [sn1] (b)	0.00736932	-0.0221417	0.0368803	0.624476	0.80253	0.0130143	-0.0178722	0.0439007	0.408817	0.638883
317	LPC(19:1) (a)	0.0434894	0.0143948	0.072584	0.0034006	0.0344895	0.051521	0.0210646	0.0819773	0.000918566	0.0155947
318	LPC(19:1) (b)	0.0441678	0.0148102	0.0735254	0.00319816	0.0341289	0.0518702	0.0212208	0.0825196	0.000913841	0.0155947
319	LPC(19:1) (c)	0.0161878	-0.0132752	0.0456508	0.281479	0.536391	0.0205282	-0.00993419	0.0509906	0.186524	0.396961
320	LPC(20:0) [sn2]	0.000398541	-0.0293635	0.0301605	0.979057	0.989857	0.00909971	-0.0222686	0.040468	0.569579	0.756673
321	LPC(20:0) [sn1]	-2.43331e-05	-0.0299085	0.0298599	0.998726	0.998726	0.0104051	-0.0210793	0.0418896	0.517081	0.72256
322	LPC(20:1) [sn2]	0.0413004	0.01175	0.0708508	0.00616619	0.0495284	0.0480704	0.0178141	0.0783267	0.00185184	0.0206466
323	LPC(20:1) [sn1]	0.0302031	0.000475892	0.0599303	0.0464448	0.179763	0.036388	0.00601495	0.066761	0.0188791	0.0970544
324	LPC(20:2) [sn2]	0.00397481	-0.0249779	0.0329275	0.787833	0.908105	0.0127382	-0.0189328	0.0444093	0.430444	0.662972
325	LPC(20:2) [sn1]	0.00988112	-0.0193969	0.0391592	0.508238	0.721009	0.0189062	-0.012513	0.0503254	0.238185	0.453888
326	LPC(20:3) [sn2]	0.0054363	-0.0233481	0.0342207	0.71121	0.860105	0.0099209	-0.022706	0.0425478	0.551126	0.741773
327	LPC(20:3) [sn1]	0.00622951	-0.0228787	0.0353378	0.674828	0.83737	0.0116197	-0.0205239	0.0437633	0.478552	0.699567
328	LPC(20:4) [sn2]	0.00852588	-0.0202462	0.0372979	0.561317	0.753629	0.0129131	-0.0183318	0.0441581	0.41785	0.648928
329	LPC(20:4) [sn1]	0.00593505	-0.0232141	0.0350842	0.68979	0.844149	0.0104129	-0.0202695	0.0410954	0.505869	0.718716
330	LPC(20:5) [sn2]	-0.0185924	-0.0475916	0.0104069	0.208849	0.459899	-0.0101916	-0.041331	0.0209477	0.521139	0.72392
331	LPC(20:5) [sn1]	-0.0180074	-0.0471262	0.0111114	0.225434	0.475703	-0.00962454	-0.0405831	0.0213341	0.542241	0.737816
332	LPC(22:0) [sn2]	-0.0123066	-0.042317	0.0177037	0.421475	0.664716	-0.00184431	-0.033527	0.0298384	0.909147	0.955179
333	LPC(22:0) [sn1]	-0.0163028	-0.0465215	0.0139159	0.29027	0.542076	-0.00673853	-0.0387393	0.0252623	0.679758	0.828352
334	LPC(22:1) [sn2]	0.0329368	0.00332915	0.0625445	0.029239	0.13318	0.0411315	0.0107198	0.0715431	0.00803944	0.055854
335	LPC(22:1) [sn1]	0.0341661	0.00441439	0.0639179	0.0244085	0.114674	0.0434251	0.0128075	0.0740426	0.00544787	0.0438343
336	LPC(22:4) [sn2]	0.0158964	-0.0128458	0.0446386	0.278306	0.531699	0.0204967	-0.0112971	0.0522906	0.206343	0.41659
337	LPC(22:4) [sn1]	0.0131747	-0.0160937	0.0424431	0.377573	0.628166	0.0169203	-0.0147413	0.048582	0.294836	0.51579
338	LPC(22:5) [sn2] (n3)	-0.00353787	-0.0334573	0.0263816	0.816692	0.922826	0.00325435	-0.0293269	0.0358356	0.844761	0.925274
339	LPC(22:5) [sn1] (n3)/LPC(22:5) [sn2] (n6)	0.000628803	-0.0294743	0.0307319	0.967337	0.989857	0.00644603	-0.0257356	0.0386276	0.694573	0.833175
340	LPC(22:5) (n3) [sn1] [104_sn1]	-0.00241702	-0.0327576	0.0279236	0.875903	0.956578	0.00278452	-0.029322	0.034891	0.864998	0.938672
341	LPC(22:5) [sn1] (n6)	0.0175067	-0.0111669	0.0461804	0.231385	0.478795	0.0190084	-0.0114724	0.0494893	0.221551	0.431184
342	LPC(22:6) [sn2]	-0.0135857	-0.0425158	0.0153444	0.357289	0.613551	-0.00729733	-0.0379429	0.0233482	0.640649	0.807965
343	LPC(22:6) [sn1]	-0.00937914	-0.038505	0.0197467	0.527873	0.731242	-0.0021275	-0.0326828	0.0284278	0.891431	0.948496
344	LPC(24:0) [sn2]	-0.0198844	-0.05012	0.0103512	0.197362	0.442879	-0.00685072	-0.0405755	0.0268741	0.690473	0.832303
345	LPC(24:0) [sn1]	-0.0267112	-0.0569552	0.00353273	0.0834345	0.260777	-0.012893	-0.0471329	0.0213469	0.460425	0.690638
346	LPC(26:0) [sn2]	-0.0178376	-0.0481444	0.0124691	0.248616	0.497899	0.000153196	-0.0341398	0.0344462	0.993013	0.994344
347	LPC(26:0) [sn1]	-0.0121338	-0.0429421	0.0186745	0.440084	0.670952	0.00823304	-0.0268202	0.0432862	0.64521	0.807965
348	LPC(O-16:0)	0.0266311	-0.00221743	0.0554796	0.0703947	0.235807	0.0344241	0.00491046	0.0639377	0.02226	0.108487
349	LPC(O-18:0)	0.023052	-0.00641998	0.052524	0.125244	0.332944	0.0307871	0.000303535	0.0612707	0.0477629	0.169899
350	LPC(O-18:1)	0.0385232	0.00997685	0.0670695	0.00817976	0.0575773	0.0424334	0.0133858	0.071481	0.00420268	0.0369341
351	LPC(O-20:0)	0.0205269	-0.00974182	0.0507955	0.183751	0.430001	0.0287733	-0.00254409	0.0600907	0.0717345	0.219415
352	LPC(O-20:1)	0.0448198	0.0156195	0.0740201	0.00263318	0.0316513	0.0494243	0.0193559	0.0794926	0.00127926	0.0173747
353	LPC(O-22:0)	0.0158072	-0.0138735	0.0454878	0.2965	0.544554	0.0251021	-0.00581744	0.0560216	0.111541	0.285346
354	LPC(O-22:1)	0.0486951	0.018663	0.0787272	0.00148814	0.0213777	0.0576347	0.026479	0.0887904	0.000290043	0.00773794
355	LPC(O-24:0)	0.00496602	-0.0239003	0.0338324	0.735933	0.873994	0.0162432	-0.0145478	0.0470343	0.301096	0.524286
356	LPC(O-24:1)	0.0368909	0.00768476	0.066097	0.0133088	0.0758907	0.0471268	0.016886	0.0773676	0.00226164	0.0237019
357	LPC(O-24:2)	0.0227579	-0.00730059	0.0528165	0.137796	0.35131	0.0299695	-0.00121934	0.0611584	0.0596507	0.197164
358	LPC(P-16:0)	0.0338423	0.00483466	0.06285	0.0222266	0.107813	0.0463909	0.0160735	0.0767083	0.00271477	0.0259992
359	LPC(P-17:0)(a)	0.0341311	0.00508028	0.063182	0.0213042	0.104699	0.0455859	0.0153538	0.0758181	0.00313047	0.0288699
360	LPC(P-17:0)(b)	0.0218291	-0.00715978	0.050818	0.139943	0.353566	0.0312972	0.00111423	0.0614801	0.0421245	0.158627
361	LPC(P-18:0)	0.0110841	-0.0185396	0.0407078	0.463275	0.683926	0.0235666	-0.00763422	0.0547674	0.138734	0.335386
362	LPC(P-18:1)	0.033778	0.00503788	0.0625181	0.0212584	0.104699	0.0468781	0.0168074	0.0769487	0.00225357	0.0237019
363	LPC(P-20:0)	0.0147134	-0.0158999	0.0453268	0.346122	0.602722	0.0236262	-0.00800144	0.0552538	0.143129	0.341588
364	PE(16:0_16:0)	0.0204104	-0.00809756	0.0489183	0.160506	0.390546	0.0171865	-0.0147812	0.0491543	0.291946	0.511933
365	PE(16:0_16:1)	0.0119232	-0.0174465	0.0412929	0.426142	0.666278	0.00881925	-0.0262563	0.0438948	0.622088	0.794531
366	PE(16:0_18:1)	0.00535724	-0.0236968	0.0344113	0.717755	0.862197	-0.00645275	-0.0436584	0.0307529	0.733865	0.864384
367	PE(16:0_18:2)	-0.00558551	-0.0346593	0.0234882	0.706466	0.860105	-0.0198623	-0.0561506	0.016426	0.283305	0.502682
368	PE(16:1_18:2)	-0.00222887	-0.0313333	0.0268755	0.880666	0.958252	-0.010502	-0.0451002	0.0240961	0.551817	0.741773
369	PE(16:0_18:3) (a)	-0.0187015	-0.0479014	0.0104984	0.209325	0.459899	-0.0290438	-0.0629429	0.00485528	0.0930879	0.254713
370	PE(16:0_18:3) (b)	-0.0027098	-0.031598	0.0261784	0.854104	0.941026	-0.0127006	-0.046723	0.0213219	0.464305	0.690908
371	PE(15-MHDA_18:1)	0.0132259	-0.0152943	0.0417461	0.363328	0.618048	0.00680706	-0.0253171	0.0389312	0.677856	0.828352
372	PE(17:0_18:1)	0.0108344	-0.0179785	0.0396474	0.461051	0.682602	-0.000258175	-0.0348329	0.0343165	0.988321	0.992112
373	PE(15-MHDA_18:2)	-0.0234539	-0.0520775	0.00516962	0.108257	0.309838	-0.0377871	-0.0702203	-0.00535385	0.0224101	0.108487
374	PE(17:0_18:2)	-0.00491001	-0.0337426	0.0239226	0.738508	0.875659	-0.0201962	-0.0541453	0.0137528	0.243564	0.459097
375	PE(36:0)	-0.0143723	-0.0427181	0.0139735	0.320267	0.575152	-0.0163142	-0.0454986	0.0128701	0.273176	0.494098
376	PE(18:0_18:1)	-0.00965119	-0.0388224	0.01952	0.516626	0.722695	-0.0350951	-0.0748506	0.00466051	0.0835816	0.242939
377	PE(18:1_18:1)	-0.00795424	-0.0364125	0.020504	0.58375	0.769108	-0.0241053	-0.0586829	0.0104722	0.171781	0.379646
378	PE(18:0_18:2)	-0.00884406	-0.0380391	0.020351	0.552624	0.748798	-0.0319576	-0.0716281	0.00771295	0.114335	0.289519
379	PE(18:1_18:2)	-0.0193286	-0.0479473	0.00929014	0.185549	0.430452	-0.0374504	-0.0715899	-0.00331095	0.0315582	0.136266
380	PE(16:0_20:3)	-0.00773374	-0.0369248	0.0214573	0.603514	0.785856	-0.0253418	-0.0612574	0.0105738	0.166643	0.37382
381	PE(16:0_20:4)	0.00080421	-0.0284475	0.0300559	0.957019	0.989857	-0.00730265	-0.0436426	0.0290373	0.693629	0.833175
382	PE(16:1_20:4)	0.00212915	-0.0271447	0.031403	0.886623	0.961009	-0.000682732	-0.0356544	0.0342889	0.969472	0.986983
383	PE(16:0_20:5)	-0.0103192	-0.0396139	0.0189756	0.48987	0.706434	-0.0138488	-0.0488564	0.0211588	0.438058	0.670552
384	PE(15-MHDA_20:4)	0.0234005	-0.00531922	0.0521203	0.110253	0.312317	0.0233231	-0.00852987	0.0551761	0.15122	0.348622
385	PE(17:0_20:4)	0.0121687	-0.017002	0.0413394	0.413509	0.659827	0.00405203	-0.0296706	0.0377746	0.813782	0.906298
386	PE(18:0_20:3) (a)	0.00405045	-0.0261281	0.034229	0.792468	0.910728	-0.0099965	-0.0501372	0.0301442	0.625414	0.794531
387	PE(18:0_20:3) (b)	0.0374414	0.00839076	0.0664921	0.0115451	0.0718683	0.0469207	0.0109572	0.0828843	0.010565	0.0687155
388	PE(18:0_20:4)	0.00828928	-0.0213506	0.0379292	0.583534	0.769108	-0.00260676	-0.0418074	0.0365939	0.896283	0.948496
389	PE(38:5) (a)	0.00161987	-0.0276515	0.0308912	0.913612	0.973214	-0.00989558	-0.0460595	0.0262684	0.59168	0.768113
390	PE(38:5) (b)	0.00452236	-0.0251089	0.0341536	0.764797	0.892214	0.00069773	-0.0375694	0.0389649	0.971487	0.986983
391	PE(16:0_22:6)	0.00174454	-0.0285389	0.032028	0.910087	0.973214	-0.00436721	-0.0393648	0.0306304	0.806749	0.901033
392	PE(15-MHDA_22:6)	-0.0110813	-0.0409312	0.0187686	0.466783	0.686708	-0.0140785	-0.0470819	0.0189248	0.403036	0.632496
393	PE(17:0_22:6)	0.00797134	-0.0221451	0.0380878	0.603857	0.785856	0.00390002	-0.0295651	0.0373652	0.819291	0.908322
394	PE(18:0_22:4)	0.00163171	-0.0275947	0.0308581	0.912849	0.973214	-0.00945399	-0.0469837	0.0280757	0.621435	0.794531
395	PE(20:0_20:4)	-0.0121061	-0.0404746	0.0162624	0.402855	0.65137	-0.0220052	-0.0546175	0.0106072	0.18596	0.396961
396	PE(18:0_22:5) (n3)	0.00536379	-0.0240617	0.0347892	0.720841	0.864315	-0.00440922	-0.0437975	0.034979	0.826303	0.910396
397	PE(18:0_22:5) (n6)	0.0236392	-0.00605926	0.0533377	0.118716	0.323651	0.0227294	-0.0149214	0.0603802	0.236669	0.453888
398	PE(18:0_22:6)	-0.00307434	-0.0338094	0.0276607	0.844543	0.936014	-0.0140045	-0.0520164	0.0240074	0.470161	0.695466
399	PE(18:1_22:6) (a)	-0.0110691	-0.041479	0.0193408	0.475513	0.696486	-0.0219815	-0.0572375	0.0132746	0.221653	0.431184
400	PE(18:1_22:6) (b)	-0.00296398	-0.0335471	0.0276192	0.84932	0.937137	-0.0125599	-0.0469815	0.0218617	0.474436	0.699022
401	PE(O-34:1)	-0.0439056	-0.0729608	-0.0148504	0.00306634	0.0331965	-0.0310251	-0.0638356	0.00178529	0.0638314	0.205526
402	PE(O-16:0/18:2)	-0.0491882	-0.0783586	-0.0200178	0.000953769	0.0178116	-0.0374924	-0.0683289	-0.00665592	0.0171818	0.0891308
403	PE(O-18:1/18:2)	-0.042556	-0.071568	-0.013544	0.00404881	0.0386456	-0.0314348	-0.0618014	-0.0010682	0.0424704	0.158627
404	PE(O-16:0/20:3)	-0.0426414	-0.071183	-0.0140999	0.00341663	0.0344895	-0.0348061	-0.065175	-0.00443726	0.024691	0.11456
405	PE(O-16:0/20:4)	-0.0598644	-0.0884291	-0.0312996	4.04366e-05	0.0024881	-0.0506358	-0.0811044	-0.0201671	0.00112933	0.0165221
406	PE(O-36:5)	-0.0341528	-0.0626018	-0.00570393	0.0186358	0.0960065	-0.0221142	-0.0523985	0.00817012	0.152335	0.349062
407	PE(O-16:0/22:4)	-0.025572	-0.0541298	0.00298587	0.0792414	0.252627	-0.017813	-0.048933	0.013307	0.261852	0.480736
408	PE(O-18:0/20:4)	-0.0581907	-0.0869155	-0.0294659	7.24198e-05	0.00318221	-0.0503845	-0.0807161	-0.020053	0.00113536	0.0165221
409	PE(O-38:5) (a)	-0.0537674	-0.0821804	-0.0253543	0.000209617	0.006808	-0.0445029	-0.0758357	-0.01317	0.00538191	0.0438343
410	PE(O-38:5) (b)	-0.0489089	-0.0774408	-0.0203771	0.000783583	0.0170525	-0.0396693	-0.0711387	-0.00819993	0.0134967	0.0763788
411	PE(O-16:0/22:6)	-0.0621984	-0.0910433	-0.0333536	2.40634e-05	0.00179753	-0.0541888	-0.0865085	-0.0218691	0.00101973	0.0165221
412	PE(O-18:0/22:5) (a)	-0.0375459	-0.06594	-0.00915178	0.00956081	0.0637672	-0.0295232	-0.0607336	0.00168726	0.0637328	0.205526
413	PE(O-18:0/22:6)	-0.0632244	-0.0923421	-0.0341066	2.11133e-05	0.00179753	-0.0561023	-0.0884603	-0.0237443	0.000681622	0.0130557
414	PE(O-18:1/22:6)	-0.0425239	-0.0720734	-0.0129744	0.00480284	0.0425668	-0.0287558	-0.0604261	0.00291446	0.0751319	0.225758
415	PE(P-15:0/20:4)	-0.0304337	-0.0589527	-0.00191472	0.0364834	0.15455	-0.0216007	-0.0516793	0.0084779	0.159231	0.36044
416	PE(P-15:0/22:6)(a)	-0.0460912	-0.0744465	-0.0177358	0.00144799	0.0213777	-0.0359068	-0.0653659	-0.00644769	0.0169074	0.0889423
417	PE(P-15:0/22:6)(b)	-0.0407625	-0.0691153	-0.0124097	0.00484361	0.0425668	-0.0334662	-0.0645791	-0.00235326	0.0350185	0.141529
418	PE(P-16:0/18:1)	-0.0272643	-0.0555947	0.00106621	0.0592643	0.214905	-0.0125835	-0.0452498	0.0200827	0.45017	0.684882
419	PE(P-16:0/18:2)	-0.0457293	-0.0740743	-0.0173844	0.0015718	0.0221534	-0.034333	-0.0652379	-0.00342814	0.02946	0.130217
420	PE(P-16:0/18:3)	-0.0363847	-0.0647418	-0.00802766	0.0119198	0.0729844	-0.025593	-0.056031	0.004845	0.0993367	0.265618
421	PE(P-16:0/20:3)(a)	-0.0112168	-0.0398414	0.0174078	0.442398	0.670952	0.00148847	-0.0292244	0.0322013	0.92431	0.964329
422	PE(P-16:0/20:3)(b)	-0.0416876	-0.0701152	-0.0132599	0.00405874	0.0386456	-0.030989	-0.0617694	-0.000208547	0.0484684	0.170783
423	PE(P-16:0/20:4)	-0.0426522	-0.0711009	-0.0142034	0.00330533	0.0342928	-0.0318167	-0.0625421	-0.00109129	0.0424024	0.158627
424	PE(P-16:0/20:5)	-0.0374072	-0.06604	-0.00877433	0.0104599	0.0673584	-0.0236617	-0.0547831	0.00745975	0.136149	0.331281
425	PE(P-16:0/22:4)	-0.013721	-0.0422128	0.0147708	0.345165	0.602722	0.00127074	-0.0315694	0.0341109	0.939534	0.972067
426	PE(P-16:0/22:5) (n3)	-0.0379643	-0.066351	-0.00957765	0.00877061	0.0590239	-0.0291289	-0.0628884	0.00463049	0.0907955	0.252135
427	PE(P-16:0/22:5) (n6)	-0.0220272	-0.0503912	0.00633679	0.127958	0.336613	-0.00982037	-0.0420029	0.0223621	0.549719	0.741773
428	PE(P-16:0/22:6)	-0.0400767	-0.0689209	-0.0112325	0.00647438	0.0503787	-0.0299454	-0.0629395	0.00304868	0.0752525	0.225758
429	PE(P-17:0/20:4)(a)	-0.0385642	-0.0669539	-0.0101745	0.00776859	0.0568935	-0.0296475	-0.0597865	0.00049143	0.0538529	0.185383
430	PE(P-17:0/20:4)(b)	-0.0362076	-0.0646712	-0.00774396	0.01267	0.0752493	-0.0255035	-0.0557804	0.0047733	0.0987267	0.265618
431	PE(P-17:0/22:6)(a)	-0.0386117	-0.0672174	-0.0100061	0.00816569	0.0575773	-0.0283253	-0.0597422	0.00309164	0.0772025	0.229762
432	PE(P-17:0/22:6)(b)	-0.0363168	-0.0649212	-0.00771239	0.0128417	0.0752493	-0.0243667	-0.0552215	0.00648823	0.121639	0.304914
433	PE(P-18:0/18:1)	-0.0241405	-0.0525094	0.00422843	0.0953327	0.28685	-0.0116949	-0.0436659	0.0202761	0.473331	0.698771
434	PE(P-18:0/18:2)	-0.0383038	-0.0668189	-0.00978877	0.00847859	0.0575773	-0.0268917	-0.0581646	0.0043811	0.0918976	0.25238
435	PE(P-18:0/18:3)	-0.0568756	-0.0854372	-0.0283141	9.58832e-05	0.00345258	-0.044906	-0.0757976	-0.0140143	0.00439246	0.0381531
436	PE(P-18:0/20:3)(a)	-0.0124378	-0.0408109	0.0159353	0.39017	0.637761	-0.00149702	-0.0318386	0.0288445	0.922948	0.964254
437	PE(P-18:0/20:3)(b)	-0.0414252	-0.0697173	-0.0131331	0.00411566	0.0386456	-0.0307283	-0.0618677	0.000411156	0.0531014	0.183642
438	PE(P-18:0/20:4)	-0.0431592	-0.0714919	-0.0148266	0.00283689	0.0316513	-0.0320941	-0.0627121	-0.00147608	0.0399357	0.15701
439	PE(P-18:0/20:5)	-0.037572	-0.0661836	-0.00896034	0.0100699	0.0659845	-0.0227313	-0.0538108	0.00834809	0.151676	0.348622
440	PE(P-18:0/22:4)	-0.00737437	-0.0359432	0.0211944	0.612852	0.796174	0.00541328	-0.0260541	0.0368806	0.735942	0.864384
441	PE(P-18:0/22:5) (n3)	-0.0221754	-0.0507773	0.00642653	0.128588	0.336613	-0.0103047	-0.0427503	0.0221409	0.533553	0.72997
442	PE(P-18:0/22:5) (n6)	-0.00352194	-0.032045	0.0250011	0.808737	0.920925	0.00694202	-0.0234358	0.0373199	0.654169	0.810918
443	PE(P-18:0/22:6)	-0.0460085	-0.0748815	-0.0171355	0.00179468	0.0239397	-0.032693	-0.0645287	-0.00085739	0.0441432	0.161642
444	PE(P-18:1/18:1)	-0.0283459	-0.0569116	0.000219809	0.0517885	0.19694	-0.0124053	-0.0448667	0.0200562	0.453777	0.68757
445	PE(P-18:1/18:1)(a)	-0.0362273	-0.0647931	-0.00766143	0.0129425	0.0752493	-0.0213955	-0.0539285	0.0111376	0.197357	0.406131
446	PE(P-18:1/18:1)(b)	-0.00622578	-0.0346129	0.0221613	0.667247	0.830722	0.00378694	-0.0265927	0.0341666	0.80695	0.901033
447	PE(P-18:1/18:2)(a)	-0.0516162	-0.0802218	-0.0230107	0.000407634	0.0112779	-0.0378353	-0.068734	-0.00693649	0.0164073	0.0875448
448	PE(P-18:1/18:2)(b)	-0.0371092	-0.0654868	-0.00873167	0.0103863	0.0673584	-0.0300654	-0.0602456	0.000114719	0.0508769	0.178427
449	PE(P-18:1/18:3)	-0.0485045	-0.0771405	-0.0198685	0.000904419	0.0178116	-0.0346847	-0.0653719	-0.00399754	0.0267487	0.121837
450	PE(P-18:1/20:3)(a)	-0.0310997	-0.0595924	-0.00260701	0.032418	0.143503	-0.0205818	-0.051396	0.0102324	0.190446	0.40015
451	PE(P-18:1/20:3)(b)	-0.0275302	-0.0558693	0.000808834	0.0569044	0.208489	-0.016982	-0.0478754	0.0139114	0.281243	0.501404
452	PE(P-18:1/20:4)(a)	-0.0468695	-0.0752008	-0.0185383	0.00118947	0.0204811	-0.0353209	-0.0658653	-0.00477655	0.023432	0.110363
453	PE(P-18:1/20:4)(b)	-0.0381709	-0.0665836	-0.00975822	0.0084707	0.0575773	-0.0310254	-0.0612276	-0.000823195	0.0440764	0.161642
454	PE(P-18:1/20:5)(a)	-0.0460198	-0.074679	-0.0173606	0.00165347	0.022873	-0.0318717	-0.0633768	-0.000366642	0.0473938	0.169393
455	PE(P-18:1/20:5)(b)	-0.0401095	-0.0687002	-0.0115187	0.00597588	0.0490548	-0.0297991	-0.0605229	0.00092468	0.0573023	0.190244
456	PE(P-18:1/22:4)	0.00558128	-0.0228283	0.0339909	0.700149	0.854594	0.022644	-0.00894499	0.0542329	0.159993	0.361071
457	PE(P-18:1/22:5)(a)	-0.0305149	-0.0591309	-0.00189895	0.0366202	0.15455	-0.0179039	-0.0509734	0.0151656	0.288566	0.508394
458	PE(P-18:1/22:5)(b)	-0.0128684	-0.0414194	0.0156826	0.376956	0.628166	-0.00276485	-0.0336261	0.0280964	0.860587	0.937112
459	PE(P-18:1/22:6)(a)	-0.0446523	-0.073924	-0.0153806	0.00279829	0.0316513	-0.0312735	-0.0627826	0.00023559	0.0517371	0.180596
460	PE(P-18:1/22:6)(b)	-0.0477324	-0.0766756	-0.0187892	0.00123237	0.0204811	-0.0409008	-0.0722142	-0.00958748	0.0104758	0.0687155
461	PE(P-19:0/20:4)(a)	-0.033587	-0.0619218	-0.00525219	0.0201743	0.102519	-0.0242945	-0.0539825	0.00539351	0.108715	0.280036
462	PE(P-19:0/20:4)(b)	-0.0472514	-0.0756012	-0.0189017	0.00109215	0.0198985	-0.0387063	-0.0686961	-0.0087165	0.011429	0.072824
463	PE(P-20:0/18:1)	-0.0100666	-0.0386011	0.0184678	0.489209	0.706434	0.000232029	-0.0305559	0.03102	0.988213	0.992112
464	PE(P-20:0/18:2)	-0.0422242	-0.0713376	-0.0131107	0.00448298	0.0408388	-0.0354967	-0.066821	-0.00417243	0.0263569	0.120789
465	PE(P-20:0/20:4)	-0.0472601	-0.0759759	-0.0185444	0.00126122	0.0204811	-0.0395748	-0.070479	-0.00867058	0.0120886	0.072824
466	PE(P-20:0/22:6)	-0.0439524	-0.0744571	-0.0134477	0.00475136	0.0425668	-0.0313692	-0.0640775	0.00133912	0.0601422	0.197901
467	PE(P-20:1/20:4)	-0.0491316	-0.0775756	-0.0206875	0.000713857	0.0170525	-0.0380638	-0.0677248	-0.00840276	0.0119068	0.072824
468	PE(P-20:1/22:6)	-0.00742758	-0.0368926	0.0220374	0.621195	0.800057	0.00555975	-0.0252145	0.036334	0.72322	0.853468
469	LPE(16:0) [sn2]	0.0026742	-0.0260913	0.0314397	0.855392	0.941057	-0.000958848	-0.0338431	0.0319254	0.954418	0.978496
470	LPE(16:0) [sn1]	0.00439871	-0.0243994	0.0331968	0.764616	0.892214	0.00102638	-0.0321169	0.0341696	0.951592	0.978496
471	LPE(17:0) [sn2]	0.00070026	-0.0278277	0.0292282	0.961621	0.989857	-0.00455386	-0.0337235	0.0246157	0.759573	0.87833
472	LPE(17:0) [sn1]	-0.00702488	-0.035411	0.0213613	0.627585	0.804127	-0.00927429	-0.0381981	0.0196495	0.529635	0.728614
473	LPE(18:0) [sn2]	0.011614	-0.0169247	0.0401526	0.42502	0.666278	0.0109805	-0.0235441	0.045505	0.532975	0.72997
474	LPE(18:0) [sn1]	0.0128175	-0.0157804	0.0414155	0.379627	0.629806	0.0135163	-0.0218065	0.0488391	0.453191	0.68757
475	LPE(18:1) [sn2]	-0.0138943	-0.0428044	0.0150159	0.346142	0.602722	-0.0183451	-0.0501606	0.0134704	0.258358	0.476528
476	LPE(18:1) [sn1]	-0.0155462	-0.0444134	0.0133211	0.291123	0.542076	-0.0230013	-0.0547383	0.00873578	0.155432	0.35291
477	LPE(18:2) [sn2]	-0.0312171	-0.0603383	-0.00209583	0.0356443	0.15455	-0.0336132	-0.0645217	-0.00270472	0.0330562	0.13795
478	LPE(18:2) [sn1]	-0.0303356	-0.059485	-0.00118615	0.0413815	0.163556	-0.0324014	-0.0632838	-0.00151901	0.0397509	0.15701
479	LPE(20:4) [sn2]	0.00549226	-0.0231548	0.0341394	0.70704	0.860105	0.00473541	-0.026826	0.0362968	0.768663	0.884732
480	LPE(20:4) [sn1]	-7.16157e-05	-0.0288394	0.0286962	0.996106	0.997442	-0.0025875	-0.0338466	0.0286716	0.871094	0.942909
481	LPE(22:6) [sn2]	-0.0133339	-0.0428827	0.016215	0.376393	0.628166	-0.0120929	-0.0438367	0.0196508	0.455196	0.688323
482	LPE(22:6) [sn1]	-0.0172698	-0.0467426	0.012203	0.250722	0.49889	-0.0141111	-0.0456752	0.0174529	0.380833	0.607867
483	LPE(P-16:0)	-0.0145654	-0.0432939	0.0141631	0.320299	0.575152	-0.00569787	-0.0355201	0.0241244	0.708001	0.843503
484	LPE(P-18:0)	-0.0131793	-0.0421758	0.0158173	0.372952	0.625909	-0.00204983	-0.0324285	0.0283288	0.894766	0.948496
485	LPE(P-18:1)	-0.0123009	-0.0407611	0.0161593	0.396854	0.64586	-0.00347541	-0.0328819	0.0259311	0.816785	0.907944
486	LPE(P-20:0)	-0.00979278	-0.0390758	0.0194903	0.512109	0.721009	-0.00622105	-0.0361764	0.0237343	0.683923	0.830716
487	PI(16:0/16:0)	-0.0226066	-0.0516371	0.00642382	0.126916	0.336192	-0.0175475	-0.0498159	0.0147208	0.286435	0.507031
488	PI(16:0_16:1)	0.00803524	-0.0214575	0.0375279	0.593285	0.774797	0.0155851	-0.0184188	0.049589	0.368945	0.59397
489	PI(34:0)	-0.0263839	-0.0554762	0.00270847	0.0754774	0.247288	-0.0253964	-0.0573275	0.0065347	0.119004	0.300324
490	PI(34:1)	-0.000488859	-0.0292219	0.0282442	0.973393	0.989857	0.00740298	-0.0273062	0.0421121	0.675867	0.82766
491	PI(15-MHDA_18:1)/PI(17:0_18:1)	0.0196224	-0.00879103	0.0480357	0.175836	0.4174	0.021105	-0.00889626	0.0511064	0.167922	0.375562
492	PI(15-MHDA_18:2)/PI(17:0_18:2)	0.00286014	-0.0260206	0.0317409	0.846069	0.936316	0.00505754	-0.0270814	0.0371965	0.757711	0.877536
493	PI(18:0_18:1)	-0.0125238	-0.0409605	0.0159128	0.387961	0.635542	-0.00742317	-0.0413717	0.0265253	0.668182	0.82365
494	PI(36:2)	-0.0274362	-0.0566228	0.00175032	0.0654072	0.227252	-0.0283905	-0.0624968	0.00571579	0.102765	0.2703
495	PI(18:1_18:2)	-0.0137907	-0.0428983	0.015317	0.353029	0.610498	-0.0112563	-0.0421918	0.0196792	0.475673	0.699062
496	PI(16:0_20:3) (a)	-0.0271382	-0.0559583	0.00168187	0.0649468	0.227252	-0.0343486	-0.0670406	-0.00165656	0.0394715	0.156836
497	PI(16:0_20:3) (b)	0.00646316	-0.0222281	0.0351544	0.658785	0.828472	0.0123806	-0.0225785	0.0473397	0.487538	0.709924
498	PI(16:0_20:4)	-0.0159427	-0.0452024	0.013317	0.285492	0.539906	-0.0236516	-0.0606783	0.013375	0.210528	0.419544
499	PI(15-MHDA_20:4)/PI(17:0_20:4)	-0.00109646	-0.030122	0.0279291	0.940969	0.988613	-0.00389298	-0.0380071	0.0302212	0.822986	0.908322
500	PI(37:6)	-0.0241413	-0.0533662	0.00508361	0.105419	0.302878	-0.0143037	-0.0452439	0.0166364	0.364811	0.589857
501	PI(18:0_20:2)	-0.00602994	-0.0348828	0.0228229	0.682037	0.843714	-0.00451062	-0.0380905	0.0290693	0.792302	0.896742
502	PI(18:0_20:3) (a)	-0.00910318	-0.0378778	0.0196714	0.535151	0.734867	-0.0171106	-0.0481879	0.0139668	0.280471	0.501404
503	PI(18:0_20:3) (b)	0.0153531	-0.0131908	0.043897	0.29172	0.542076	0.0230881	-0.0107961	0.0569722	0.181672	0.392509
504	PI(18:0_20:4)	-0.00635534	-0.0356388	0.0229282	0.670514	0.8334	-0.00804957	-0.0461728	0.0300736	0.678936	0.828352
505	PI(38:5) (a)	-0.0131146	-0.0419377	0.0157085	0.372434	0.625909	-0.0165814	-0.0519031	0.0187404	0.357458	0.582483
506	PI (38:5) (b)	-0.000269391	-0.0294752	0.0289364	0.985574	0.990818	-0.00364214	-0.0373379	0.0300537	0.832192	0.915534
507	PI(38:6)	-0.00350816	-0.0326477	0.0256313	0.813427	0.922826	0.00279859	-0.0296625	0.0352596	0.86579	0.938672
508	PI(39:6)	-0.014837	-0.0437079	0.014034	0.313754	0.567492	-0.00982076	-0.0400811	0.0204396	0.524646	0.725525
509	PI(18:0_22:4)	-0.00785467	-0.0365249	0.0208155	0.591228	0.773656	-0.00969792	-0.0443058	0.02491	0.582783	0.768113
510	PI(20:0_20:4)	-0.0305661	-0.0591064	-0.00202575	0.035815	0.15455	-0.0325087	-0.0637804	-0.001237	0.0416038	0.15844
511	PI(18:0_22:5) (n3)	-0.00326753	-0.0320916	0.0255565	0.824138	0.924372	0.00455566	-0.0301323	0.0392436	0.796826	0.898103
512	PI(18:0_22:5) (n6)	0.0219318	-0.00674251	0.0506061	0.133818	0.344698	0.0270043	-0.00436293	0.0583715	0.0915201	0.252271
513	PI(18:0_22:6)	-0.00036973	-0.029572	0.0288325	0.980199	0.989857	0.00758696	-0.0254204	0.0405943	0.652283	0.810918
514	LPI(18:0) [sn2]	0.000278363	-0.0281107	0.0286674	0.984664	0.990818	0.00101139	-0.0284088	0.0304316	0.94627	0.977681
515	LPI(18:0) [sn1]	0.00800289	-0.0208255	0.0368313	0.586312	0.769805	0.0122848	-0.0186112	0.0431807	0.43572	0.668343
516	LPI(18:1) [sn2]	0.0173495	-0.0110172	0.0457162	0.230572	0.478437	0.0221131	-0.00771751	0.0519436	0.146217	0.343011
517	LPI(18:1) [sn1]	-0.0049154	-0.0333642	0.0235334	0.734831	0.873994	0.00269972	-0.0279173	0.0333167	0.862764	0.938114
518	LPI(18:2) [sn2]	-0.029936	-0.0583118	-0.00156009	0.0386703	0.15889	-0.0262043	-0.0560377	0.00362904	0.0851378	0.245552
519	LPI(18:2) [sn1]	-0.0223828	-0.0508256	0.00605992	0.122954	0.330385	-0.0209806	-0.0510454	0.00908415	0.171346	0.379646
520	LPI(20:4) [sn2]	0.000802096	-0.0281303	0.0297345	0.956659	0.989857	0.00196071	-0.0290308	0.0329523	0.901297	0.950945
521	LPI(20:4) [sn1]	-0.0116859	-0.0410439	0.0176721	0.435224	0.670952	-0.0135206	-0.0450598	0.0180186	0.40071	0.63131
522	PS(36:1)	0.00594974	-0.0227867	0.0346862	0.684835	0.843714	0.0100467	-0.0192019	0.0392953	0.500725	0.718716
523	PS(36:2)	0.0127232	-0.0160652	0.0415117	0.386298	0.635542	0.0151616	-0.0141571	0.0444802	0.310726	0.534701
524	PS(38:3)	0.033479	0.00460714	0.0623509	0.0230519	0.111095	0.0360651	0.00675218	0.065378	0.0159002	0.087129
525	PS(38:4)	0.0317635	0.00265458	0.0608723	0.032466	0.143503	0.0373281	0.00773038	0.0669259	0.0134514	0.0763788
526	PS(38:5)	0.0949838	0.0667515	0.123216	4.66231e-11	3.48274e-08	0.0969448	0.0683567	0.125533	3.28922e-11	2.45705e-08
527	PS(40:5)	0.019846	-0.0103357	0.0500277	0.197428	0.442879	0.0198763	-0.0107228	0.0504754	0.202919	0.413026
528	PS(40:6)	0.009016	-0.0197505	0.0377825	0.538953	0.738712	0.0156276	-0.0137893	0.0450445	0.297706	0.519594
529	PG(34:1)	0.00255273	-0.0261753	0.0312807	0.861715	0.945229	-0.0127278	-0.0491882	0.0237327	0.49378	0.715451
530	PG(36:1)	-0.0045848	-0.034519	0.0253494	0.763988	0.892214	-0.0273705	-0.0674641	0.0127231	0.180851	0.392509
531	PG(36:2)	-0.0157363	-0.0448781	0.0134054	0.289825	0.542076	-0.0415989	-0.0765089	-0.00668892	0.019527	0.0992293
532	PG(34:2)	-0.0134405	-0.0419903	0.0151093	0.356092	0.612905	-0.0244916	-0.0561272	0.00714398	0.129145	0.319356
533	CE(14:0)	-0.0550884	-0.0835276	-0.0266492	0.000147874	0.00502101	-0.0459004	-0.0767669	-0.0150339	0.00356933	0.0321239
534	CE(15:0)	-0.0142973	-0.0434156	0.0148211	0.335804	0.591617	0.00746684	-0.0270863	0.04202	0.671842	0.826756
535	CE(16:0)	-0.0371933	-0.0659638	-0.00842282	0.0112948	0.0714158	-0.0439018	-0.0846569	-0.00314664	0.034753	0.141529
536	CE(16:1)	0.0104255	-0.0189175	0.0397684	0.486125	0.705464	0.0245631	-0.00883272	0.057959	0.149384	0.347632
537	CE(16:2)	-0.0243005	-0.0531342	0.00453322	0.0985532	0.29214	0.0024313	-0.0385102	0.0433728	0.907324	0.954607
538	CE(17:0)	-0.00322854	-0.0316602	0.0252031	0.823844	0.924372	0.00933385	-0.0252836	0.0439513	0.597113	0.770368
539	CE(17:1)	0.0154527	-0.0130912	0.0439966	0.2886	0.541913	0.0469207	0.0125526	0.0812888	0.00746459	0.0548425
540	CE(18:0)	-0.00210736	-0.0313559	0.0271412	0.887679	0.961009	0.0140554	-0.0277818	0.0558927	0.510171	0.719691
541	CE(18:1)	-0.00670304	-0.0353484	0.0219423	0.646439	0.817072	0.0145063	-0.0294688	0.0584814	0.517855	0.72256
542	CE(18:2)	-0.0567637	-0.0852907	-0.0282367	9.70605e-05	0.00345258	-0.0706124	-0.110748	-0.0304771	0.00056709	0.0117671
543	CE(18:3)	-0.0472433	-0.0763728	-0.0181138	0.00148411	0.0213777	-0.0369894	-0.0774882	0.00350939	0.0734246	0.222057
544	CE(20:0)	-0.00741207	-0.0366255	0.0218014	0.618927	0.798512	-0.00864936	-0.0455323	0.0282336	0.645723	0.807965
545	CE(20:1)	0.0138531	-0.0148743	0.0425804	0.344516	0.602722	0.0364676	0.00135668	0.0715786	0.041784	0.15844
546	CE(20:2)	-0.00845048	-0.0373276	0.0204267	0.566203	0.753629	0.0118202	-0.0255195	0.0491598	0.534896	0.73047
547	CE(20:3)	0.00979936	-0.0195995	0.0391982	0.513489	0.721009	0.0403572	0.00351364	0.0772007	0.0318095	0.136562
548	CE(20:4)	-0.0272791	-0.0570624	0.00250421	0.0726183	0.24111	-0.00320394	-0.0495325	0.0431246	0.89216	0.948496
549	CE(20:5)	-0.0311684	-0.0603445	-0.00199228	0.0362828	0.15455	-0.00954275	-0.0493187	0.0302332	0.638137	0.807965
550	CE(22:0)	0.000699193	-0.0284375	0.0298359	0.96248	0.989857	0.0042342	-0.0310641	0.0395325	0.814091	0.906298
551	CE(22:1)	0.0116079	-0.0171463	0.0403621	0.428741	0.668621	0.0237132	-0.00841411	0.0558405	0.147959	0.345392
552	CE(22:4)	0.0157707	-0.0126075	0.0441489	0.275995	0.529679	0.0546163	0.0188003	0.0904323	0.00280797	0.0265513
553	CE(22:5) (n3)	-0.00197272	-0.0310658	0.0271204	0.894253	0.965328	0.0255341	-0.00826356	0.0593318	0.13864	0.335386
554	CE(22:5) (n6)	-0.011252	-0.0402093	0.0177054	0.446236	0.670952	0.0182651	-0.0178271	0.0543572	0.321189	0.544055
555	CE(22:6)	-0.0325898	-0.0620963	-0.00308341	0.0304114	0.137681	-0.0145297	-0.0517426	0.0226832	0.444041	0.676935
556	CE(24:0)	-0.00033529	-0.0293175	0.028647	0.981907	0.989857	0.00233975	-0.0324123	0.0370918	0.894997	0.948496
557	CE(24:1)	0.015077	-0.0133515	0.0435054	0.298524	0.545226	0.0324554	-0.000672279	0.0655831	0.0548321	0.187046
558	CE(24:4)	0.0237894	-0.004519	0.0520979	0.0995217	0.292688	0.0450242	0.0117155	0.078333	0.00807528	0.055854
559	CE(24:5)	0.00038308	-0.0279701	0.0287363	0.97887	0.989857	0.0109627	-0.0213559	0.0432814	0.506084	0.718716
560	CE(24:6)	-0.00507983	-0.0334094	0.0232498	0.725207	0.866767	0.00245494	-0.0279838	0.0328937	0.874374	0.942909
561	FC	0.0166679	-0.0120313	0.0453672	0.254934	0.501146	0.0320168	-0.00246294	0.0664965	0.0687576	0.216087
562	DE(16:0)	-0.0149508	-0.0432988	0.0133972	0.301216	0.548801	-0.000376752	-0.0301606	0.0294071	0.980217	0.990427
563	DE(18:1)	0.0060134	-0.0230229	0.0350497	0.684757	0.843714	0.0210447	-0.0120488	0.0541383	0.212574	0.421201
564	DE(18:2)	-0.0465711	-0.0751955	-0.0179466	0.0014335	0.0213777	-0.0422858	-0.080714	-0.00385763	0.0310346	0.134884
565	DE(20:4)	-0.035039	-0.063565	-0.00651296	0.0160742	0.0896479	-0.0230308	-0.0618107	0.015749	0.244367	0.459097
566	DE(20:5)	-0.0267419	-0.055395	0.00191133	0.0673595	0.230566	-0.0119003	-0.0447718	0.0209713	0.477907	0.699567
567	DE(22:6)	-0.0266287	-0.0551939	0.00193645	0.0676785	0.230566	-0.0117486	-0.0440856	0.0205884	0.476336	0.699062
568	Acylcarnitine(12:0)	0.0526348	0.0231676	0.0821019	0.000466155	0.0124364	0.0526503	0.0226166	0.082684	0.000593591	0.0119841
569	Acylcarnitine(13:0)	0.0102332	-0.0192763	0.0397428	0.496642	0.713445	0.0143479	-0.0159841	0.0446799	0.353792	0.582121
570	Acylcarnitine(14:0)	0.0401681	0.0107784	0.0695579	0.00739911	0.0547316	0.0409909	0.0109542	0.0710277	0.00748854	0.0548425
571	Acylcarnitine(14:1)	0.050327	0.0209208	0.0797333	0.000798979	0.0170525	0.0496395	0.0196892	0.0795899	0.00116491	0.0165221
572	Acylcarnitine(14:2)	0.0340233	0.00428258	0.063764	0.0249573	0.115466	0.0316535	0.00139466	0.0619123	0.0403387	0.157479
573	Acylcarnitine(15:0) (a)	9.96884e-05	-0.02879	0.0289894	0.994603	0.997273	-0.000680432	-0.030242	0.0288811	0.96401	0.986459
574	Acylcarnitine(15:0) (b)	0.0365849	0.00777942	0.0653903	0.0128103	0.0752493	0.0371186	0.00781182	0.0664253	0.0130607	0.0756304
575	Acylcarnitine(16:0)	0.0462559	0.0167022	0.0758096	0.0021636	0.0283546	0.0473401	0.0167041	0.077976	0.00246328	0.024623
576	Acylcarnitine(16:1)	0.0801087	0.0504988	0.109719	1.18137e-07	4.41241e-05	0.0813327	0.0510334	0.111632	1.48135e-07	3.68856e-05
577	Acylcarnitine(17:0) (a)	0.0386381	0.00990102	0.0673752	0.00841752	0.0575773	0.0393207	0.00985113	0.0687903	0.0089293	0.0606381
578	Acylcarnitine(17:0) (b)	0.0246757	-0.00493597	0.0542873	0.102395	0.298507	0.024165	-0.00631055	0.0546405	0.12013	0.302146
579	Acylcarnitine(18:0)	0.0275189	-0.00316992	0.0582078	0.0788191	0.252627	0.0314276	-0.00077184	0.0636271	0.0557481	0.187046
580	Acylcarnitine(18:1)	0.0636243	0.0342871	0.0929615	2.15996e-05	0.00179753	0.062256	0.0324161	0.0920958	4.37935e-05	0.0023367
581	Acylcarnitine(18:2)	0.0361552	0.00665203	0.0656585	0.0163214	0.0896479	0.0327261	0.00258276	0.0628694	0.0333516	0.138409
582	DG(14:0_16:0)	-0.0291478	-0.0590514	0.000755799	0.056076	0.20737	-0.0742186	-0.115604	-0.0328333	0.000442384	0.0103269
583	DG(16:0_16:0)	-0.0102081	-0.0406408	0.0202245	0.510829	0.721009	-0.0487963	-0.0930873	-0.00450536	0.0308311	0.134884
584	DG(16:0_16:1)	0.00969415	-0.0205273	0.0399156	0.529477	0.731242	-0.00617967	-0.0492294	0.0368701	0.778403	0.891821
585	DG(14:0_18:2)	-0.0390306	-0.0687463	-0.00931493	0.010053	0.0659845	-0.104321	-0.146605	-0.0620373	1.3597e-06	0.000169283
586	DG(16:0_18:1)	0.0119859	-0.0188716	0.0428435	0.446403	0.670952	-0.0138703	-0.0644684	0.0367278	0.59101	0.768113
587	DG(16:1_18:1)	0.021358	-0.00886091	0.0515768	0.165935	0.397317	0.0167054	-0.029904	0.0633149	0.482308	0.70368
588	DG(16:0_18:2)	0.0019114	-0.0284251	0.0322479	0.9017	0.971963	-0.0400077	-0.0879569	0.00794141	0.101955	0.269119
589	DG(18:0_18:1)	0.00265539	-0.0282552	0.033566	0.866266	0.948828	-0.0419771	-0.0934307	0.00947654	0.109801	0.28186
590	DG(18:1_18:1)	0.0121027	-0.01827	0.0424754	0.434734	0.670952	-0.0172639	-0.0678877	0.03336	0.503811	0.718716
591	DG(18:0_18:2)	-0.0118387	-0.0424217	0.0187443	0.447957	0.671935	-0.0759917	-0.124952	-0.0270318	0.00235578	0.0241064
592	DG(18:1_18:2)	-0.00290472	-0.0326601	0.0268507	0.848238	0.937137	-0.0463487	-0.0909273	-0.00177002	0.0415746	0.15844
593	DG(18:2_18:2)	-0.0128099	-0.0418675	0.0162477	0.387493	0.635542	-0.041464	-0.0773359	-0.00559205	0.0234909	0.110363
594	DG(18:1_18:3)	-0.023494	-0.0531297	0.00614171	0.120211	0.325061	-0.0814262	-0.125163	-0.037689	0.000265152	0.00770211
595	DG(16:0_20:4)	-0.00433727	-0.0348286	0.026154	0.780361	0.903074	-0.0331464	-0.0760051	0.00971239	0.129538	0.319356
596	DG(18:1_20:3)	0.0070036	-0.0222641	0.0362713	0.639004	0.815959	-0.00660783	-0.0449019	0.0316862	0.735163	0.864384
597	DG(18:0_20:4)	0.00566206	-0.0241983	0.0355224	0.710108	0.860105	-0.0108593	-0.05072	0.0290015	0.593308	0.768113
598	DG(18:1_20:4)	0.00227746	-0.0279466	0.0325015	0.882567	0.958252	-0.0201833	-0.062827	0.0224603	0.353515	0.582121
599	DG(16:0_22:5)	0.0138746	-0.0161928	0.0439421	0.365699	0.618048	0.00223763	-0.0419037	0.0463789	0.920841	0.963401
600	DG(18:2_20:4)	-0.0200422	-0.0496679	0.00958343	0.184813	0.430078	-0.048136	-0.0850376	-0.0112344	0.0105787	0.0687155
601	DG(16:0_22:6)	0.000487842	-0.0292289	0.0302046	0.974327	0.989857	-0.0073103	-0.0431976	0.028577	0.689656	0.832303
602	DG(18:1_20:5)	-0.0161063	-0.0464068	0.0141941	0.297427	0.544554	-0.0316008	-0.0692091	0.00600742	0.0995623	0.265618
603	DG(18:1_22:5)	0.0171328	-0.0117602	0.0460259	0.245094	0.49385	0.014091	-0.0218408	0.0500228	0.442046	0.675272
604	DG(18:0_22:6)	-0.00983547	-0.038676	0.019005	0.503803	0.718208	-0.0169122	-0.0480715	0.0142471	0.287352	0.507452
605	DG(18:1_22:6)	-0.00120954	-0.0306378	0.0282187	0.935782	0.984548	-0.00737555	-0.0416252	0.0268741	0.672916	0.826756
606	DG(18:2_22:6)	-0.0115378	-0.0408239	0.0177482	0.439942	0.670952	-0.0195326	-0.0525038	0.0134386	0.245538	0.459691
607	TG(48:0) [NL-16:0]	-0.0219656	-0.0522933	0.00836209	0.155701	0.383856	-0.038719	-0.074689	-0.00274892	0.0348855	0.141529
608	TG(48:0) [NL-18:0]	-0.0339667	-0.0636397	-0.00429373	0.0248682	0.115466	-0.0493549	-0.0835255	-0.0151843	0.00465022	0.0399278
609	TG(48:0) [SIM]	-0.018605	-0.0488345	0.0116244	0.227656	0.476355	-0.0314344	-0.0670263	0.00415744	0.0834346	0.242939
610	TG(48:1) [NL-16:1]	0.0118232	-0.0183764	0.0420227	0.442813	0.670952	0.00420623	-0.035544	0.0439565	0.835669	0.918007
611	TG(48:1) [NL-18:1]	-0.034609	-0.0647364	-0.00448166	0.024361	0.114674	-0.0624656	-0.0998984	-0.0250328	0.00107721	0.0165221
612	TG(48:1) [SIM]	-0.0283656	-0.0586561	0.00192485	0.066438	0.229765	-0.0516548	-0.0886696	-0.0146399	0.00624448	0.0469839
613	TG(48:2) [NL-14:0]	-0.0271537	-0.0573483	0.0030409	0.0779614	0.252109	-0.0725179	-0.114615	-0.0304208	0.00073811	0.0137842
614	TG(48:2) [NL-14:1]	-0.013933	-0.0439007	0.0160346	0.36209	0.617537	-0.0359461	-0.0747506	0.00285838	0.0694255	0.216087
615	TG(48:2) [NL-16:1]	0.00163141	-0.0286498	0.0319126	0.915889	0.973214	-0.0117647	-0.0517632	0.0282338	0.56422	0.753976
616	TG(48:2) [NL-18:2]	-0.0420427	-0.0722833	-0.0118021	0.00644164	0.0503787	-0.0937059	-0.134435	-0.0529769	6.61885e-06	0.00044948
617	TG(48:2) [SIM]	-0.017829	-0.0479694	0.0123114	0.246243	0.494471	-0.0476485	-0.0879196	-0.00737741	0.0204038	0.102293
618	TG(48:3) [NL-14:0]	-0.0294754	-0.0593924	0.000441615	0.0534778	0.200743	-0.0841118	-0.127472	-0.0407517	0.000144699	0.00514715
619	TG(48:3) [NL-16:1]	-0.00704866	-0.0369735	0.0228762	0.644266	0.817072	-0.0369876	-0.0797968	0.00582164	0.0903583	0.252135
620	TG(48:3) [NL-18:3]	-0.0440925	-0.0739735	-0.0142114	0.00383424	0.0376865	-0.0973735	-0.138363	-0.0563839	3.28962e-06	0.000307168
621	TG(48:3) [SIM]	-0.0248228	-0.0545468	0.00490125	0.101657	0.297794	-0.070162	-0.112518	-0.0278059	0.00117225	0.0165221
622	TG(49:1) [NL-16:1]	-0.00484104	-0.0347983	0.0251162	0.751407	0.882549	-0.0161293	-0.051221	0.0189624	0.367587	0.593062
623	TG(49:1) [NL-17:1]	0.000840723	-0.0298643	0.0315458	0.957194	0.989857	-0.0107977	-0.0494428	0.0278473	0.583879	0.768113
624	TG(49:1) [SIM]	-0.00497817	-0.0349411	0.0249848	0.744655	0.881093	-0.0166568	-0.0521728	0.0188591	0.357911	0.582483
625	TG(50:0) [NL-18:0]	-0.0144541	-0.045302	0.0163938	0.35836	0.613979	-0.0403229	-0.080136	-0.000509771	0.0471389	0.169292
626	TG(50:0) [SIM]	-0.00569507	-0.0366001	0.02521	0.71792	0.862197	-0.0255224	-0.0649923	0.0139476	0.204973	0.414946
627	TG(50:1) [NL-14:0]	-0.0353782	-0.0654791	-0.00527736	0.0212549	0.104699	-0.0573629	-0.0925319	-0.0221938	0.00139447	0.0186012
628	TG(50:1) [NL-16:0]	-0.00745542	-0.0385817	0.0236709	0.638686	0.815959	-0.0268188	-0.0662778	0.0126402	0.182777	0.392509
629	TG(50:1) [NL-18:1]	-0.00905202	-0.0400474	0.0219434	0.566987	0.753629	-0.0308683	-0.0704264	0.00868985	0.126133	0.315123
630	TG(50:1) [SIM]	0.00688359	-0.0241377	0.0379048	0.663568	0.830722	-0.0030856	-0.041688	0.0355168	0.875485	0.942909
631	TG(50:2) [NL-14:0]	-0.0354369	-0.0649173	-0.00595661	0.0184836	0.0958835	-0.0661842	-0.101892	-0.0304759	0.000282296	0.00773794
632	TG(50:2) [NL-16:1]	0.0172851	-0.0132351	0.0478052	0.266928	0.516568	0.0130781	-0.0247834	0.0509395	0.498327	0.71863
633	TG(50:2) [NL-18:1]	0.00301815	-0.0270642	0.0331005	0.844079	0.936014	-0.010055	-0.0481786	0.0280686	0.605136	0.779373
634	TG(50:2) [NL-18:2]	-0.00915825	-0.0399516	0.0216351	0.559885	0.753575	-0.0337286	-0.0731463	0.00568905	0.0935084	0.25493
635	TG(50:2) [SIM]	0.0283664	-0.00199196	0.0587248	0.0670402	0.230566	0.0286617	-0.00951019	0.0668335	0.14108	0.339958
636	TG(50:3) [NL-14:0]	-0.0423083	-0.0719017	-0.0127148	0.00508632	0.0436722	-0.101171	-0.140819	-0.0615232	5.85251e-07	8.74365e-05
637	TG(50:3) [NL-14:1]	0.00978334	-0.0197258	0.0392925	0.515752	0.722695	-0.00789545	-0.0479499	0.032159	0.699189	0.83567
638	TG(50:3) [NL-16:1]	0.0241534	-0.00624698	0.0545538	0.119395	0.32432	0.020553	-0.0210852	0.0621913	0.333245	0.559402
639	TG(50:3) [NL-18:2]	-0.0121031	-0.0424271	0.0182208	0.43398	0.670952	-0.0553219	-0.0995462	-0.0110977	0.014225	0.0798953
640	TG(50:3) [NL-18:3]	-0.0261297	-0.0568625	0.00460319	0.0956167	0.28685	-0.0688473	-0.111495	-0.0261994	0.00156137	0.0194275
641	TG(50:3) [SIM]	0.000606449	-0.0297406	0.0309535	0.968751	0.989857	-0.0249819	-0.0678065	0.0178427	0.252831	0.468647
642	TG(50:4) [NL-14:0]	-0.0448874	-0.0743238	-0.015451	0.00280813	0.0316513	-0.106855	-0.146658	-0.0670511	1.47767e-07	3.68856e-05
643	TG(50:4) [NL-18:3]	-0.0294895	-0.0595489	0.000569933	0.0545031	0.202915	-0.090917	-0.135684	-0.0461495	6.94861e-05	0.0027319
644	TG(50:4) [NL-20:4]	-0.0318761	-0.0619434	-0.00180886	0.0377252	0.157104	-0.0641524	-0.102868	-0.0254373	0.00116775	0.0165221
645	TG(50:4) [SIM]	-0.0216015	-0.0515339	0.00833098	0.157191	0.386256	-0.0753017	-0.119247	-0.0313563	0.000787356	0.0143452
646	TG(51:0) [NL-16:0]	-0.00166638	-0.0323923	0.0290596	0.915332	0.973214	-0.0244287	-0.0649378	0.0160803	0.237171	0.453888
647	TG(51:1) [NL-17:0]	0.0114862	-0.0195646	0.042537	0.468366	0.687366	-0.00560432	-0.0470336	0.035825	0.790868	0.896478
648	TG(51:1) [SIM]	0.0172822	-0.0137357	0.0483	0.274758	0.52898	0.00392736	-0.0371482	0.0450029	0.85132	0.929732
649	TG(51:2) [NL-15:0]	0.00975346	-0.0195031	0.03901	0.513424	0.721009	-0.00572676	-0.0421142	0.0306607	0.757685	0.877536
650	TG(51:2) [NL-17:0]	0.0191927	-0.0118284	0.0502138	0.225219	0.475703	0.0116234	-0.0305834	0.0538302	0.589298	0.768113
651	TG(51:2) [NL-17:1]	0.0196063	-0.011413	0.0506255	0.215357	0.461658	0.0123478	-0.02986	0.0545556	0.566318	0.755427
652	TG(51:2) [SIM]	0.0188354	-0.0114263	0.0490971	0.222444	0.473407	0.00916552	-0.0298264	0.0481574	0.644944	0.807965
653	TG(52:1) [NL-18:0]	-0.000781791	-0.0325628	0.0309992	0.961539	0.989857	-0.030393	-0.0754501	0.0146642	0.186095	0.396961
654	TG(52:1) [NL-18:1]	0.0183191	-0.0118805	0.0485186	0.234417	0.482396	0.0043379	-0.0336556	0.0423314	0.822896	0.908322
655	TG(52:1) [SIM]	0.00659313	-0.0252798	0.0384661	0.685107	0.843714	-0.0149829	-0.0597065	0.0297407	0.511361	0.719691
656	TG(52:2) [NL-16:0]	0.0227198	-0.00750003	0.0529396	0.140574	0.353566	0.0116102	-0.0265099	0.0497302	0.550476	0.741773
657	TG(52:2) [NL-18:2]	-0.0204409	-0.0516222	0.0107405	0.198796	0.444224	-0.0572956	-0.0977407	-0.0168504	0.00550334	0.0438343
658	TG(52:2) [SIM]	0.03887	0.00853354	0.0692064	0.0120392	0.0731161	0.0389782	0.00102887	0.0769275	0.0441062	0.161642
659	TG(52:3) [NL-16:1]	0.0349602	0.005782	0.0641383	0.0188663	0.0965283	0.0286026	-0.00390778	0.0611129	0.0846268	0.245024
660	TG(52:3) [NL-18:2]	0.00157738	-0.0282266	0.0313814	0.917367	0.973399	-0.022421	-0.05974	0.0148981	0.238926	0.454142
661	TG(52:3) [SIM]	0.0140079	-0.0155247	0.0435405	0.352481	0.610498	-0.000616493	-0.0360946	0.0348616	0.972826	0.986983
662	TG(52:4) [NL-16:1]	0.00835227	-0.0210364	0.037741	0.577447	0.76481	-0.0105381	-0.0460328	0.0249565	0.560564	0.750433
663	TG(52:4) [NL-18:2]	0.000643802	-0.0286606	0.0299482	0.965648	0.989857	-0.0223439	-0.0583085	0.0136206	0.223291	0.433243
664	TG(52:4) [NL-18:3]	-0.026043	-0.0564261	0.00434018	0.0929437	0.283383	-0.0806159	-0.123951	-0.0372804	0.000268079	0.00770211
665	TG(52:4) [SIM]	-0.00484419	-0.0344761	0.0247877	0.748611	0.881093	-0.0321232	-0.0700097	0.00576329	0.0965319	0.261266
666	TG(52:5) [NL-18:3]	-0.0309516	-0.0606881	-0.00121503	0.0413488	0.163556	-0.0826995	-0.123117	-0.0422822	6.12614e-05	0.0026919
667	TG(52:5) [NL-20:4]	-0.0107752	-0.0413181	0.0197677	0.489208	0.706434	-0.0350593	-0.0756527	0.00553422	0.090486	0.252135
668	TG(52:5) [NL-20:5]	-0.0126024	-0.0435384	0.0183336	0.42455	0.666278	-0.0268972	-0.0654367	0.0116424	0.171307	0.379646
669	TG(52:5) [SIM]	-0.0205881	-0.0504732	0.00929704	0.176898	0.4174	-0.0629992	-0.103465	-0.0225331	0.00228452	0.0237019
670	TG(53:2) [NL-17:1]	0.0266213	-0.00461113	0.0578538	0.0947844	0.286656	0.0144878	-0.0302395	0.0592152	0.525447	0.725525
671	TG(53:2) [NL-18:1]	0.0288729	-0.00125139	0.0589971	0.0603027	0.217614	0.0176394	-0.0232999	0.0585786	0.398325	0.630399
672	TG(53:2) [SIM]	0.0370433	0.00669912	0.0673875	0.0167364	0.0912562	0.0308748	-0.0105665	0.072316	0.144194	0.341881
673	TG(54:0) [NL-18:0]	-0.000746849	-0.0311212	0.0296275	0.961556	0.989857	-0.019088	-0.0565628	0.0183868	0.318056	0.541202
674	TG(54:0) [SIM]	-0.00420892	-0.0344827	0.0260649	0.785207	0.906568	-0.0295035	-0.0693298	0.0103228	0.14648	0.343011
675	TG(54:1) [NL-18:1]	0.00398418	-0.0274968	0.0354652	0.804061	0.916997	-0.0225533	-0.0659983	0.0208917	0.308865	0.532846
676	TG(54:1) [SIM]	0.00565869	-0.0256521	0.0369695	0.723128	0.865667	-0.0200465	-0.063961	0.0238681	0.370874	0.595791
677	TG(54:2) [NL-18:0]	0.0201378	-0.0112616	0.0515371	0.2087	0.459899	0.000940322	-0.0462173	0.0480979	0.968819	0.986983
678	TG(54:2) [NL-20:1]	0.0121199	-0.0180308	0.0422706	0.430706	0.670287	-0.00663007	-0.0498369	0.0365768	0.763558	0.881573
679	TG(54:2) [SIM]	0.0183085	-0.013116	0.0497331	0.253432	0.499509	-0.00306683	-0.0504953	0.0443616	0.89913	0.95
680	TG(54:3) [NL-18:1]	0.0220018	-0.00691323	0.0509169	0.135836	0.348692	0.00716071	-0.0253765	0.039698	0.666161	0.82365
681	TG(54:3) [NL-18:2]	-0.00380595	-0.0333591	0.0257472	0.800688	0.915948	-0.0342374	-0.0712384	0.00276347	0.0697345	0.216148
682	TG(54:3) [SIM]	0.0269401	-0.00212434	0.0560046	0.0692543	0.233031	0.0125488	-0.0210176	0.0461153	0.463646	0.690908
683	TG(54:4) [NL-18:2]	0.000242389	-0.0285628	0.0290475	0.986839	0.990818	-0.0159209	-0.0480525	0.0162106	0.331405	0.557566
684	TG(54:4) [NL-20:3]	0.00252711	-0.0276103	0.0326645	0.869432	0.950902	-0.0144541	-0.0527095	0.0238012	0.458899	0.689734
685	TG(54:4) [SIM]	0.0099983	-0.0190234	0.03902	0.49946	0.714744	-0.0076669	-0.0409783	0.0256445	0.651856	0.810918
686	TG(54:5) [NL-18:3]	-0.0170773	-0.0462869	0.0121323	0.251782	0.49889	-0.0405113	-0.0752503	-0.00577219	0.0222853	0.108487
687	TG(54:5) [NL-20:4]	-0.00177416	-0.0323768	0.0288285	0.909516	0.973214	-0.0169349	-0.0534385	0.0195688	0.363134	0.588513
688	TG(54:5) [SIM]	-0.00345051	-0.0329251	0.0260241	0.818488	0.922826	-0.026364	-0.061876	0.00914807	0.145616	0.343011
689	TG(54:6) [NL-18:3]	-0.030777	-0.0598274	-0.0017266	0.0378564	0.157104	-0.0580519	-0.0921851	-0.0239188	0.000861659	0.0153252
690	TG(54:6) [NL-20:4]	-0.0117913	-0.0421309	0.0185482	0.446148	0.670952	-0.0356785	-0.0732507	0.00189359	0.0627132	0.203682
691	TG(54:6) [NL-20:5]	-0.0132301	-0.0441713	0.017711	0.401925	0.65137	-0.0240156	-0.0606836	0.0126524	0.199207	0.407692
692	TG(54:6) [NL-22:6]	0.000402905	-0.0298312	0.030637	0.979159	0.989857	-0.00444466	-0.0400754	0.031186	0.806815	0.901033
693	TG(54:6) [SIM]	-0.0138344	-0.0437729	0.0161042	0.365032	0.618048	-0.040329	-0.0778677	-0.00279029	0.0352402	0.141529
694	TG(54:7) [NL-20:5]	-0.0186062	-0.0492429	0.0120304	0.233864	0.482396	-0.038568	-0.0764512	-0.000684746	0.0460018	0.166812
695	TG(54:7) [NL-22:6]	-0.00997112	-0.039872	0.0199298	0.513304	0.721009	-0.0207843	-0.05715	0.0155814	0.26257	0.480736
696	TG(54:7) [SIM]	-0.0177825	-0.0477101	0.0121452	0.244134	0.49385	-0.0409031	-0.078431	-0.0033753	0.0326657	0.137086
697	TG(56:6) [NL-20:4]	0.0103312	-0.0187624	0.0394248	0.486364	0.705464	0.0082322	-0.0215398	0.0380042	0.587789	0.768113
698	TG(56:6) [NL-22:5](a)	0.0161267	-0.0136703	0.0459238	0.28873	0.541913	0.0132763	-0.022209	0.0487616	0.463306	0.690908
699	TG(56:6) [NL-22:5](b)	0.0162579	-0.0135392	0.0460549	0.284829	0.539906	0.0134583	-0.0220285	0.048945	0.457219	0.688594
700	TG(56:6) [SIM]	0.0188293	-0.0108762	0.0485349	0.214054	0.461658	0.0158386	-0.0174978	0.049175	0.351675	0.582121
701	TG(56:7) [NL-20:4]	-0.00669994	-0.0359514	0.0225515	0.65343	0.823123	-0.0160802	-0.0478347	0.0156742	0.320878	0.544055
702	TG(56:7) [NL-20:5]	-0.00173972	-0.0317654	0.0282859	0.909568	0.973214	-0.00146455	-0.0338346	0.0309055	0.929325	0.968032
703	TG(56:7) [NL-22:5](a)	0.00651045	-0.0230926	0.0361135	0.66638	0.830722	-0.00469373	-0.0407068	0.0313194	0.798338	0.89813
704	TG(56:7) [NL-22:5](b)	0.00655737	-0.0230461	0.0361608	0.664127	0.830722	-0.00461414	-0.0406311	0.0314028	0.801706	0.900563
705	TG(56:7) [NL-22:6]	0.000777235	-0.0289233	0.0304778	0.959086	0.989857	-0.00383041	-0.0374386	0.0297778	0.823205	0.908322
706	TG(56:7) [SIM]	0.00345635	-0.0263693	0.033282	0.820289	0.922826	-0.00205693	-0.0362694	0.0321555	0.906179	0.954607
707	TG(56:8) [NL-20:4]	-0.0199282	-0.0493444	0.00948805	0.184204	0.430001	-0.0350394	-0.0686082	-0.00147051	0.0407774	0.157828
708	TG(56:8) [NL-20:5]	-0.01246	-0.042299	0.017379	0.413039	0.659827	-0.0210363	-0.054494	0.0124213	0.217777	0.427517
709	TG(56:8) [NL-22:6]	-0.0029709	-0.0326018	0.02666	0.84418	0.936014	-0.0115548	-0.0455301	0.0224205	0.504973	0.718716
710	TG(56:8) [SIM]	-0.011206	-0.040887	0.018475	0.45924	0.682013	-0.0224666	-0.0566137	0.0116804	0.197163	0.406131
711	TG(56:9) [NL-22:6]	-0.018737	-0.0482715	0.0107975	0.213661	0.461658	-0.030073	-0.0638873	0.00374137	0.081303	0.240053
712	TG(56:9) [SIM]	-0.0122989	-0.0418326	0.0172348	0.414313	0.659827	-0.0214966	-0.055227	0.0122338	0.211577	0.42034
713	TG(58:10) [NL-22:6]	-0.013645	-0.0428603	0.0155703	0.359912	0.615227	-0.0205698	-0.0526082	0.0114685	0.208206	0.417537
714	TG(58:10) [SIM]	-0.0125716	-0.0420156	0.0168724	0.402612	0.65137	-0.0157159	-0.0477421	0.0163104	0.336084	0.561644
715	TG(58:8) [NL-22:6]	0.00446151	-0.0246566	0.0335797	0.763901	0.892214	0.00350806	-0.0271997	0.0342159	0.822797	0.908322
716	TG(58:8) [SIM]	0.00594099	-0.0233041	0.0351861	0.690462	0.844149	0.00406763	-0.0269081	0.0350434	0.796851	0.898103
717	TG(58:9) [NL-22:6]	-0.00798276	-0.0371321	0.0211666	0.591375	0.773656	-0.0129201	-0.044098	0.0182577	0.416596	0.648327
718	TG(58:9) [SIM]	-0.00657343	-0.0359766	0.0228298	0.661205	0.830118	-0.0105651	-0.042275	0.0211447	0.513669	0.721261
719	TG(O-50:1) [NL-15:0]	-0.0179871	-0.0471415	0.0111674	0.226526	0.47592	-0.024666	-0.0585639	0.00923186	0.153779	0.350221
720	TG(O-50:1) [NL-16:0]	-0.0206856	-0.0499541	0.00858287	0.165948	0.397317	-0.0283552	-0.0635179	0.00680747	0.113964	0.289519
721	TG(O-50:1) [NL-17:1]	0.039295	0.0106371	0.0679528	0.00720941	0.0543982	0.0454119	0.0129308	0.077893	0.00614912	0.0468713
722	TG(O-50:1) [NL-18:1]	-0.0144664	-0.043744	0.0148111	0.332754	0.589002	-0.0185656	-0.0522166	0.0150854	0.279485	0.501404
723	TG(O-50:1) [SIM]	0.00686128	-0.0221648	0.0358874	0.643088	0.817072	0.00947078	-0.0232369	0.0421785	0.570291	0.756673
724	TG(O-50:2) [NL-16:1]	0.0300992	0.00156246	0.0586359	0.0387122	0.15889	0.0330978	0.00341383	0.0627817	0.0288691	0.129133
725	TG(O-50:2) [NL-18:1]	0.0651037	0.0366686	0.0935389	7.32996e-06	0.00136887	0.0711538	0.0413374	0.10097	2.96794e-06	0.000307168
726	TG(O-50:2) [NL-18:2]	0.00406776	-0.0246106	0.0327461	0.780971	0.903074	0.00585346	-0.0257357	0.0374426	0.716419	0.849468
727	TG(O-50:2) [SIM]	0.04424	0.0157631	0.0727169	0.00233397	0.03006	0.0496504	0.019782	0.0795188	0.00112617	0.0165221
728	TG(O-50:3) [NL-18:2]	-0.012618	-0.0409685	0.0157324	0.382958	0.632897	-0.004627	-0.0335384	0.0242844	0.753723	0.875904
729	TG(O-50:3) [SIM]	0.0394725	0.0111684	0.0677767	0.00627886	0.0498969	0.0469107	0.0179966	0.0758248	0.0014785	0.019042
730	TG(O-52:0) [NL-16:0]	-0.000406761	-0.0311305	0.030317	0.979295	0.989857	-0.0222767	-0.0627729	0.0182195	0.280895	0.501404
731	TG(O-52:1) [NL-16:0]	-0.00936199	-0.0387913	0.0200673	0.532887	0.734441	-0.017449	-0.0544362	0.0195382	0.355087	0.582483
732	TG(O-52:1) [NL-18:1]	0.00179674	-0.0276728	0.0312663	0.904863	0.973214	-0.00153652	-0.0372637	0.0341907	0.932811	0.969138
733	TG(O-52:1) [SIM]	0.0161997	-0.0129834	0.0453827	0.276539	0.529679	0.0202014	-0.0139747	0.0543774	0.246589	0.460504
734	TG(O-52:2) [NL-16:0]	-0.0242057	-0.0533502	0.00493877	0.10354	0.298628	-0.0335022	-0.06771	0.000705669	0.0549151	0.187046
735	TG(O-52:2) [NL-17:1]	0.0444392	0.0154179	0.0734606	0.00269571	0.0316513	0.0547751	0.0208265	0.0887236	0.00157031	0.0194275
736	TG(O-52:2) [NL-18:1]	-0.0059859	-0.0350805	0.0231087	0.686717	0.843714	-0.00761342	-0.0408722	0.0256453	0.653614	0.810918
737	TG(O-52:2) [SIM]	0.0119918	-0.0169109	0.0408945	0.416035	0.659827	0.0140938	-0.0176663	0.045854	0.384363	0.612195
738	TG(O-54:2) [NL-17:1]	0.0668948	0.0384502	0.0953394	4.11567e-06	0.0010248	0.0712585	0.0406634	0.101853	5.09028e-06	0.000422493
739	TG(O-54:2) [NL-18:1]	0.0391401	0.0100707	0.0682096	0.00832586	0.0575773	0.0482974	0.0144353	0.0821596	0.00519111	0.0430862
740	TG(O-54:2) [SIM]	0.0615217	0.0327932	0.0902502	2.73569e-05	0.00185778	0.0696789	0.0381338	0.101224	1.51802e-05	0.000944969
741	TG(O-54:3) [NL-17:1]	0.0304965	0.00183219	0.0591608	0.0370519	0.155493	0.0316776	0.000417938	0.0629372	0.0470158	0.169292
742	TG(O-54:3) [NL-18:1]	0.0416575	0.0129988	0.0703163	0.00439464	0.0405283	0.0471727	0.0156981	0.0786473	0.00331618	0.0302096
743	TG(O-54:3) [SIM]	0.0310704	0.00268508	0.0594557	0.03193	0.143503	0.0272283	-0.00215732	0.0566139	0.0693513	0.216087
744	TG(O-54:4) [NL-17:1]	0.0595209	0.0310098	0.0880319	4.33002e-05	0.0024881	0.0629055	0.0324611	0.09335	5.18323e-05	0.00258125
745	TG(O-54:4) [NL-18:2]	0.0345326	0.00616199	0.0629033	0.0170585	0.0921894	0.0360468	0.00685392	0.0652396	0.0155256	0.0864281
746	TG(O-54:4) [SIM]	0.0193369	-0.0112463	0.04992	0.215209	0.461658	0.0105842	-0.0282624	0.0494308	0.593265	0.768113
747	Ubiquinone	-0.0267839	-0.0564828	0.00291504	0.0771196	0.250882	-0.0257554	-0.060911	0.00940028	0.150997	0.348622

## Sheet: Table S5
Table S5: Lipidomic signatures associated with baseline waist circumference
Lipid #	Lipid species	SD increase in lipid level associated with SD increase in baseline WC1	95% CI (Lower CL)	95% CI (Upper CL)	p-value	p-value (BH)2
1	Sph(d16:1)	0.014	-0.015	0.043	0.349	0.386
2	Sph(d17:1)	-0.005	-0.034	0.024	0.724	0.751
3	Sph(d18:1)	0.09	0.062	0.119	6.45e-10	1.35e-09
4	Sph(d18:2)	0.081	0.052	0.11	4.44e-08	8.49e-08
5	S1P(d16:1)	0.208	0.18	0.237	1.02e-46	8.9e-46
6	S1P(d18:0)	0.021	-0.008	0.05	0.163	0.191
7	S1P(d18:1)	0.04	0.011	0.069	0.00738	0.0101
8	S1P(d18:2)	0.204	0.175	0.233	7.56e-44	5.82e-43
9	dhCer(d18:0/16:0)	0.066	0.038	0.094	4.69e-06	8e-06
10	dhCer(d18:0/18:0)	0.169	0.142	0.197	1.45e-32	7.5e-32
11	dhCer(d18:0/20:0)	0.106	0.078	0.133	2.99e-14	7.48e-14
12	dhCer(d18:0/22:0)	0.188	0.165	0.212	4.4e-54	4.91e-53
13	dhCer(d18:0/24:0)	0.111	0.087	0.135	2.57e-19	8.09e-19
14	dhCer(d18:0/24:1)	0.15	0.126	0.175	8.67e-33	4.56e-32
15	Cer(d16:1/16:0)	0.088	0.063	0.114	1.46e-11	3.28e-11
16	Cer(d16:1/18:0)	0.203	0.179	0.228	2.8e-60	4.09e-59
17	Cer(d16:1/20:0)	0.101	0.077	0.125	1.2e-16	3.42e-16
18	Cer(d16:1/22:0)	0.044	0.021	0.067	0.000216	0.000332
19	Cer(d16:1/23:0)	0.001	-0.024	0.026	0.954	0.957
20	Cer(d16:1/24:0)	-0.032	-0.056	-0.007	0.0115	0.0154
21	Cer(d16:1/24:1)	0.015	-0.008	0.038	0.198	0.229
22	Cer(d17:1/16:0)	-0.045	-0.072	-0.019	0.00078	0.00114
23	Cer(d17:1/18:0)	0.094	0.067	0.121	6.94e-12	1.57e-11
24	Cer(d17:1/20:0)	0.036	0.01	0.062	0.00674	0.00924
25	Cer(d17:1/22:0)	0.004	-0.021	0.028	0.779	0.8
26	Cer(d17:1/23:0)	-0.033	-0.058	-0.007	0.0117	0.0156
27	Cer(d17:1/24:0)	-0.091	-0.116	-0.066	9.1e-13	2.15e-12
28	Cer(d17:1/24:1)	-0.082	-0.107	-0.057	8.38e-11	1.84e-10
29	Cer(d18:1/14:0)	-0.035	-0.063	-0.008	0.0126	0.0166
30	Cer(d18:1/16:0)	-0.09	-0.112	-0.068	9.79e-16	2.74e-15
31	Cer(d18:1/17:0)	-0.04	-0.069	-0.011	0.00705	0.00964
32	Cer(d18:1/18:0)	0.174	0.151	0.197	8.11e-49	7.57e-48
33	Cer(d18:1/19:0)	-0.035	-0.062	-0.008	0.0125	0.0165
34	Cer(d18:1/20:0)	0.054	0.032	0.076	1.53e-06	2.69e-06
35	Cer(d18:1/21:0)	0.056	0.032	0.079	3.57e-06	6.14e-06
36	Cer(d18:1/22:0)	0.036	0.015	0.058	0.000902	0.00131
37	Cer(d18:1/23:0)	-0.014	-0.036	0.008	0.201	0.233
38	Cer(d18:1/24:0)	-0.068	-0.089	-0.046	1.38e-09	2.82e-09
39	Cer(d18:1/24:1)	-0.063	-0.085	-0.04	4.67e-08	8.91e-08
40	Cer(d18:1/26:0)	-0.094	-0.118	-0.069	3.65e-14	9.05e-14
41	Cer(d18:2/14:0)	0.05	0.023	0.077	0.000267	0.000409
42	Cer(d18:2/16:0)	0.021	-0.003	0.045	0.0872	0.106
43	Cer(d18:2/17:0)	-0.007	-0.036	0.022	0.656	0.686
44	Cer(d18:2/18:0)	0.15	0.125	0.175	3.07e-32	1.57e-31
45	Cer(d18:2/20:0)	-0.01	-0.034	0.015	0.435	0.475
46	Cer(d18:2/21:0)	0.007	-0.02	0.033	0.622	0.652
47	Cer(d18:2/22:0)	-0.023	-0.047	0	0.0526	0.0654
48	Cer(d18:2/23:0)	-0.062	-0.086	-0.037	6.16e-07	1.1e-06
49	Cer(d18:2/24:0)	-0.119	-0.143	-0.094	2e-21	6.76e-21
50	Cer(d18:2/24:1)	-0.087	-0.111	-0.063	1.26e-12	2.96e-12
51	Cer(d18:2/26:0)	-0.128	-0.154	-0.102	5.47e-22	1.9e-21
52	Cer(d19:1/16:0)	0.021	-0.007	0.049	0.137	0.161
53	Cer(d19:1/18:0)	0.205	0.179	0.232	1.25e-50	1.26e-49
54	Cer(d19:1/20:0)	0.123	0.096	0.15	6.07e-19	1.88e-18
55	Cer(d19:1/22:0)	0.131	0.106	0.157	1.77e-23	6.34e-23
56	Cer(d19:1/23:0)	0.075	0.048	0.101	2.99e-08	5.76e-08
57	Cer(d19:1/24:0)	0.046	0.021	0.072	0.000378	0.000572
58	Cer(d19:1/24:1)	0.049	0.022	0.076	0.000325	0.000493
59	Cer(d19:1/26:0)	-0.009	-0.037	0.019	0.545	0.58
60	Cer(d20:1/22:0)	0.084	0.059	0.11	9.97e-11	2.17e-10
61	Cer(d20:1/23:0)	0.044	0.018	0.07	0.00103	0.00149
62	Cer(d20:1/24:0)	0.044	0.019	0.07	0.000673	0.000992
63	Cer(d20:1/24:1)	0.061	0.035	0.087	4.86e-06	8.28e-06
64	Cer(d20:1/26:0)	-0.008	-0.037	0.021	0.607	0.639
65	Cer(m18:0/20:0)	0.173	0.152	0.194	1.72e-57	2.18e-56
66	Cer(m18:0/22:0)	0.19	0.17	0.21	4.73e-74	1.31e-72
67	Cer(m18:0/23:0)	0.123	0.102	0.145	3.24e-29	1.43e-28
68	Cer(m18:0/24:0)	0.121	0.1	0.143	1.41e-28	6.09e-28
69	Cer(m18:0/24:1)	0.165	0.144	0.185	6.08e-54	6.68e-53
70	Cer(m18:1/18:0)	0.22	0.198	0.241	1.36e-86	4.63e-85
71	Cer(m18:1/20:0)	0.181	0.161	0.2	1.1e-72	2.56e-71
72	Cer(m18:1/22:0)	0.16	0.14	0.18	4.55e-53	4.92e-52
73	Cer(m18:1/23:0)	0.14	0.119	0.161	4.17e-39	2.83e-38
74	Cer(m18:1/24:0)	0.118	0.097	0.138	3.45e-28	1.47e-27
75	Cer(m18:1/24:1)	0.152	0.131	0.173	2.92e-46	2.48e-45
76	HexCer(d16:1/18:0)	0.122	0.095	0.149	1.5e-18	4.51e-18
77	HexCer(d16:1/20:0)	0.029	0.003	0.056	0.0291	0.0372
78	HexCer(d16:1/22:0)	0.004	-0.023	0.031	0.755	0.779
79	HexCer(d16:1/24:0)	-0.033	-0.06	-0.006	0.0161	0.021
80	HexCer(d18:1/16:0)	-0.06	-0.087	-0.032	1.96e-05	3.19e-05
81	HexCer(d18:1/18:0)	-0.082	-0.109	-0.055	2.48e-09	5.03e-09
82	HexCer(d18:1/20:0)	-0.123	-0.15	-0.096	1.27e-18	3.83e-18
83	HexCer(d18:1/22:0)	-0.127	-0.154	-0.1	8.68e-21	2.88e-20
84	HexCer(d18:1/24:0)	-0.149	-0.176	-0.123	8.4e-29	3.65e-28
85	HexCer(d18:1/24:1)	-0.135	-0.163	-0.108	4.39e-22	1.53e-21
86	HexCer(d18:2/18:0)	-0.01	-0.038	0.017	0.458	0.499
87	HexCer(d18:2/20:0)	-0.047	-0.075	-0.019	0.000958	0.00139
88	HexCer(d18:2/22:0)	-0.104	-0.132	-0.077	7.28e-14	1.76e-13
89	HexCer(d18:2/24:0)	-0.145	-0.172	-0.118	1.52e-26	6.16e-26
90	Hex2Cer(d16:1/16:0)	0.087	0.059	0.114	7.36e-10	1.54e-09
91	Hex2Cer(d16:1/24:1)	0.03	0.001	0.058	0.0423	0.0534
92	Hex2Cer(d18:1/16:0)	-0.112	-0.138	-0.086	2.75e-17	7.97e-17
93	Hex2Cer(d18:1/18:0)	-0.23	-0.257	-0.204	8.71e-64	1.38e-62
94	Hex2Cer(d18:1/20:0)	0.025	-0.003	0.052	0.0775	0.0947
95	Hex2Cer(d18:1/22:0)	-0.056	-0.082	-0.03	2.96e-05	4.7e-05
96	Hex2Cer(d18:1/24:0)	-0.106	-0.132	-0.08	3.13e-15	8.5e-15
97	Hex2Cer(d18:1/24:1)	-0.106	-0.132	-0.079	8.12e-15	2.13e-14
98	Hex2Cer(d18:2/16:0)	0.024	-0.004	0.051	0.0888	0.107
99	Hex2Cer(d18:2/24:1)	-0.025	-0.052	0.001	0.0617	0.0762
100	Hex3Cer(d18:1/16:0)	-0.141	-0.164	-0.117	5.3e-32	2.69e-31
101	Hex3Cer(d18:1/18:0)	-0.102	-0.128	-0.076	1.06e-14	2.73e-14
102	Hex3Cer(d18:1/20:0)	-0.102	-0.129	-0.076	8.16e-14	1.97e-13
103	Hex3Cer(d18:1/22:0)	-0.176	-0.201	-0.151	2.58e-43	1.97e-42
104	Hex3Cer(d18:1/24:0)	-0.196	-0.221	-0.171	1.5e-52	1.58e-51
105	Hex3Cer(d18:1/24:1)	-0.164	-0.189	-0.14	5.2e-40	3.63e-39
106	GM3(d18:1/16:0)	-0.168	-0.193	-0.144	1.14e-41	8.22e-41
107	GM3(d18:1/18:0)	-0.132	-0.156	-0.107	4.08e-26	1.64e-25
108	GM3(d18:1/20:0)	-0.057	-0.085	-0.029	6.26e-05	9.83e-05
109	GM3(d18:1/22:0)	-0.079	-0.104	-0.055	9.37e-11	2.05e-10
110	GM3(d18:1/24:0)	-0.262	-0.286	-0.237	1.62e-97	7.55e-96
111	GM3(d18:1/24:1)	-0.21	-0.235	-0.185	1.54e-59	2.14e-58
112	GM3(d18:2/24:1)	-0.062	-0.09	-0.034	1.11e-05	1.85e-05
113	GM3(d20:1/18:0)	-0.01	-0.039	0.019	0.51	0.55
114	GM1(d18:1/16:0)	-0.062	-0.089	-0.034	9.63e-06	1.61e-05
115	Sulfatide (d18:1:/16:0(OH))	-0.199	-0.223	-0.174	3.94e-55	4.67e-54
116	Sulfatide (d18:1:/16:0)	-0.174	-0.201	-0.148	6.66e-39	4.48e-38
117	Sulfatide (d18:1:/18:0(OH))	-0.046	-0.075	-0.017	0.00185	0.00265
118	Sulfatide (d18:1:/18:0)	-0.044	-0.072	-0.015	0.00315	0.00444
119	Sulfatide (d18:1:/24:0(OH))	-0.089	-0.117	-0.062	2.33e-10	4.99e-10
120	Sulfatide (d18:1:/24:0)	-0.145	-0.172	-0.118	8.81e-26	3.52e-25
121	Sulfatide (d18:1:/24:1(OH))	-0.132	-0.159	-0.105	9.02e-22	3.09e-21
122	Sulfatide (d18:1:/24:1)	-0.242	-0.268	-0.216	3.47e-73	8.37e-72
123	Sulfatide (d18:2:/18:0(OH))	-0.02	-0.049	0.009	0.175	0.203
124	Sulfatide (d18:2:/18:0)	-0.058	-0.087	-0.029	8.42e-05	0.000131
125	Cer1P(d18:1/16:0)	-0.12	-0.146	-0.093	6.67e-19	2.05e-18
126	SM(d17:1/14:0)	0.017	-0.007	0.041	0.172	0.2
127	SM(d18:0/14:0)	0.09	0.067	0.113	2.29e-14	5.81e-14
128	SM(d18:1/14:0)/SM(d16:1/16:0)	0.084	0.062	0.105	1.97e-14	5e-14
129	SM(d18:2/14:0)	0.262	0.243	0.281	4.1e-158	3.06e-155
130	SM(d17:1/16:0)	-0.021	-0.044	0.002	0.0766	0.0938
131	SM(d18:0/16:0)	-0.013	-0.037	0.012	0.306	0.344
132	SM(d18:1/16:0)	-0.1	-0.119	-0.081	2.67e-25	1.04e-24
133	SM(d18:2/16:0)	0.17	0.152	0.188	1.89e-73	4.7e-72
134	SM(34:3)	0.202	0.18	0.223	2.75e-72	6.22e-71
135	SM(d16:1/19:0)	-0.007	-0.033	0.019	0.585	0.617
136	SM(d18:1/17:0)/SM(d17:1/18:0)	0.013	-0.013	0.039	0.319	0.358
137	SM(d18:2/17:0)	0.089	0.065	0.113	1.59e-13	3.81e-13
138	SM(35:2) (b)	-0.025	-0.045	-0.005	0.0156	0.0205
139	SM(d18:1/18:0)/SM(d16:1/20:0)	0.147	0.124	0.169	3.63e-37	2.34e-36
140	SM(d18:2/18:0)	0.195	0.172	0.217	9.34e-65	1.62e-63
141	SM(d18:2/18:1)	0.131	0.107	0.155	1.66e-26	6.68e-26
142	SM(37:1)	0.039	0.015	0.064	0.00156	0.00224
143	SM(37:2)	0.005	-0.02	0.03	0.671	0.698
144	SM(d18:1/20:0)/SM(d16:1/22:0)	0.068	0.047	0.09	5.93e-10	1.25e-09
145	SM(d18:2/20:0)	0.056	0.034	0.079	1.03e-06	1.81e-06
146	SM(38:3) (a)	0.06	0.036	0.085	2.08e-06	3.61e-06
147	SM(38:3) (b)	0.063	0.036	0.09	3.41e-06	5.88e-06
148	SM(d16:1/23:0)/SM(d17:1/22:0)	0.052	0.028	0.075	1.39e-05	2.31e-05
149	SM(d18:0/22:0)	0.316	0.292	0.34	6.23e-142	2.33e-139
150	SM(d18:1/22:0)/SM(d16:1/24:0)	0.088	0.067	0.109	2.14e-16	6.06e-16
151	SM(d16:1/24:1)	0.076	0.052	0.099	2.07e-10	4.45e-10
152	SM(d18:2/22:0)	0.046	0.025	0.068	2.54e-05	4.1e-05
153	SM(40:3) (a)	0.045	0.023	0.067	6.5e-05	0.000102
154	SM(40:3) (b)	0.114	0.089	0.139	7.1e-19	2.17e-18
155	SM(41:0)	0.214	0.19	0.238	7.45e-68	1.46e-66
156	SM(41:1) (a)	0.168	0.142	0.193	9.11e-37	5.77e-36
157	SM(d18:1/23:0)/SM(d17:1/24:0)	0.053	0.031	0.074	1.84e-06	3.2e-06
158	SM(d17:1/24:1)	-0.013	-0.036	0.011	0.295	0.333
159	SM(d18:2/23:0)	-0.014	-0.035	0.008	0.211	0.244
160	SM(d18:1/24:0)	0.019	-0.002	0.04	0.0827	0.101
161	SM(d18:1/24:1)	-0.017	-0.041	0.006	0.149	0.175
162	SM(d18:2/24:0)	-0.063	-0.084	-0.042	6.15e-09	1.22e-08
163	SM(43:1)	0.046	0.021	0.07	0.000242	0.000371
164	SM(d19:1/24:1)	0.088	0.06	0.115	3.17e-10	6.71e-10
165	SM(43:2) (b)	0.015	-0.009	0.04	0.221	0.254
166	SM(43:2) (c)	-0.097	-0.121	-0.073	8.07e-15	2.13e-14
167	SM(44:1)	-0.043	-0.067	-0.02	0.000285	0.000434
168	SM(44:2)	-0.031	-0.055	-0.008	0.00936	0.0126
169	SM(44:3)	-0.134	-0.157	-0.11	1.88e-28	8.07e-28
170	PC(28:0)	0.048	0.022	0.075	0.000349	0.000529
171	PC(14:0_16:0)	0.034	0.01	0.057	0.00487	0.00676
172	PC(31:0) (a)	0.073	0.046	0.101	1.81e-07	3.32e-07
173	PC(31:0) (b)	-0.044	-0.072	-0.017	0.00141	0.00204
174	PC(16:0_16:0)	-0.05	-0.071	-0.028	4.5e-06	7.69e-06
175	PC(32:1)	0.178	0.156	0.201	7.94e-52	8.24e-51
176	PC(32:2)	0.071	0.048	0.094	1.11e-09	2.28e-09
177	PC(33:0) (a)	0.033	0.008	0.059	0.0109	0.0147
178	PC(33:0) (b)	-0.125	-0.15	-0.099	2.56e-21	8.61e-21
179	PC(33:1)	0.025	0	0.049	0.0481	0.0601
180	PC(33:2)	-0.108	-0.134	-0.082	3.51e-16	9.84e-16
181	PC(16:0_18:0)	-0.118	-0.138	-0.098	1.52e-30	7.16e-30
182	PC(16:0_18:1)	0.034	0.011	0.056	0.00298	0.0042
183	PC(16:0_18:2)	-0.075	-0.099	-0.051	1.09e-09	2.25e-09
184	PC(16:1_18:2)	-0.002	-0.024	0.02	0.865	0.876
185	PC(16:0_18:3) (a)	-0.014	-0.037	0.01	0.258	0.294
186	PC(16:0_18:3) (b)	0.131	0.108	0.154	5.89e-29	2.57e-28
187	PC(14:0_20:4)	0.144	0.12	0.167	2.01e-33	1.07e-32
188	PC(34:5)	0.123	0.099	0.148	1.48e-22	5.19e-22
189	PC(15-MHDA_18:1)	-0.081	-0.107	-0.055	9.63e-10	2e-09
190	PC(17:0_18:1)	-0.103	-0.127	-0.078	2.9e-16	8.17e-16
191	PC(15-MHDA_18:2)	-0.145	-0.171	-0.119	2.44e-27	1.01e-26
192	PC(17:0_18:2)	-0.22	-0.245	-0.195	2.94e-64	4.88e-63
193	PC(17:1_18:2)	-0.137	-0.161	-0.113	3.07e-29	1.36e-28
194	PC(15:0_20:3)	0.008	-0.017	0.034	0.528	0.567
195	PC(15:0_20:4)	0.021	-0.005	0.047	0.108	0.13
196	PC(35:5)	0.033	0.007	0.059	0.0138	0.0182
197	PC(18:0_18:1)	0.091	0.069	0.114	3.57e-15	9.65e-15
198	PC(18:1_18:1)	-0.109	-0.133	-0.086	4.71e-20	1.52e-19
199	PC(18:0_18:2)	-0.014	-0.038	0.01	0.246	0.281
200	PC(18:1_18:2)	-0.206	-0.23	-0.182	3.05e-64	4.95e-63
201	PC(16:0_20:3) (a)	0.131	0.109	0.153	1.19e-31	5.87e-31
202	PC(16:0_20:3) (b)	0.146	0.122	0.17	1.87e-32	9.62e-32
203	PC(18:2_18:2)	-0.182	-0.207	-0.158	2.14e-46	1.83e-45
204	PC(16:0_20:4)	0.117	0.091	0.143	9.48e-19	2.88e-18
205	PC(16:1_20:4)	0.108	0.086	0.13	8.84e-22	3.04e-21
206	PC(16:0_20:5)	0.079	0.055	0.104	3.03e-10	6.45e-10
207	PC(36:6) (a)	0.095	0.071	0.118	8.57e-15	2.25e-14
208	PC(14:0_22:6)	0.004	-0.019	0.027	0.737	0.764
209	PC(15-MHDA_20:4)	-0.023	-0.048	0.003	0.0869	0.105
210	PC(17:0_20:4)	-0.058	-0.085	-0.031	2.15e-05	3.49e-05
211	PC(15:0_22:6)	-0.15	-0.175	-0.125	1.34e-31	6.55e-31
212	PC(38:2)	0.063	0.042	0.083	3.2e-09	6.47e-09
213	PC(18:0_20:3)	0.263	0.241	0.284	5.23e-124	6.52e-122
214	PC(18:1_20:3)	0.061	0.038	0.084	1.36e-07	2.54e-07
215	PC(38:4) (b)	0.143	0.12	0.166	1.22e-34	6.9e-34
216	PC(18:0_20:4)	0.156	0.131	0.182	1.26e-33	6.89e-33
217	PC(38:5) (a)	-0.038	-0.063	-0.014	0.00235	0.00333
218	PC(38:5) (b)	0.079	0.055	0.103	6.71e-11	1.48e-10
219	PC(38:6) (a)	-0.029	-0.051	-0.008	0.00817	0.0111
220	PC(16:0_22:6)	-0.11	-0.135	-0.085	1.04e-17	3.04e-17
221	PC(18:2_20:5)	-0.036	-0.06	-0.011	0.004	0.0056
222	PC(16:1_22:6)	-0.105	-0.128	-0.082	5.69e-19	1.76e-18
223	PC(38:7) (c)	-0.104	-0.128	-0.08	6.78e-18	1.99e-17
224	PC (39:5) (a)	-0.202	-0.228	-0.176	1.59e-50	1.58e-49
225	PC (39:5) (b)	-0.162	-0.187	-0.136	4.06e-35	2.35e-34
226	PC(15-MHDA_22:6)	-0.195	-0.222	-0.168	6.53e-46	5.48e-45
227	PC(17:0_22:6)	-0.209	-0.236	-0.183	1.46e-54	1.68e-53
228	PC(40:10)	-0.129	-0.154	-0.104	1.07e-23	3.88e-23
229	PC(18:0_22:4)	0.159	0.135	0.184	8e-38	5.24e-37
230	PC(20:0_20:4)	-0.076	-0.103	-0.049	3.93e-08	7.52e-08
231	PC(18:0_22:5) (n3)/PC(20:1_20:4)	0.065	0.04	0.089	1.96e-07	3.58e-07
232	PC(18:0_22:5) (n6)	0.1	0.076	0.125	1.51e-15	4.15e-15
233	PC(18:0_22:6)	0.03	0.005	0.055	0.0203	0.0263
234	PC(40:7) (a)	0.003	-0.02	0.025	0.81	0.828
235	PC(18:1_22:6) (a)	-0.274	-0.299	-0.248	1.99e-97	8.74e-96
236	PC(18:1_22:6) (b)	-0.104	-0.131	-0.077	5.71e-14	1.39e-13
237	PC(40:8)	-0.195	-0.217	-0.173	5.19e-65	9.23e-64
238	PC(44:12)	-0.197	-0.225	-0.17	3.18e-45	2.56e-44
239	PC(O-16:0/16:0)	-0.066	-0.092	-0.041	3.86e-07	6.95e-07
240	PC(O-32:1)	-0.041	-0.065	-0.017	0.000902	0.00131
241	PC(O-32:2)	-0.033	-0.06	-0.006	0.0183	0.0237
242	PC(O-34:1)	-0.147	-0.17	-0.124	3.28e-36	1.99e-35
243	PC(O-34:2)	-0.126	-0.153	-0.1	5.95e-21	1.98e-20
244	PC(O-34:4)	0.037	0.01	0.065	0.00788	0.0107
245	PC(O-35:4)	0.044	0.016	0.073	0.00199	0.00284
246	PC(O-36:0)	-0.067	-0.093	-0.041	4.09e-07	7.32e-07
247	PC(O-18:0/18:1)	-0.113	-0.139	-0.088	1.16e-18	3.52e-18
248	PC(O-18:1/18:1)	-0.139	-0.162	-0.115	3.95e-30	1.84e-29
249	PC(O-18:0/18:2)	-0.169	-0.195	-0.143	1.18e-36	7.38e-36
250	PC(O-18:1/18:2)	-0.142	-0.168	-0.117	3.3e-27	1.36e-26
251	PC(O-16:0/20:3)	0.024	-0.004	0.051	0.0941	0.113
252	PC(O-16:0/20:4)	0.013	-0.014	0.039	0.341	0.38
253	PC(O-36:5)	0.003	-0.025	0.031	0.858	0.871
254	PC(O-18:0/20:4)	-0.025	-0.052	0.002	0.0684	0.084
255	PC(O-38:5)	-0.048	-0.076	-0.021	0.000612	0.000909
256	PC(O-16:0/22:6)	-0.061	-0.088	-0.035	6.52e-06	1.1e-05
257	PC(O-40:5)	-0.081	-0.108	-0.054	4.95e-09	9.92e-09
258	PC(O-18:0/22:6)	-0.144	-0.17	-0.118	7.59e-27	3.12e-26
259	PC(O-40:7) (a)	-0.101	-0.127	-0.075	2.93e-14	7.38e-14
260	PC(O-40:7) (b)	-0.058	-0.087	-0.03	6.77e-05	0.000106
261	PC(P-16:0/14:0)	0.001	-0.025	0.026	0.965	0.966
262	PC(P-16:0/16:0)	-0.06	-0.084	-0.036	8.2e-07	1.46e-06
263	PC(P-16:0/16:1)	0.023	0.002	0.045	0.0352	0.0446
264	PC(P-16:0/18:0)	-0.154	-0.178	-0.13	1.51e-36	9.37e-36
265	PC(P-16:0/18:1)	-0.14	-0.159	-0.12	1.19e-44	9.42e-44
266	PC(P-16:0/18:2)	-0.137	-0.16	-0.114	5.17e-31	2.49e-30
267	PC(P-16:0/18:3)	-0.073	-0.099	-0.047	5.55e-08	1.05e-07
268	PC(P-35:2)(a)	-0.089	-0.115	-0.063	1.79e-11	3.99e-11
269	PC(P-35:2)(b)	-0.139	-0.165	-0.113	1.21e-25	4.8e-25
270	PC(P-15:0/20:4) (a)	0.086	0.058	0.114	2.21e-09	4.52e-09
271	PC(P-15:0/20:4) (b)	0.064	0.036	0.092	7.77e-06	1.31e-05
272	PC(P-18:1/18:1)	-0.09	-0.112	-0.068	1.21e-15	3.34e-15
273	PC(P-18:0/18:2)	-0.193	-0.217	-0.169	3.96e-54	4.48e-53
274	PC(P-36:3)	0.031	0.005	0.056	0.019	0.0247
275	PC(P-16:0/20:4)	0.054	0.029	0.079	2.83e-05	4.52e-05
276	PC(P-16:0/20:5)	0.038	0.012	0.065	0.00478	0.00665
277	PC(P-17:0/20:4) (a)	0.025	-0.001	0.052	0.0613	0.076
278	PC(P-17:0/20:4) (b)	0.009	-0.018	0.036	0.502	0.542
279	PC(P-18:0/20:4)	-0.008	-0.034	0.018	0.546	0.581
280	PC(P-38:5) (a)	0.062	0.038	0.085	2.06e-07	3.75e-07
281	PC(P-38:5) (b)	-0.008	-0.035	0.018	0.529	0.567
282	PC(P-16:0/22:6)	-0.073	-0.099	-0.048	1.52e-08	2.97e-08
283	PC(P-20:0/20:4)	-0.094	-0.12	-0.068	2.24e-12	5.14e-12
284	PC(P-18:0/22:5)	-0.128	-0.153	-0.104	2.59e-24	9.54e-24
285	PC(P-18:0/22:6)	-0.175	-0.2	-0.15	1.11e-41	8.06e-41
286	PC(P-18:1/22:6)	-0.113	-0.136	-0.089	1.13e-20	3.71e-20
287	LPC(14:0) [sn2]	0.072	0.046	0.099	1.07e-07	2e-07
288	LPC(14:0) [sn1]	0.071	0.044	0.098	1.78e-07	3.27e-07
289	LPC(15:0) [sn2]	-0.102	-0.13	-0.074	2.23e-12	5.14e-12
290	LPC(15:0) [sn1]	-0.128	-0.156	-0.1	8e-19	2.44e-18
291	LPC(16:0) [sn2]	-0.08	-0.107	-0.054	3.67e-09	7.39e-09
292	LPC(16:0) [sn1]	-0.084	-0.111	-0.057	8.61e-10	1.79e-09
293	LPC(16:1) [sn2]	0.085	0.059	0.111	9.82e-11	2.15e-10
294	LPC(16:1) [sn1]	0.045	0.019	0.072	0.000708	0.00104
295	LPC(15-MHDA) [sn2]	-0.171	-0.199	-0.143	7.78e-33	4.12e-32
296	LPC(15-MHDA) [sn1] / LPC(17:0) [sn2]	-0.197	-0.225	-0.169	1.47e-42	1.1e-41
297	LPC(15-MHDA) [sn1] [104_sn1]	-0.162	-0.191	-0.134	1.82e-29	8.2e-29
298	LPC(17:0) [sn1]	-0.225	-0.253	-0.197	4.65e-55	5.43e-54
299	LPC(17:1 ) [sn2] (a)	-0.096	-0.124	-0.069	3.64e-12	8.32e-12
300	LPC(17:1) [sn1] (a) / LPC(17:1) [sn2] (b)	-0.105	-0.133	-0.078	5.45e-14	1.34e-13
301	LPC(17:1) (a) [sn1] [104_sn1]	-0.102	-0.13	-0.075	2.93e-13	6.97e-13
302	LPC(17:1) [sn1] (b)	-0.1	-0.128	-0.072	1.38e-12	3.22e-12
303	LPC(18:0) [sn2]	-0.058	-0.086	-0.031	2.63e-05	4.21e-05
304	LPC(18:0) [sn1]	-0.059	-0.086	-0.032	2.08e-05	3.39e-05
305	LPC(18:1) [sn2]	-0.197	-0.223	-0.171	2.53e-49	2.39e-48
306	LPC(18:1) [sn1]	-0.192	-0.219	-0.166	2.04e-45	1.67e-44
307	LPC(18:2) [sn2]	-0.273	-0.298	-0.248	1.25e-96	5.18e-95
308	LPC(18:2) [sn1]	-0.281	-0.306	-0.256	7.47e-104	4.29e-102
309	LPC(18:3) [sn2] (a)	-0.161	-0.189	-0.133	1.01e-29	4.59e-29
310	LPC(18:3) [sn1] (a)/LPC(18:3) [sn2] (b)	-0.13	-0.157	-0.102	4.13e-20	1.34e-19
311	LPC(18:3) (a) [sn1] [104_sn1]	-0.172	-0.2	-0.144	1.86e-33	9.99e-33
312	LPC(18:3) [sn1] (b)	-0.048	-0.075	-0.021	0.000541	0.000807
313	LPC(19:0) [sn2] (a)	-0.16	-0.188	-0.133	4.99e-30	2.3e-29
314	LPC(19:0) [sn1] (a) / LPC(19:0) [sn2] (b)	-0.24	-0.267	-0.213	1.3e-64	2.21e-63
315	LPC(19:0) (a) [sn1] [104_sn1]	-0.146	-0.174	-0.119	3.58e-25	1.38e-24
316	LPC(19:0) [sn1] (b)	-0.298	-0.325	-0.271	3.78e-99	1.88e-97
317	LPC(19:1) (a)	-0.207	-0.235	-0.18	9.2e-49	8.49e-48
318	LPC(19:1) (b)	-0.235	-0.262	-0.208	3.69e-62	5.62e-61
319	LPC(19:1) (c)	-0.277	-0.304	-0.249	1.74e-84	5.41e-83
320	LPC(20:0) [sn2]	-0.316	-0.343	-0.289	2.09e-115	1.74e-113
321	LPC(20:0) [sn1]	-0.327	-0.353	-0.3	2.57e-123	2.75e-121
322	LPC(20:1) [sn2]	-0.273	-0.301	-0.245	2.68e-81	8.01e-80
323	LPC(20:1) [sn1]	-0.296	-0.323	-0.268	2.79e-95	1.1e-93
324	LPC(20:2) [sn2]	-0.191	-0.217	-0.165	3.16e-45	2.56e-44
325	LPC(20:2) [sn1]	-0.223	-0.25	-0.196	1.38e-58	1.84e-57
326	LPC(20:3) [sn2]	0.057	0.031	0.082	1.6e-05	2.62e-05
327	LPC(20:3) [sn1]	0.023	-0.003	0.049	0.0896	0.108
328	LPC(20:4) [sn2]	-0.027	-0.054	0	0.048	0.06
329	LPC(20:4) [sn1]	-0.06	-0.088	-0.033	1.53e-05	2.51e-05
330	LPC(20:5) [sn2]	0.01	-0.017	0.037	0.478	0.519
331	LPC(20:5) [sn1]	-0.002	-0.029	0.025	0.89	0.901
332	LPC(22:0) [sn2]	-0.299	-0.326	-0.273	1.76e-106	1.2e-104
333	LPC(22:0) [sn1]	-0.322	-0.348	-0.296	4.19e-125	7.36e-123
334	LPC(22:1) [sn2]	-0.249	-0.276	-0.221	2.67e-70	5.7e-69
335	LPC(22:1) [sn1]	-0.254	-0.281	-0.227	5.69e-74	1.47e-72
336	LPC(22:4) [sn2]	-0.038	-0.065	-0.012	0.00424	0.00594
337	LPC(22:4) [sn1]	-0.06	-0.086	-0.033	1e-05	1.68e-05
338	LPC(22:5) [sn2] (n3)	-0.156	-0.182	-0.13	1.05e-31	5.19e-31
339	LPC(22:5) [sn1] (n3)/LPC(22:5) [sn2] (n6)	-0.161	-0.187	-0.134	1.02e-32	5.32e-32
340	LPC(22:5) (n3) [sn1] [104_sn1]	-0.159	-0.185	-0.132	7.94e-32	3.96e-31
341	LPC(22:5) [sn1] (n6)	-0.113	-0.14	-0.085	1.04e-15	2.88e-15
342	LPC(22:6) [sn2]	-0.168	-0.195	-0.141	1.84e-33	9.98e-33
343	LPC(22:6) [sn1]	-0.192	-0.219	-0.165	1.36e-42	1.02e-41
344	LPC(24:0) [sn2]	-0.296	-0.32	-0.271	4.34e-119	4.05e-117
345	LPC(24:0) [sn1]	-0.298	-0.322	-0.274	4.93e-125	7.36e-123
346	LPC(26:0) [sn2]	-0.27	-0.294	-0.246	1.03e-104	6.41e-103
347	LPC(26:0) [sn1]	-0.299	-0.323	-0.275	7.13e-131	1.78e-128
348	LPC(O-16:0)	-0.102	-0.13	-0.073	2.72e-12	6.23e-12
349	LPC(O-18:0)	-0.173	-0.2	-0.145	2.43e-34	1.34e-33
350	LPC(O-18:1)	-0.112	-0.141	-0.083	3.56e-14	8.86e-14
351	LPC(O-20:0)	-0.276	-0.303	-0.249	2.78e-88	9.9e-87
352	LPC(O-20:1)	-0.18	-0.208	-0.153	2.16e-36	1.32e-35
353	LPC(O-22:0)	-0.288	-0.315	-0.261	3.87e-94	1.45e-92
354	LPC(O-22:1)	-0.273	-0.3	-0.246	2.08e-85	6.76e-84
355	LPC(O-24:0)	-0.181	-0.208	-0.154	1.21e-38	8.09e-38
356	LPC(O-24:1)	-0.214	-0.242	-0.186	4.66e-51	4.77e-50
357	LPC(O-24:2)	-0.3	-0.327	-0.273	1.78e-101	9.5e-100
358	LPC(P-16:0)	-0.107	-0.135	-0.08	4.09e-14	1.01e-13
359	LPC(P-17:0)(a)	-0.097	-0.125	-0.069	8.71e-12	1.96e-11
360	LPC(P-17:0)(b)	-0.107	-0.135	-0.079	6.57e-14	1.59e-13
361	LPC(P-18:0)	-0.2	-0.227	-0.173	7.06e-47	6.2e-46
362	LPC(P-18:1)	-0.072	-0.1	-0.044	4.25e-07	7.59e-07
363	LPC(P-20:0)	-0.309	-0.336	-0.283	1.31e-111	9.78e-110
364	PE(16:0_16:0)	-0.036	-0.062	-0.009	0.00752	0.0103
365	PE(16:0_16:1)	0.121	0.098	0.145	9.88e-24	3.58e-23
366	PE(16:0_18:1)	0.042	0.02	0.064	0.000208	0.00032
367	PE(16:0_18:2)	-0.047	-0.07	-0.025	4.58e-05	7.24e-05
368	PE(16:1_18:2)	0.019	-0.005	0.042	0.127	0.151
369	PE(16:0_18:3) (a)	-0.053	-0.078	-0.029	1.49e-05	2.46e-05
370	PE(16:0_18:3) (b)	0.042	0.017	0.066	0.000796	0.00116
371	PE(15-MHDA_18:1)	-0.014	-0.04	0.012	0.303	0.342
372	PE(17:0_18:1)	0.007	-0.017	0.031	0.573	0.607
373	PE(15-MHDA_18:2)	-0.081	-0.106	-0.056	4.01e-10	8.44e-10
374	PE(17:0_18:2)	-0.095	-0.119	-0.07	1.76e-14	4.48e-14
375	PE(36:0)	-0.014	-0.043	0.015	0.347	0.385
376	PE(18:0_18:1)	0.068	0.047	0.089	1.6e-10	3.47e-10
377	PE(18:1_18:1)	-0.039	-0.063	-0.015	0.00141	0.00203
378	PE(18:0_18:2)	0.007	-0.014	0.027	0.522	0.562
379	PE(18:1_18:2)	-0.135	-0.159	-0.111	6.1e-28	2.58e-27
380	PE(16:0_20:3)	-0.046	-0.068	-0.023	9.76e-05	0.000152
381	PE(16:0_20:4)	-0.033	-0.056	-0.01	0.00451	0.00628
382	PE(16:1_20:4)	0.004	-0.02	0.027	0.76	0.782
383	PE(16:0_20:5)	-0.017	-0.041	0.006	0.147	0.173
384	PE(15-MHDA_20:4)	-0.089	-0.115	-0.063	1.75e-11	3.91e-11
385	PE(17:0_20:4)	-0.081	-0.105	-0.056	1.07e-10	2.32e-10
386	PE(18:0_20:3) (a)	0.082	0.061	0.102	8.81e-15	2.3e-14
387	PE(18:0_20:3) (b)	0.038	0.015	0.062	0.00118	0.00171
388	PE(18:0_20:4)	0.022	0.001	0.043	0.0383	0.0485
389	PE(38:5) (a)	-0.102	-0.125	-0.079	1.52e-18	4.54e-18
390	PE(38:5) (b)	-0.018	-0.04	0.003	0.0941	0.113
391	PE(16:0_22:6)	-0.085	-0.108	-0.061	1.71e-12	3.96e-12
392	PE(15-MHDA_22:6)	-0.139	-0.164	-0.114	2.42e-27	1.01e-26
393	PE(17:0_22:6)	-0.117	-0.141	-0.092	9.45e-21	3.12e-20
394	PE(18:0_22:4)	0.094	0.072	0.116	5.05e-17	1.46e-16
395	PE(20:0_20:4)	-0.092	-0.118	-0.067	1.66e-12	3.87e-12
396	PE(18:0_22:5) (n3)	0.028	0.007	0.048	0.00951	0.0128
397	PE(18:0_22:5) (n6)	0.065	0.043	0.087	5.61e-09	1.12e-08
398	PE(18:0_22:6)	0.038	0.016	0.06	0.000573	0.000853
399	PE(18:1_22:6) (a)	-0.148	-0.171	-0.124	3.28e-35	1.92e-34
400	PE(18:1_22:6) (b)	-0.065	-0.089	-0.041	1.01e-07	1.9e-07
401	PE(O-34:1)	-0.076	-0.101	-0.05	8.89e-09	1.76e-08
402	PE(O-16:0/18:2)	-0.142	-0.169	-0.114	2.68e-24	9.82e-24
403	PE(O-18:1/18:2)	-0.126	-0.153	-0.098	3.19e-19	9.96e-19
404	PE(O-16:0/20:3)	-0.014	-0.042	0.014	0.318	0.358
405	PE(O-16:0/20:4)	-0.053	-0.081	-0.026	0.000151	0.000233
406	PE(O-36:5)	-0.047	-0.075	-0.02	0.000738	0.00108
407	PE(O-16:0/22:4)	0.036	0.01	0.063	0.00797	0.0108
408	PE(O-18:0/20:4)	-0.074	-0.102	-0.047	1.39e-07	2.59e-07
409	PE(O-38:5) (a)	-0.016	-0.043	0.01	0.228	0.261
410	PE(O-38:5) (b)	-0.032	-0.059	-0.006	0.0171	0.0222
411	PE(O-16:0/22:6)	-0.073	-0.099	-0.048	2.17e-08	4.23e-08
412	PE(O-18:0/22:5) (a)	-0.027	-0.054	-0.001	0.045	0.0566
413	PE(O-18:0/22:6)	-0.109	-0.134	-0.083	7.24e-17	2.07e-16
414	PE(O-18:1/22:6)	-0.106	-0.132	-0.08	1.04e-15	2.88e-15
415	PE(P-15:0/20:4)	0.127	0.099	0.155	4.84e-19	1.51e-18
416	PE(P-15:0/22:6)(a)	0.019	-0.009	0.047	0.186	0.216
417	PE(P-15:0/22:6)(b)	0.076	0.049	0.103	3.62e-08	6.95e-08
418	PE(P-16:0/18:1)	0.032	0.006	0.057	0.0159	0.0208
419	PE(P-16:0/18:2)	-0.006	-0.033	0.021	0.683	0.71
420	PE(P-16:0/18:3)	0.011	-0.016	0.039	0.427	0.468
421	PE(P-16:0/20:3)(a)	0.143	0.116	0.171	1.38e-24	5.13e-24
422	PE(P-16:0/20:3)(b)	0.109	0.081	0.136	6.36e-15	1.69e-14
423	PE(P-16:0/20:4)	0.096	0.069	0.124	4.64e-12	1.05e-11
424	PE(P-16:0/20:5)	0.068	0.041	0.095	7.83e-07	1.39e-06
425	PE(P-16:0/22:4)	0.093	0.068	0.118	5.75e-13	1.36e-12
426	PE(P-16:0/22:5) (n3)	0.074	0.049	0.099	4.97e-09	9.92e-09
427	PE(P-16:0/22:5) (n6)	0.008	-0.018	0.034	0.534	0.572
428	PE(P-16:0/22:6)	0.02	-0.005	0.045	0.124	0.148
429	PE(P-17:0/20:4)(a)	0.089	0.061	0.117	3.3e-10	6.96e-10
430	PE(P-17:0/20:4)(b)	0.089	0.062	0.117	2.34e-10	5e-10
431	PE(P-17:0/22:6)(a)	-0.008	-0.034	0.019	0.564	0.599
432	PE(P-17:0/22:6)(b)	-0.031	-0.058	-0.004	0.0241	0.0311
433	PE(P-18:0/18:1)	-0.008	-0.035	0.018	0.537	0.574
434	PE(P-18:0/18:2)	-0.074	-0.101	-0.048	5.31e-08	1.01e-07
435	PE(P-18:0/18:3)	-0.058	-0.085	-0.031	2.92e-05	4.64e-05
436	PE(P-18:0/20:3)(a)	0.072	0.045	0.1	3.11e-07	5.61e-07
437	PE(P-18:0/20:3)(b)	0.048	0.021	0.075	0.000431	0.000648
438	PE(P-18:0/20:4)	0.036	0.009	0.063	0.0101	0.0136
439	PE(P-18:0/20:5)	0.003	-0.024	0.03	0.831	0.845
440	PE(P-18:0/22:4)	0.031	0.004	0.057	0.0223	0.0289
441	PE(P-18:0/22:5) (n3)	0.015	-0.01	0.041	0.245	0.28
442	PE(P-18:0/22:5) (n6)	-0.074	-0.101	-0.046	1.52e-07	2.82e-07
443	PE(P-18:0/22:6)	-0.078	-0.104	-0.052	4.26e-09	8.56e-09
444	PE(P-18:1/18:1)	-0.015	-0.041	0.011	0.258	0.294
445	PE(P-18:1/18:1)(a)	-0.003	-0.029	0.023	0.827	0.844
446	PE(P-18:1/18:1)(b)	-0.01	-0.038	0.017	0.464	0.505
447	PE(P-18:1/18:2)(a)	-0.06	-0.087	-0.033	1.43e-05	2.37e-05
448	PE(P-18:1/18:2)(b)	-0.015	-0.043	0.013	0.291	0.329
449	PE(P-18:1/18:3)	-0.039	-0.066	-0.011	0.0055	0.00757
450	PE(P-18:1/20:3)(a)	0.11	0.083	0.137	3.04e-15	8.3e-15
451	PE(P-18:1/20:3)(b)	0.073	0.046	0.101	1.17e-07	2.19e-07
452	PE(P-18:1/20:4)(a)	0.057	0.03	0.085	3.96e-05	6.29e-05
453	PE(P-18:1/20:4)(b)	0.086	0.058	0.114	1.11e-09	2.28e-09
454	PE(P-18:1/20:5)(a)	0.019	-0.007	0.046	0.153	0.18
455	PE(P-18:1/20:5)(b)	0.059	0.032	0.086	2.11e-05	3.43e-05
456	PE(P-18:1/22:4)	0.001	-0.025	0.027	0.932	0.937
457	PE(P-18:1/22:5)(a)	0.039	0.013	0.064	0.00273	0.00385
458	PE(P-18:1/22:5)(b)	-0.023	-0.05	0.005	0.102	0.122
459	PE(P-18:1/22:6)(a)	-0.057	-0.083	-0.031	1.49e-05	2.45e-05
460	PE(P-18:1/22:6)(b)	-0.003	-0.03	0.023	0.808	0.828
461	PE(P-19:0/20:4)(a)	-0.009	-0.037	0.019	0.523	0.563
462	PE(P-19:0/20:4)(b)	-0.019	-0.047	0.009	0.18	0.209
463	PE(P-20:0/18:1)	-0.079	-0.106	-0.052	9.76e-09	1.92e-08
464	PE(P-20:0/18:2)	-0.177	-0.204	-0.15	2.11e-38	1.4e-37
465	PE(P-20:0/20:4)	-0.071	-0.099	-0.044	2.45e-07	4.43e-07
466	PE(P-20:0/22:6)	-0.209	-0.234	-0.184	1.02e-58	1.39e-57
467	PE(P-20:1/20:4)	-0.022	-0.05	0.006	0.13	0.154
468	PE(P-20:1/22:6)	-0.124	-0.151	-0.097	1.99e-19	6.36e-19
469	LPE(16:0) [sn2]	-0.193	-0.218	-0.168	2.53e-50	2.46e-49
470	LPE(16:0) [sn1]	-0.202	-0.227	-0.177	7.49e-56	9.17e-55
471	LPE(17:0) [sn2]	-0.145	-0.173	-0.116	4.88e-23	1.74e-22
472	LPE(17:0) [sn1]	-0.072	-0.101	-0.043	1.07e-06	1.87e-06
473	LPE(18:0) [sn2]	-0.11	-0.134	-0.086	2.22e-19	7.03e-19
474	LPE(18:0) [sn1]	-0.118	-0.141	-0.094	6.49e-23	2.3e-22
475	LPE(18:1) [sn2]	-0.141	-0.167	-0.115	1.35e-25	5.33e-25
476	LPE(18:1) [sn1]	-0.14	-0.166	-0.114	3.63e-25	1.39e-24
477	LPE(18:2) [sn2]	-0.194	-0.221	-0.167	7.49e-44	5.82e-43
478	LPE(18:2) [sn1]	-0.19	-0.217	-0.163	5.25e-42	3.85e-41
479	LPE(20:4) [sn2]	-0.102	-0.128	-0.076	4.48e-14	1.1e-13
480	LPE(20:4) [sn1]	-0.107	-0.133	-0.08	5.77e-15	1.54e-14
481	LPE(22:6) [sn2]	-0.126	-0.152	-0.1	2.58e-21	8.65e-21
482	LPE(22:6) [sn1]	-0.137	-0.163	-0.111	1.13e-24	4.25e-24
483	LPE(P-16:0)	-0.003	-0.032	0.025	0.821	0.839
484	LPE(P-18:0)	-0.081	-0.109	-0.054	9.58e-09	1.89e-08
485	LPE(P-18:1)	0.03	0.001	0.059	0.0398	0.0503
486	LPE(P-20:0)	-0.234	-0.262	-0.206	1.34e-59	1.89e-58
487	PI(16:0/16:0)	0.059	0.033	0.085	8.97e-06	1.51e-05
488	PI(16:0_16:1)	0.207	0.182	0.232	1.13e-59	1.63e-58
489	PI(34:0)	-0.03	-0.056	-0.004	0.026	0.0335
490	PI(34:1)	0.071	0.047	0.095	1e-08	1.97e-08
491	PI(15-MHDA_18:1)/PI(17:0_18:1)	-0.007	-0.035	0.021	0.617	0.648
492	PI(15-MHDA_18:2)/PI(17:0_18:2)	-0.069	-0.095	-0.043	1.45e-07	2.69e-07
493	PI(18:0_18:1)	-0.035	-0.06	-0.011	0.00492	0.00681
494	PI(36:2)	-0.093	-0.117	-0.069	6.04e-14	1.47e-13
495	PI(18:1_18:2)	-0.177	-0.203	-0.15	8.88e-38	5.77e-37
496	PI(16:0_20:3) (a)	-0.039	-0.064	-0.014	0.00251	0.00355
497	PI(16:0_20:3) (b)	0.026	0.002	0.05	0.0326	0.0415
498	PI(16:0_20:4)	0.098	0.076	0.121	1.25e-17	3.65e-17
499	PI(15-MHDA_20:4)/PI(17:0_20:4)	0	-0.024	0.024	0.982	0.982
500	PI(37:6)	-0.191	-0.218	-0.163	1.64e-42	1.21e-41
501	PI(18:0_20:2)	-0.117	-0.142	-0.092	4.59e-20	1.48e-19
502	PI(18:0_20:3) (a)	0.002	-0.025	0.029	0.899	0.907
503	PI(18:0_20:3) (b)	-0.04	-0.064	-0.015	0.0015	0.00216
504	PI(18:0_20:4)	-0.002	-0.023	0.02	0.891	0.901
505	PI(38:5) (a)	-0.029	-0.053	-0.005	0.0165	0.0215
506	PI (38:5) (b)	-0.067	-0.091	-0.042	9.76e-08	1.84e-07
507	PI(38:6)	-0.101	-0.127	-0.075	1.19e-14	3.05e-14
508	PI(39:6)	-0.121	-0.149	-0.094	4.5e-18	1.33e-17
509	PI(18:0_22:4)	0.064	0.04	0.088	1.85e-07	3.4e-07
510	PI(20:0_20:4)	-0.061	-0.087	-0.034	8.96e-06	1.51e-05
511	PI(18:0_22:5) (n3)	0.021	-0.003	0.045	0.0859	0.104
512	PI(18:0_22:5) (n6)	-0.104	-0.13	-0.077	3.14e-14	7.84e-14
513	PI(18:0_22:6)	-0.103	-0.128	-0.078	1.02e-15	2.85e-15
514	LPI(18:0) [sn2]	0.014	-0.015	0.042	0.342	0.381
515	LPI(18:0) [sn1]	0.052	0.025	0.079	0.00016	0.000247
516	LPI(18:1) [sn2]	0.016	-0.013	0.044	0.28	0.317
517	LPI(18:1) [sn1]	0.067	0.04	0.094	1.59e-06	2.79e-06
518	LPI(18:2) [sn2]	0.059	0.031	0.087	4.13e-05	6.54e-05
519	LPI(18:2) [sn1]	0.079	0.051	0.107	3.19e-08	6.14e-08
520	LPI(20:4) [sn2]	0.105	0.078	0.132	2.98e-14	7.48e-14
521	LPI(20:4) [sn1]	0.154	0.127	0.181	3.12e-29	1.38e-28
522	PS(36:1)	0.123	0.094	0.152	5.68e-17	1.63e-16
523	PS(36:2)	0.021	-0.007	0.05	0.146	0.172
524	PS(38:3)	0.064	0.036	0.093	1.13e-05	1.87e-05
525	PS(38:4)	0.036	0.007	0.064	0.0134	0.0177
526	PS(38:5)	-0.018	-0.047	0.011	0.22	0.253
527	PS(40:5)	0.027	0	0.054	0.0506	0.0631
528	PS(40:6)	-0.001	-0.03	0.027	0.93	0.937
529	PG(34:1)	-0.082	-0.105	-0.059	1.6e-12	3.74e-12
530	PG(36:1)	0.06	0.039	0.081	2.22e-08	4.32e-08
531	PG(36:2)	-0.006	-0.03	0.018	0.634	0.663
532	PG(34:2)	-0.008	-0.035	0.018	0.541	0.578
533	CE(14:0)	0.027	-0.001	0.054	0.0569	0.0706
534	CE(15:0)	-0.069	-0.094	-0.045	2.43e-08	4.7e-08
535	CE(16:0)	-0.03	-0.051	-0.01	0.00359	0.00504
536	CE(16:1)	0.227	0.202	0.253	6.36e-69	1.28e-67
537	CE(16:2)	0.111	0.091	0.132	2.5e-25	9.79e-25
538	CE(17:0)	-0.07	-0.094	-0.046	1.08e-08	2.12e-08
539	CE(17:1)	0.109	0.085	0.134	2.99e-18	8.87e-18
540	CE(18:0)	0.006	-0.014	0.026	0.539	0.576
541	CE(18:1)	0.002	-0.017	0.021	0.841	0.855
542	CE(18:2)	-0.062	-0.083	-0.042	2.4e-09	4.88e-09
543	CE(18:3)	0.055	0.034	0.076	2.3e-07	4.18e-07
544	CE(20:0)	-0.102	-0.125	-0.08	1.68e-18	5.01e-18
545	CE(20:1)	-0.148	-0.172	-0.125	1.31e-34	7.37e-34
546	CE(20:2)	-0.021	-0.043	0.001	0.0617	0.0762
547	CE(20:3)	0.22	0.197	0.243	1.01e-76	2.89e-75
548	CE(20:4)	0.01	-0.008	0.028	0.261	0.296
549	CE(20:5)	0.03	0.009	0.051	0.00523	0.00722
550	CE(22:0)	-0.122	-0.146	-0.098	1.79e-23	6.39e-23
551	CE(22:1)	-0.127	-0.153	-0.102	6.26e-22	2.16e-21
552	CE(22:4)	0.007	-0.017	0.03	0.57	0.604
553	CE(22:5) (n3)	-0.031	-0.056	-0.007	0.0114	0.0153
554	CE(22:5) (n6)	-0.071	-0.094	-0.048	1.54e-09	3.15e-09
555	CE(22:6)	-0.059	-0.081	-0.037	1.77e-07	3.26e-07
556	CE(24:0)	-0.139	-0.163	-0.115	1.51e-29	6.83e-29
557	CE(24:1)	-0.147	-0.172	-0.122	2.47e-30	1.16e-29
558	CE(24:4)	-0.08	-0.105	-0.055	3.09e-10	6.57e-10
559	CE(24:5)	-0.092	-0.118	-0.066	3.81e-12	8.69e-12
560	CE(24:6)	-0.028	-0.056	-0.001	0.0428	0.0539
561	FC	-0.027	-0.051	-0.003	0.028	0.036
562	DE(16:0)	0.036	0.008	0.065	0.0117	0.0156
563	DE(18:1)	0.174	0.148	0.199	7.1e-40	4.91e-39
564	DE(18:2)	0.032	0.01	0.054	0.00435	0.00607
565	DE(20:4)	0.124	0.103	0.146	2.85e-29	1.27e-28
566	DE(20:5)	0.124	0.099	0.15	1.3e-21	4.4e-21
567	DE(22:6)	0.015	-0.01	0.041	0.244	0.28
568	Acylcarnitine(12:0)	-0.025	-0.052	0.003	0.0797	0.0971
569	Acylcarnitine(13:0)	-0.06	-0.087	-0.032	1.93e-05	3.15e-05
570	Acylcarnitine(14:0)	0.012	-0.016	0.039	0.412	0.452
571	Acylcarnitine(14:1)	0.007	-0.02	0.035	0.598	0.63
572	Acylcarnitine(14:2)	-0.049	-0.077	-0.022	0.000415	0.000626
573	Acylcarnitine(15:0) (a)	-0.019	-0.047	0.009	0.194	0.225
574	Acylcarnitine(15:0) (b)	-0.01	-0.038	0.019	0.498	0.539
575	Acylcarnitine(16:0)	0.031	0.003	0.058	0.0283	0.0363
576	Acylcarnitine(16:1)	0.09	0.063	0.117	7.02e-11	1.55e-10
577	Acylcarnitine(17:0) (a)	0.014	-0.014	0.042	0.328	0.367
578	Acylcarnitine(17:0) (b)	-0.048	-0.075	-0.02	0.000629	0.000931
579	Acylcarnitine(18:0)	-0.136	-0.162	-0.11	1.34e-24	5.01e-24
580	Acylcarnitine(18:1)	0.026	-0.001	0.054	0.0634	0.078
581	Acylcarnitine(18:2)	-0.09	-0.118	-0.062	2.09e-10	4.48e-10
582	DG(14:0_16:0)	0.089	0.069	0.11	6.78e-18	1.99e-17
583	DG(16:0_16:0)	0.118	0.099	0.137	8e-34	4.4e-33
584	DG(16:0_16:1)	0.138	0.119	0.158	5.4e-44	4.25e-43
585	DG(14:0_18:2)	0.003	-0.016	0.023	0.748	0.773
586	DG(16:0_18:1)	0.086	0.069	0.102	6.74e-24	2.46e-23
587	DG(16:1_18:1)	0.088	0.07	0.106	9.97e-22	3.4e-21
588	DG(16:0_18:2)	0.014	-0.004	0.031	0.126	0.149
589	DG(18:0_18:1)	0.076	0.06	0.093	1.1e-19	3.52e-19
590	DG(18:1_18:1)	0.008	-0.009	0.025	0.357	0.394
591	DG(18:0_18:2)	0.027	0.01	0.045	0.0021	0.00299
592	DG(18:1_18:2)	-0.075	-0.094	-0.056	9.59e-15	2.49e-14
593	DG(18:2_18:2)	-0.111	-0.135	-0.088	1.15e-20	3.76e-20
594	DG(18:1_18:3)	-0.079	-0.098	-0.059	2.68e-15	7.32e-15
595	DG(16:0_20:4)	0.125	0.106	0.144	1.66e-36	1.03e-35
596	DG(18:1_20:3)	0.005	-0.017	0.027	0.669	0.698
597	DG(18:0_20:4)	0.073	0.052	0.094	1.21e-11	2.71e-11
598	DG(18:1_20:4)	0.076	0.056	0.095	3.67e-14	9.09e-14
599	DG(16:0_22:5)	-0.012	-0.031	0.007	0.22	0.253
600	DG(18:2_20:4)	0.027	0.005	0.05	0.0169	0.022
601	DG(16:0_22:6)	0.041	0.018	0.064	0.000527	0.000787
602	DG(18:1_20:5)	0.024	0.002	0.046	0.0342	0.0434
603	DG(18:1_22:5)	-0.048	-0.071	-0.025	5.67e-05	8.94e-05
604	DG(18:0_22:6)	-0.003	-0.03	0.024	0.831	0.845
605	DG(18:1_22:6)	-0.015	-0.04	0.009	0.215	0.248
606	DG(18:2_22:6)	-0.036	-0.061	-0.011	0.00506	0.007
607	TG(48:0) [NL-16:0]	0.193	0.17	0.216	4.94e-58	6.36e-57
608	TG(48:0) [NL-18:0]	0.131	0.106	0.155	2.98e-25	1.15e-24
609	TG(48:0) [SIM]	0.19	0.166	0.214	3.57e-55	4.3e-54
610	TG(48:1) [NL-16:1]	0.161	0.14	0.182	2.04e-50	2e-49
611	TG(48:1) [NL-18:1]	0.125	0.102	0.147	1.45e-27	6.09e-27
612	TG(48:1) [SIM]	0.173	0.151	0.196	3.21e-50	3.08e-49
613	TG(48:2) [NL-14:0]	0.094	0.074	0.114	1.6e-20	5.21e-20
614	TG(48:2) [NL-14:1]	0.137	0.116	0.159	1.05e-35	6.2e-35
615	TG(48:2) [NL-16:1]	0.169	0.148	0.189	5.71e-56	7.11e-55
616	TG(48:2) [NL-18:2]	0.08	0.06	0.101	1.72e-14	4.39e-14
617	TG(48:2) [SIM]	0.122	0.101	0.142	1.32e-30	6.27e-30
618	TG(48:3) [NL-14:0]	0.044	0.025	0.063	5.39e-06	9.16e-06
619	TG(48:3) [NL-16:1]	0.078	0.059	0.097	3.76e-15	1.01e-14
620	TG(48:3) [NL-18:3]	0.053	0.032	0.073	4.09e-07	7.32e-07
621	TG(48:3) [SIM]	0.042	0.022	0.062	2.64e-05	4.23e-05
622	TG(49:1) [NL-16:1]	0.203	0.179	0.226	1.83e-61	2.73e-60
623	TG(49:1) [NL-17:1]	0.198	0.176	0.22	5.23e-70	1.08e-68
624	TG(49:1) [SIM]	0.123	0.1	0.147	1.61e-24	5.94e-24
625	TG(50:0) [NL-18:0]	0.159	0.138	0.18	1.04e-48	9.43e-48
626	TG(50:0) [SIM]	0.167	0.146	0.189	7.62e-53	8.13e-52
627	TG(50:1) [NL-14:0]	0.126	0.102	0.15	8.4e-25	3.2e-24
628	TG(50:1) [NL-16:0]	0.197	0.176	0.219	2.77e-71	6.08e-70
629	TG(50:1) [NL-18:1]	0.184	0.163	0.205	1.06e-62	1.64e-61
630	TG(50:1) [SIM]	0.194	0.172	0.216	5.52e-66	1.01e-64
631	TG(50:2) [NL-14:0]	-0.02	-0.044	0.004	0.0961	0.115
632	TG(50:2) [NL-16:1]	0.197	0.175	0.22	7.09e-67	1.32e-65
633	TG(50:2) [NL-18:1]	0.129	0.108	0.151	1.08e-30	5.16e-30
634	TG(50:2) [NL-18:2]	0.129	0.107	0.15	1.62e-31	7.87e-31
635	TG(50:2) [SIM]	0.159	0.137	0.18	1.51e-45	1.26e-44
636	TG(50:3) [NL-14:0]	-0.051	-0.072	-0.03	1.87e-06	3.25e-06
637	TG(50:3) [NL-14:1]	0.019	-0.002	0.04	0.0781	0.0953
638	TG(50:3) [NL-16:1]	0.116	0.096	0.136	7.52e-30	3.45e-29
639	TG(50:3) [NL-18:2]	0.063	0.044	0.082	5.17e-11	1.15e-10
640	TG(50:3) [NL-18:3]	0.104	0.084	0.123	8.55e-25	3.24e-24
641	TG(50:3) [SIM]	0.073	0.053	0.092	1.78e-13	4.25e-13
642	TG(50:4) [NL-14:0]	-0.076	-0.097	-0.055	1.98e-12	4.59e-12
643	TG(50:4) [NL-18:3]	0.033	0.015	0.052	0.000483	0.000723
644	TG(50:4) [NL-20:4]	0.13	0.108	0.151	6.25e-32	3.13e-31
645	TG(50:4) [SIM]	0.008	-0.01	0.027	0.376	0.414
646	TG(51:0) [NL-16:0]	0.133	0.112	0.154	6.79e-36	4.09e-35
647	TG(51:1) [NL-17:0]	0.138	0.118	0.158	2.74e-40	1.93e-39
648	TG(51:1) [SIM]	0.141	0.121	0.162	1.37e-41	9.71e-41
649	TG(51:2) [NL-15:0]	-0.063	-0.086	-0.04	1.04e-07	1.96e-07
650	TG(51:2) [NL-17:0]	0.148	0.129	0.168	1.3e-47	1.17e-46
651	TG(51:2) [NL-17:1]	0.148	0.128	0.168	1.45e-47	1.29e-46
652	TG(51:2) [SIM]	0.078	0.057	0.1	1.31e-12	3.07e-12
653	TG(52:1) [NL-18:0]	0.166	0.148	0.185	6.8e-67	1.3e-65
654	TG(52:1) [NL-18:1]	0.05	0.028	0.072	1.12e-05	1.86e-05
655	TG(52:1) [SIM]	0.177	0.158	0.196	5.54e-74	1.47e-72
656	TG(52:2) [NL-16:0]	0.046	0.023	0.068	5.75e-05	9.05e-05
657	TG(52:2) [NL-18:2]	0.123	0.102	0.143	4.56e-30	2.11e-29
658	TG(52:2) [SIM]	0.058	0.036	0.08	2.48e-07	4.49e-07
659	TG(52:3) [NL-16:1]	-0.006	-0.032	0.019	0.634	0.663
660	TG(52:3) [NL-18:2]	-0.025	-0.048	-0.003	0.0284	0.0364
661	TG(52:3) [SIM]	-0.032	-0.056	-0.008	0.00889	0.012
662	TG(52:4) [NL-16:1]	-0.057	-0.08	-0.033	2.66e-06	4.61e-06
663	TG(52:4) [NL-18:2]	-0.07	-0.094	-0.047	3.04e-09	6.16e-09
664	TG(52:4) [NL-18:3]	-0.001	-0.02	0.019	0.949	0.952
665	TG(52:4) [SIM]	-0.05	-0.072	-0.028	8.32e-06	1.4e-05
666	TG(52:5) [NL-18:3]	-0.059	-0.08	-0.039	2.29e-08	4.44e-08
667	TG(52:5) [NL-20:4]	0.17	0.15	0.191	1.85e-58	2.42e-57
668	TG(52:5) [NL-20:5]	0.139	0.118	0.161	1.05e-35	6.2e-35
669	TG(52:5) [SIM]	-0.041	-0.062	-0.021	8.51e-05	0.000132
670	TG(53:2) [NL-17:1]	0.123	0.104	0.142	4.15e-37	2.65e-36
671	TG(53:2) [NL-18:1]	0.004	-0.016	0.025	0.67	0.698
672	TG(53:2) [SIM]	0.016	-0.004	0.036	0.119	0.142
673	TG(54:0) [NL-18:0]	0.09	0.068	0.113	4.11e-15	1.11e-14
674	TG(54:0) [SIM]	0.059	0.037	0.08	6.98e-08	1.32e-07
675	TG(54:1) [NL-18:1]	0.132	0.112	0.151	2.32e-39	1.59e-38
676	TG(54:1) [SIM]	0.122	0.102	0.141	1.72e-34	9.61e-34
677	TG(54:2) [NL-18:0]	0.083	0.065	0.102	2.64e-19	8.28e-19
678	TG(54:2) [NL-20:1]	0.024	0.005	0.044	0.0158	0.0207
679	TG(54:2) [SIM]	0.09	0.072	0.108	7.29e-23	2.57e-22
680	TG(54:3) [NL-18:1]	-0.103	-0.129	-0.077	6.89e-15	1.83e-14
681	TG(54:3) [NL-18:2]	-0.077	-0.1	-0.054	6.24e-11	1.38e-10
682	TG(54:3) [SIM]	-0.101	-0.126	-0.076	5.65e-15	1.51e-14
683	TG(54:4) [NL-18:2]	-0.159	-0.185	-0.132	5.53e-32	2.79e-31
684	TG(54:4) [NL-20:3]	0.083	0.061	0.105	1.38e-13	3.31e-13
685	TG(54:4) [SIM]	-0.136	-0.161	-0.11	1.69e-25	6.65e-25
686	TG(54:5) [NL-18:3]	-0.138	-0.163	-0.114	4.51e-28	1.91e-27
687	TG(54:5) [NL-20:4]	0.145	0.122	0.168	6.61e-35	3.77e-34
688	TG(54:5) [SIM]	-0.094	-0.118	-0.07	9.35e-15	2.43e-14
689	TG(54:6) [NL-18:3]	-0.157	-0.182	-0.132	4.78e-35	2.75e-34
690	TG(54:6) [NL-20:4]	0.102	0.08	0.124	2.03e-19	6.46e-19
691	TG(54:6) [NL-20:5]	0.097	0.074	0.12	8.32e-17	2.37e-16
692	TG(54:6) [NL-22:6]	0.124	0.1	0.148	1.08e-24	4.07e-24
693	TG(54:6) [SIM]	-0.041	-0.064	-0.019	0.000324	0.000493
694	TG(54:7) [NL-20:5]	0.043	0.021	0.066	0.000112	0.000174
695	TG(54:7) [NL-22:6]	0.074	0.051	0.097	1.91e-10	4.12e-10
696	TG(54:7) [SIM]	-0.025	-0.047	-0.002	0.0299	0.0382
697	TG(56:6) [NL-20:4]	0.051	0.022	0.079	0.000427	0.000644
698	TG(56:6) [NL-22:5](a)	-0.051	-0.075	-0.027	2.6e-05	4.17e-05
699	TG(56:6) [NL-22:5](b)	-0.051	-0.075	-0.027	2.57e-05	4.15e-05
700	TG(56:6) [SIM]	-0.044	-0.069	-0.019	0.000665	0.000981
701	TG(56:7) [NL-20:4]	0.019	-0.007	0.045	0.159	0.186
702	TG(56:7) [NL-20:5]	0.037	0.011	0.063	0.00548	0.00755
703	TG(56:7) [NL-22:5](a)	-0.058	-0.081	-0.035	9.74e-07	1.72e-06
704	TG(56:7) [NL-22:5](b)	-0.058	-0.081	-0.035	9.84e-07	1.74e-06
705	TG(56:7) [NL-22:6]	0.044	0.019	0.069	0.000622	0.000921
706	TG(56:7) [SIM]	-0.012	-0.036	0.012	0.34	0.38
707	TG(56:8) [NL-20:4]	0.025	0	0.05	0.0464	0.0582
708	TG(56:8) [NL-20:5]	-0.032	-0.057	-0.007	0.0118	0.0157
709	TG(56:8) [NL-22:6]	0.003	-0.021	0.028	0.781	0.801
710	TG(56:8) [SIM]	-0.022	-0.047	0.002	0.0731	0.0897
711	TG(56:9) [NL-22:6]	-0.027	-0.052	-0.002	0.031	0.0396
712	TG(56:9) [SIM]	-0.04	-0.064	-0.015	0.00161	0.00231
713	TG(58:10) [NL-22:6]	-0.061	-0.087	-0.035	4.24e-06	7.28e-06
714	TG(58:10) [SIM]	-0.002	-0.028	0.024	0.9	0.907
715	TG(58:8) [NL-22:6]	-0.036	-0.063	-0.008	0.0107	0.0144
716	TG(58:8) [SIM]	-0.042	-0.069	-0.015	0.00217	0.00308
717	TG(58:9) [NL-22:6]	-0.065	-0.092	-0.038	1.78e-06	3.1e-06
718	TG(58:9) [SIM]	-0.027	-0.053	-0.001	0.0453	0.0568
719	TG(O-50:1) [NL-15:0]	-0.011	-0.036	0.014	0.379	0.417
720	TG(O-50:1) [NL-16:0]	-0.012	-0.036	0.012	0.326	0.365
721	TG(O-50:1) [NL-17:1]	-0.061	-0.087	-0.035	4.32e-06	7.41e-06
722	TG(O-50:1) [NL-18:1]	-0.031	-0.056	-0.006	0.0156	0.0205
723	TG(O-50:1) [SIM]	-0.012	-0.038	0.013	0.348	0.385
724	TG(O-50:2) [NL-16:1]	0.06	0.032	0.089	2.5e-05	4.05e-05
725	TG(O-50:2) [NL-18:1]	0.008	-0.02	0.036	0.584	0.617
726	TG(O-50:2) [NL-18:2]	-0.038	-0.064	-0.011	0.00572	0.00785
727	TG(O-50:2) [SIM]	0.011	-0.017	0.039	0.447	0.487
728	TG(O-50:3) [NL-18:2]	0.01	-0.019	0.039	0.486	0.527
729	TG(O-50:3) [SIM]	0.045	0.016	0.074	0.00217	0.00309
730	TG(O-52:0) [NL-16:0]	0.133	0.112	0.154	6.91e-36	4.13e-35
731	TG(O-52:1) [NL-16:0]	0.004	-0.019	0.027	0.748	0.773
732	TG(O-52:1) [NL-18:1]	-0.019	-0.043	0.004	0.109	0.13
733	TG(O-52:1) [SIM]	-0.012	-0.037	0.013	0.344	0.382
734	TG(O-52:2) [NL-16:0]	0.012	-0.013	0.036	0.349	0.386
735	TG(O-52:2) [NL-17:1]	-0.021	-0.046	0.004	0.0947	0.114
736	TG(O-52:2) [NL-18:1]	0.011	-0.014	0.036	0.392	0.43
737	TG(O-52:2) [SIM]	0.025	-0.001	0.051	0.0627	0.0773
738	TG(O-54:2) [NL-17:1]	-0.049	-0.077	-0.022	0.000451	0.000676
739	TG(O-54:2) [NL-18:1]	0.007	-0.018	0.032	0.569	0.604
740	TG(O-54:2) [SIM]	0.004	-0.022	0.031	0.758	0.781
741	TG(O-54:3) [NL-17:1]	-0.027	-0.054	0	0.0522	0.065
742	TG(O-54:3) [NL-18:1]	-0.013	-0.04	0.013	0.323	0.362
743	TG(O-54:3) [SIM]	-0.011	-0.04	0.017	0.445	0.486
744	TG(O-54:4) [NL-17:1]	-0.051	-0.079	-0.024	0.000254	0.000389
745	TG(O-54:4) [NL-18:2]	-0.022	-0.051	0.007	0.131	0.155
746	TG(O-54:4) [SIM]	0.118	0.097	0.14	1.51e-26	6.16e-26
747	Ubiquinone	0.095	0.071	0.119	1.06e-14	2.73e-14

## Sheet: Table S6
Table S6: Baseline lipidomic predictors of change in BMI
Lipid #	Lipid species	Change in BMI (kg/m2) per year per SD increase in the lipid level1	95% CI (Lower CL)	95% CI (Upper CL)	p-value	p-value (BH)3	Change in BMI (kg/m2) per year per SD increase in the lipid level2	95% CI (Lower CL)	95% CI (Upper CL)	p-value	p-value (BH)3
1	Sph(d16:1)	0.00387672	-0.00597564	0.0137291	0.440519	0.592915	0.00350392	-0.00647634	0.0134842	0.491317	0.675577
2	Sph(d17:1)	-0.00659	-0.0164533	0.00327334	0.190321	0.342578	-0.00458109	-0.0145774	0.00541526	0.369013	0.563707
3	Sph(d18:1)	0.00222746	-0.00770444	0.0121594	0.660201	0.769376	0.00332119	-0.00682214	0.0134645	0.520977	0.699073
4	Sph(d18:2)	-0.00590501	-0.0158153	0.00400528	0.242822	0.403085	-0.00621604	-0.0162549	0.0038228	0.22485	0.417818
5	S1P(d16:1)	-0.0191742	-0.0291929	-0.00915557	0.000177219	0.00253106	-0.0192062	-0.0295082	-0.00890423	0.000259712	0.00430218
6	S1P(d18:0)	0.00178889	-0.00806872	0.0116465	0.722038	0.815642	0.00153036	-0.00846333	0.011524	0.764037	0.868261
7	S1P(d18:1)	0.00433383	-0.0055339	0.0142016	0.389286	0.552845	0.00371667	-0.00627892	0.0137123	0.466074	0.65475
8	S1P(d18:2)	0.0108773	0.000848809	0.0209059	0.0335205	0.10347	0.00997519	-0.000197754	0.0201481	0.0546213	0.160948
9	dhCer(d18:0/16:0)	-0.0110862	-0.0209863	-0.00118599	0.0281875	0.0944217	-0.00764137	-0.0179445	0.00266172	0.14602	0.310761
10	dhCer(d18:0/18:0)	0.00261411	-0.00743537	0.0126636	0.610113	0.731548	0.0073165	-0.00312256	0.0177556	0.1695	0.342207
11	dhCer(d18:0/20:0)	0.000524812	-0.00950512	0.0105547	0.918303	0.944866	0.00630949	-0.00437733	0.0169963	0.247155	0.442745
12	dhCer(d18:0/22:0)	-0.0158632	-0.0261785	-0.00554785	0.00258326	0.0177679	-0.0126618	-0.0250164	-0.00030719	0.044571	0.138727
13	dhCer(d18:0/24:0)	-0.0153613	-0.0254695	-0.0052532	0.00290212	0.0190165	-0.0119268	-0.0240954	0.000241744	0.0547267	0.160948
14	dhCer(d18:0/24:1)	-0.00312905	-0.0134794	0.00722134	0.553443	0.685608	0.00415782	-0.00770327	0.0160189	0.491987	0.675577
15	Cer(d16:1/16:0)	-0.0119534	-0.0220872	-0.00181955	0.0207925	0.076891	-0.00746254	-0.0187972	0.00387212	0.196867	0.382491
16	Cer(d16:1/18:0)	-0.00861637	-0.01916	0.00192726	0.109202	0.236446	-0.00364658	-0.0156769	0.00838377	0.552388	0.721008
17	Cer(d16:1/20:0)	-0.00694428	-0.0172857	0.00339716	0.188095	0.3402	7.70866e-06	-0.0121183	0.0121337	0.999006	0.999006
18	Cer(d16:1/22:0)	-0.0188388	-0.0290535	-0.00862408	0.000302313	0.0037021	-0.0165435	-0.0290216	-0.00406547	0.00937119	0.0534373
19	Cer(d16:1/23:0)	-0.0142147	-0.0243058	-0.00412374	0.00577184	0.0299683	-0.0113093	-0.0228448	0.000226115	0.0546614	0.160948
20	Cer(d16:1/24:0)	-0.020168	-0.0302265	-0.0101096	8.56669e-05	0.00148821	-0.0188276	-0.0306301	-0.00702511	0.00177341	0.0169838
21	Cer(d16:1/24:1)	-0.00640105	-0.0166685	0.00386636	0.221696	0.377541	0.00109146	-0.0113079	0.0134909	0.863001	0.917015
22	Cer(d17:1/16:0)	0.00788074	-0.00217712	0.0179386	0.124586	0.259235	0.0136638	0.00287492	0.0244527	0.0130652	0.0640481
23	Cer(d17:1/18:0)	0.0100496	-3.63614e-05	0.0201355	0.0508314	0.141156	0.0139127	0.00317452	0.0246509	0.0111139	0.0588802
24	Cer(d17:1/20:0)	0.00540367	-0.00468941	0.0154968	0.293969	0.456538	0.0124664	0.00143549	0.0234973	0.0267657	0.101334
25	Cer(d17:1/22:0)	-0.00575963	-0.0158493	0.00433002	0.263158	0.42275	0.000237631	-0.0114116	0.0118868	0.968103	0.982572
26	Cer(d17:1/23:0)	-0.00672824	-0.0167582	0.00330166	0.188544	0.3402	-0.00355439	-0.0148363	0.00772754	0.53685	0.709318
27	Cer(d17:1/24:0)	-0.00697981	-0.0170299	0.00307027	0.173414	0.326298	-0.00239686	-0.0139258	0.00913204	0.683609	0.808
28	Cer(d17:1/24:1)	0.00437632	-0.00582091	0.0145736	0.400199	0.55892	0.01126	-0.000218616	0.0227386	0.0545243	0.160948
29	Cer(d18:1/14:0)	-0.00827739	-0.0182331	0.00167833	0.103178	0.227357	-0.00568031	-0.0161623	0.00480167	0.28812	0.486936
30	Cer(d18:1/16:0)	-0.00357104	-0.0137323	0.0065902	0.490884	0.637723	0.00596185	-0.0071703	0.019094	0.373509	0.567096
31	Cer(d18:1/17:0)	0.0158251	0.00596507	0.0256852	0.00166155	0.0127957	0.0159524	0.00590331	0.0260015	0.00186742	0.017437
32	Cer(d18:1/18:0)	0.00797565	-0.00258993	0.0185412	0.138974	0.2783	0.0193074	0.00681965	0.0317952	0.00244871	0.0205527
33	Cer(d18:1/19:0)	0.00574712	-0.0041868	0.015681	0.256782	0.4179	0.00748002	-0.00303093	0.017991	0.163044	0.334599
34	Cer(d18:1/20:0)	0.00447113	-0.00588238	0.0148246	0.397265	0.558864	0.0178648	0.00473021	0.0309994	0.00768893	0.0463031
35	Cer(d18:1/21:0)	0.00598942	-0.00447691	0.0164557	0.26198	0.422381	0.0141726	0.00204554	0.0262996	0.0219969	0.0890303
36	Cer(d18:1/22:0)	-0.0112129	-0.0214717	-0.000954208	0.0321773	0.10142	-0.00676575	-0.0203134	0.00678193	0.327612	0.526695
37	Cer(d18:1/23:0)	-0.00818624	-0.0183185	0.00194604	0.113281	0.243164	-0.00349204	-0.0165549	0.00957085	0.600258	0.759988
38	Cer(d18:1/24:0)	-0.0161029	-0.0262676	-0.0059382	0.00190789	0.0141108	-0.0154109	-0.0287976	-0.00202414	0.0240584	0.0937725
39	Cer(d18:1/24:1)	0.00641814	-0.00393038	0.0167667	0.224103	0.379603	0.0187574	0.0061217	0.0313932	0.00362667	0.02656
40	Cer(d18:1/26:0)	-0.0111933	-0.021206	-0.0011806	0.0284536	0.0947609	-0.00861944	-0.0205495	0.00331061	0.156721	0.327891
41	Cer(d18:2/14:0)	-0.00421065	-0.014414	0.00599265	0.41855	0.574668	-0.00344669	-0.0141209	0.00722756	0.526758	0.702657
42	Cer(d18:2/16:0)	-0.00707048	-0.0174098	0.00326878	0.180105	0.332193	-0.00271983	-0.0144333	0.00899363	0.648987	0.780673
43	Cer(d18:2/17:0)	-0.000921767	-0.010776	0.00893243	0.854511	0.905418	-0.00051341	-0.0105158	0.00948899	0.919853	0.955028
44	Cer(d18:2/18:0)	0.00548377	-0.00495481	0.0159223	0.303121	0.464466	0.0114495	-0.000194911	0.023094	0.0539587	0.160948
45	Cer(d18:2/20:0)	0.008101	-0.00216139	0.0183634	0.121799	0.254857	0.0164714	0.00461007	0.0283328	0.00650247	0.0411639
46	Cer(d18:2/21:0)	-1.22529e-05	-0.0103194	0.0102949	0.998141	0.998141	0.00311933	-0.00782043	0.0140591	0.5762	0.740828
47	Cer(d18:2/22:0)	-0.00778884	-0.0179397	0.00236203	0.132582	0.27174	-0.00295423	-0.0152204	0.00931191	0.63684	0.776421
48	Cer(d18:2/23:0)	-0.0064016	-0.0165343	0.00373112	0.215576	0.371049	-0.00302062	-0.0148964	0.00885519	0.618063	0.772426
49	Cer(d18:2/24:0)	-0.00768348	-0.0177215	0.00235454	0.133529	0.27253	-0.00374433	-0.0156121	0.00812342	0.536265	0.709318
50	Cer(d18:2/24:1)	0.0063635	-0.00385879	0.0165858	0.22238	0.377541	0.0147094	0.00278138	0.0266374	0.0156586	0.0722034
51	Cer(d18:2/26:0)	-0.000735296	-0.010803	0.00933244	0.886157	0.92715	0.00323746	-0.00781715	0.0142921	0.565911	0.733916
52	Cer(d19:1/16:0)	0.0103838	0.000443844	0.0203238	0.0406139	0.117137	0.0126324	0.00230672	0.0229581	0.0165023	0.0747106
53	Cer(d19:1/18:0)	0.00909644	-0.00114792	0.0193408	0.0817883	0.196406	0.0121286	0.00136324	0.022894	0.0272401	0.101577
54	Cer(d19:1/20:0)	0.0110576	0.000961672	0.0211536	0.0318262	0.101167	0.0151399	0.00451304	0.0257668	0.00524087	0.0359168
55	Cer(d19:1/22:0)	0.00207706	-0.00814794	0.0123021	0.690483	0.794746	0.00565072	-0.00546481	0.0167662	0.319009	0.519171
56	Cer(d19:1/23:0)	0.00379326	-0.0062378	0.0138243	0.458531	0.608389	0.00676137	-0.00406973	0.0175925	0.221087	0.413914
57	Cer(d19:1/24:0)	0.000994399	-0.00915268	0.0111415	0.84766	0.903245	0.0052491	-0.00595032	0.0164485	0.35823	0.556336
58	Cer(d19:1/24:1)	0.0158094	0.00569606	0.0259227	0.00219027	0.0157321	0.0194268	0.00876608	0.0300876	0.000356699	0.00542444
59	Cer(d19:1/26:0)	0.00147635	-0.00842011	0.0113728	0.769955	0.843838	0.00326331	-0.00704868	0.0135753	0.535034	0.709318
60	Cer(d20:1/22:0)	-0.00660943	-0.0169466	0.00372777	0.210101	0.367313	-0.00135093	-0.0128032	0.0101013	0.817128	0.89239
61	Cer(d20:1/23:0)	-0.00482474	-0.0149857	0.00533626	0.351975	0.519249	-0.000825682	-0.0118737	0.0102223	0.883523	0.934833
62	Cer(d20:1/24:0)	-0.000279429	-0.0105791	0.0100203	0.957587	0.969265	0.00647246	-0.00490373	0.0178486	0.264746	0.458852
63	Cer(d20:1/24:1)	0.00974248	-0.000623301	0.0201083	0.0654539	0.170323	0.016902	0.00576993	0.028034	0.00292804	0.0227838
64	Cer(d20:1/26:0)	-0.00176998	-0.0116209	0.00808091	0.724676	0.815642	0.00152605	-0.00851375	0.0115659	0.765731	0.868261
65	Cer(m18:0/20:0)	-0.015962	-0.0266678	-0.00525615	0.00348185	0.0214954	-0.0164367	-0.0303782	-0.0024953	0.0208541	0.0865444
66	Cer(m18:0/22:0)	-0.0274053	-0.0381885	-0.016622	6.46591e-07	0.000120751	-0.0345073	-0.0489432	-0.0200713	2.85008e-06	0.000304145
67	Cer(m18:0/23:0)	-0.0243456	-0.0348361	-0.013855	5.48657e-06	0.000390518	-0.0290846	-0.0425309	-0.0156383	2.26704e-05	0.00084674
68	Cer(m18:0/24:0)	-0.0260546	-0.0367459	-0.0153634	1.81876e-06	0.000175808	-0.0305556	-0.0443373	-0.0167739	1.40793e-05	0.000670088
69	Cer(m18:0/24:1)	-0.0132582	-0.0240484	-0.00246803	0.0160373	0.0647561	-0.0110906	-0.0252003	0.00301907	0.123393	0.275506
70	Cer(m18:1/18:0)	-0.00366644	-0.0147192	0.00738631	0.515526	0.654929	0.00153689	-0.0120591	0.0151329	0.824632	0.896653
71	Cer(m18:1/20:0)	-0.00984732	-0.0210626	0.00136793	0.0852561	0.198642	-0.00459764	-0.0196757	0.0104805	0.550022	0.719957
72	Cer(m18:1/22:0)	-0.0193142	-0.0304649	-0.00816351	0.000689393	0.00696692	-0.0205691	-0.0350686	-0.00606959	0.00543678	0.0365645
73	Cer(m18:1/23:0)	-0.0148671	-0.0257523	-0.00398202	0.00743768	0.0360776	-0.0146222	-0.0285025	-0.000741884	0.038953	0.125422
74	Cer(m18:1/24:0)	-0.0180377	-0.0290751	-0.00700021	0.00136408	0.0115792	-0.0170979	-0.0311402	-0.00305562	0.0170207	0.0756811
75	Cer(m18:1/24:1)	-0.0066403	-0.0177412	0.00446063	0.240986	0.401823	-8.98756e-06	-0.0141169	0.0140989	0.999004	0.999006
76	HexCer(d16:1/18:0)	-0.00405983	-0.0141592	0.00603949	0.4307	0.585985	0.00130873	-0.00943293	0.0120504	0.811233	0.888922
77	HexCer(d16:1/20:0)	-0.00431719	-0.0144148	0.00578045	0.401984	0.559184	-0.000664406	-0.0115427	0.0102138	0.904699	0.950506
78	HexCer(d16:1/22:0)	-0.00835433	-0.0183023	0.00159365	0.0997513	0.22444	-0.00587363	-0.0166167	0.00486946	0.283851	0.480808
79	HexCer(d16:1/24:0)	-0.0109274	-0.0208985	-0.000956283	0.0317245	0.101167	-0.00859393	-0.0194052	0.00221729	0.119212	0.273714
80	HexCer(d18:1/16:0)	0.0111097	0.00125668	0.0209627	0.0271159	0.0920707	0.0125594	0.00197876	0.0231401	0.0199999	0.0848859
81	HexCer(d18:1/18:0)	0.00697356	-0.00305484	0.017002	0.172871	0.326097	0.00875566	-0.00201296	0.0195243	0.111007	0.263246
82	HexCer(d18:1/20:0)	0.00820298	-0.00172857	0.0181345	0.105465	0.231032	0.0112945	0.000670895	0.021918	0.0371881	0.121308
83	HexCer(d18:1/22:0)	0.00319008	-0.00680036	0.0131805	0.531358	0.668223	0.00564037	-0.00529703	0.0165778	0.312079	0.510116
84	HexCer(d18:1/24:0)	-0.000705287	-0.0108899	0.00947934	0.892019	0.929174	0.00122105	-0.00989417	0.0123363	0.829498	0.899325
85	HexCer(d18:1/24:1)	0.0198641	0.00991664	0.0298115	9.15521e-05	0.0015543	0.0228021	0.0122158	0.0333884	2.45352e-05	0.000858921
86	HexCer(d18:2/18:0)	0.00553504	-0.00448583	0.0155559	0.278937	0.441453	0.00662391	-0.0037894	0.0170372	0.212449	0.400757
87	HexCer(d18:2/20:0)	0.00527758	-0.00471474	0.0152699	0.300527	0.46383	0.00711873	-0.00328768	0.0175251	0.179961	0.359441
88	HexCer(d18:2/22:0)	0.00537197	-0.0045667	0.0153106	0.289369	0.451271	0.00617375	-0.00439556	0.016743	0.252217	0.444609
89	HexCer(d18:2/24:0)	0.0103574	0.000310945	0.0204038	0.0433206	0.123513	0.0138541	0.00298865	0.0247195	0.0124611	0.0620562
90	Hex2Cer(d16:1/16:0)	0.00276074	-0.00714332	0.0126648	0.584778	0.710422	0.00554756	-0.00492121	0.0160163	0.298926	0.496217
91	Hex2Cer(d16:1/24:1)	0.00642129	-0.00343107	0.0162736	0.201415	0.357381	0.00743721	-0.00276502	0.0176394	0.153037	0.32385
92	Hex2Cer(d18:1/16:0)	0.0202767	0.0102367	0.0303167	7.61114e-05	0.00139772	0.0237598	0.0126029	0.0349167	3.02639e-05	0.000904285
93	Hex2Cer(d18:1/18:0)	0.00772272	-0.00252211	0.0179675	0.139526	0.2783	0.00923215	-0.00168277	0.0201471	0.0973431	0.243195
94	Hex2Cer(d18:1/20:0)	0.0123488	0.00237099	0.0223267	0.0152878	0.062747	0.0117771	0.00128663	0.0222677	0.0277891	0.101896
95	Hex2Cer(d18:1/22:0)	0.0118212	0.00189391	0.0217484	0.0196101	0.0732437	0.0134088	0.00240452	0.024413	0.0169386	0.0756811
96	Hex2Cer(d18:1/24:0)	0.0132132	0.00325297	0.0231735	0.009329	0.0428916	0.0166274	0.00563265	0.0276222	0.00304241	0.0234297
97	Hex2Cer(d18:1/24:1)	0.0202527	0.0102935	0.0302119	6.78558e-05	0.00137031	0.0226582	0.0117567	0.0335598	4.67277e-05	0.00117709
98	Hex2Cer(d18:2/16:0)	0.0193369	0.00937381	0.0293	0.00014337	0.0022231	0.0200254	0.00938578	0.0306651	0.000226579	0.00402987
99	Hex2Cer(d18:2/24:1)	0.0244216	0.0143857	0.0344574	1.88282e-06	0.000175808	0.0262893	0.0153415	0.0372371	2.56647e-06	0.000304145
100	Hex3Cer(d18:1/16:0)	0.0158105	0.00527854	0.0263424	0.00326433	0.0206649	0.0199865	0.00755945	0.0324135	0.00162498	0.0159719
101	Hex3Cer(d18:1/18:0)	0.000401178	-0.00974175	0.0105441	0.938199	0.95698	-0.00147862	-0.0127073	0.00975001	0.796301	0.881055
102	Hex3Cer(d18:1/20:0)	0.0120971	0.0019919	0.0222023	0.018969	0.0719282	0.0119659	0.0011847	0.0227471	0.0296112	0.103363
103	Hex3Cer(d18:1/22:0)	0.00501935	-0.005277	0.0153157	0.339285	0.507828	0.00444106	-0.00717081	0.0160529	0.453428	0.64763
104	Hex3Cer(d18:1/24:0)	0.00798328	-0.00215956	0.0181261	0.12289	0.256422	0.00864008	-0.00298457	0.0202647	0.145154	0.309801
105	Hex3Cer(d18:1/24:1)	0.0199117	0.00938846	0.0304349	0.000209715	0.00278685	0.0255983	0.0136081	0.0375885	2.89096e-05	0.000899811
106	GM3(d18:1/16:0)	0.0146668	0.00446793	0.0248656	0.0048309	0.0265344	0.0193657	0.0074744	0.031257	0.00141765	0.0149153
107	GM3(d18:1/18:0)	-0.003333	-0.0135352	0.00686917	0.52191	0.659128	-0.00384152	-0.0157346	0.0080516	0.526622	0.702657
108	GM3(d18:1/20:0)	0.0134815	0.00349638	0.0234666	0.00814725	0.038519	0.0132849	0.00291786	0.023652	0.0120275	0.0620436
109	GM3(d18:1/22:0)	-0.00476178	-0.0148565	0.00533293	0.355146	0.522233	-0.000932489	-0.0129778	0.0111128	0.879379	0.931767
110	GM3(d18:1/24:0)	0.000530422	-0.00995193	0.0110128	0.920985	0.946322	0.00423452	-0.0078311	0.0163001	0.491474	0.675577
111	GM3(d18:1/24:1)	0.0220417	0.0116712	0.0324122	3.13603e-05	0.000918826	0.0288705	0.0173475	0.0403935	9.28155e-07	0.000173333
112	GM3(d18:2/24:1)	0.0106202	0.000594358	0.0206461	0.0378834	0.111814	0.0099643	-0.000462837	0.0203914	0.0610694	0.173456
113	GM3(d20:1/18:0)	0.00578295	-0.00408318	0.0156491	0.250581	0.412299	0.00457633	-0.00544037	0.014593	0.370484	0.564799
114	GM1(d18:1/16:0)	0.0081209	-0.00196463	0.0182064	0.114506	0.244298	0.00778516	-0.00282794	0.0183983	0.150483	0.319349
115	Sulfatide (d18:1:/16:0(OH))	0.00273758	-0.00732431	0.0127995	0.593801	0.717749	0.00583332	-0.0058182	0.0174848	0.326407	0.526622
116	Sulfatide (d18:1:/16:0)	0.00447839	-0.0056396	0.0145964	0.385599	0.552845	0.0086426	-0.00244308	0.0197283	0.126482	0.280831
117	Sulfatide (d18:1:/18:0(OH))	0.00334696	-0.00650416	0.0131981	0.505409	0.649812	0.00216165	-0.00782808	0.0121514	0.671435	0.79994
118	Sulfatide (d18:1:/18:0)	0.000585692	-0.00927491	0.0104463	0.907308	0.936131	-0.00185684	-0.0119279	0.00821423	0.717783	0.832583
119	Sulfatide (d18:1:/24:0(OH))	-0.00179943	-0.011674	0.0080751	0.720927	0.815642	-0.000538207	-0.0111105	0.0100341	0.920509	0.955028
120	Sulfatide (d18:1:/24:0)	-0.00794024	-0.0179379	0.00205741	0.119538	0.252459	-0.00772647	-0.0183413	0.0028884	0.153651	0.32423
121	Sulfatide (d18:1:/24:1(OH))	-0.00453859	-0.014491	0.00541378	0.371365	0.539707	-0.0025536	-0.0133023	0.00819512	0.641425	0.778938
122	Sulfatide (d18:1:/24:1)	0.00665891	-0.00370456	0.0170224	0.207861	0.365346	0.00862186	-0.00247738	0.0197211	0.12786	0.281744
123	Sulfatide (d18:2:/18:0(OH))	0.00386813	-0.00598125	0.0137175	0.441395	0.593026	0.00377557	-0.00622782	0.013779	0.459389	0.649957
124	Sulfatide (d18:2:/18:0)	0.00228752	-0.00758999	0.012165	0.649846	0.76087	0.00245613	-0.00756922	0.0124815	0.631048	0.776421
125	Cer1P(d18:1/16:0)	-0.00335754	-0.0134777	0.00676264	0.515469	0.654929	-0.00384136	-0.0147365	0.00705378	0.48948	0.675577
126	SM(d17:1/14:0)	-0.000772492	-0.0112959	0.00975095	0.885581	0.92715	0.00283234	-0.00919771	0.0148624	0.644422	0.778938
127	SM(d18:0/14:0)	-0.010588	-0.0209086	-0.000267405	0.0443541	0.125502	-0.00876815	-0.0211862	0.00364991	0.166356	0.337684
128	SM(d18:1/14:0)/SM(d16:1/16:0)	-0.0117072	-0.0220825	-0.00133186	0.0270038	0.0920707	-0.0107928	-0.0241774	0.00259185	0.113988	0.268608
129	SM(d18:2/14:0)	-0.00161819	-0.0142049	0.0109685	0.801025	0.869718	0.00347508	-0.0120168	0.018967	0.66014	0.790263
130	SM(d17:1/16:0)	0.00789397	-0.00233899	0.0181269	0.130517	0.268584	0.0158718	0.00344405	0.0282996	0.0123196	0.0620436
131	SM(d18:0/16:0)	0.000916806	-0.00913531	0.0109689	0.858104	0.906653	0.00296434	-0.00873141	0.0146601	0.619302	0.772426
132	SM(d18:1/16:0)	0.00782639	-0.00244644	0.0180992	0.135357	0.273275	0.0230039	0.00797866	0.0380292	0.00269928	0.021917
133	SM(d18:2/16:0)	0.00615512	-0.00515692	0.0174672	0.286161	0.447202	0.0185277	0.00294585	0.0341096	0.0197879	0.0844661
134	SM(34:3)	0.00512017	-0.0061651	0.0164055	0.37381	0.542206	0.00654773	-0.00652991	0.0196254	0.326376	0.526622
135	SM(d16:1/19:0)	0.015447	0.0055731	0.025321	0.00217313	0.0157321	0.0178078	0.00688058	0.028735	0.00140697	0.0149153
136	SM(d18:1/17:0)/SM(d17:1/18:0)	0.0208788	0.0109672	0.0307904	3.68566e-05	0.0010197	0.0243457	0.0132291	0.0354622	1.78941e-05	0.000742604
137	SM(d18:2/17:0)	0.0161104	0.00555334	0.0266676	0.00278692	0.0184233	0.0209493	0.00881906	0.0330795	0.000714914	0.00906491
138	SM(35:2) (b)	0.013304	0.0030002	0.0236078	0.0113939	0.0494838	0.0265787	0.0125372	0.0406202	0.000208611	0.00389581
139	SM(d18:1/18:0)/SM(d16:1/20:0)	0.00907396	-0.00128921	0.0194371	0.0861246	0.199798	0.0204408	0.00751227	0.0333693	0.00194801	0.0177459
140	SM(d18:2/18:0)	0.0145396	0.00359992	0.0254793	0.0091981	0.0426769	0.0218611	0.00898824	0.034734	0.000876547	0.010561
141	SM(d18:2/18:1)	0.00949604	-0.00124309	0.0202352	0.0830683	0.197689	0.00861707	-0.00333378	0.0205679	0.157558	0.327891
142	SM(37:1)	0.0104127	5.95919e-06	0.0208195	0.049869	0.139001	0.0159272	0.0040896	0.0277648	0.00837105	0.0484742
143	SM(37:2)	0.0210504	0.0106223	0.0314786	7.67157e-05	0.00139772	0.0243633	0.0128279	0.0358986	3.51649e-05	0.000969642
144	SM(d18:1/20:0)/SM(d16:1/22:0)	-0.00581459	-0.0159836	0.00435439	0.262363	0.422381	0.000111616	-0.0134262	0.0136494	0.987105	0.994667
145	SM(d18:2/20:0)	0.0188261	0.00795623	0.029696	0.000690163	0.00696692	0.0271331	0.0143089	0.0399573	3.4067e-05	0.000969642
146	SM(38:3) (a)	0.0181724	0.00723799	0.0291068	0.00112828	0.0100337	0.0178208	0.00619621	0.0294454	0.00266461	0.0218971
147	SM(38:3) (b)	0.014127	0.00409723	0.0241569	0.00577703	0.0299683	0.0146354	0.00377637	0.0254944	0.00826116	0.0484742
148	SM(d16:1/23:0)/SM(d17:1/22:0)	-0.00999815	-0.020167	0.000170714	0.0539708	0.147678	-0.0085847	-0.0209697	0.00380027	0.174249	0.350847
149	SM(d18:0/22:0)	-0.0242211	-0.0347455	-0.0136967	6.55837e-06	0.000390518	-0.0231144	-0.0352874	-0.0109414	0.00019922	0.00381582
150	SM(d18:1/22:0)/SM(d16:1/24:0)	-0.0137119	-0.0236849	-0.003739	0.00705174	0.0346556	-0.0155796	-0.0296934	-0.0014658	0.0305075	0.105092
151	SM(d16:1/24:1)	0.00264023	-0.00782589	0.0131064	0.620949	0.737582	0.0106581	-0.00176651	0.0230827	0.0926902	0.237122
152	SM(d18:2/22:0)	0.000660182	-0.00976616	0.0110865	0.901218	0.931134	0.004778	-0.00852986	0.0180858	0.481557	0.66863
153	SM(40:3) (a)	0.0120248	0.000769743	0.0232799	0.0362636	0.108791	0.0176217	0.00465327	0.0305901	0.00774817	0.0463031
154	SM(40:3) (b)	0.0112631	0.000987263	0.0215389	0.0316979	0.101167	0.0131084	0.00151961	0.0246973	0.0266324	0.101334
155	SM(41:0)	-0.0142672	-0.0244688	-0.00406565	0.00613193	0.0313736	-0.013728	-0.0258828	-0.00157327	0.0268596	0.101334
156	SM(41:1) (a)	0.00132792	-0.00868962	0.0113455	0.794977	0.866971	0.0035992	-0.00750443	0.0147028	0.525161	0.702657
157	SM(d18:1/23:0)/SM(d17:1/24:0)	-0.0120841	-0.0220695	-0.00209873	0.0177051	0.0695514	-0.014229	-0.0278315	-0.00062651	0.0403445	0.127364
158	SM(d17:1/24:1)	0.0182199	0.00785118	0.0285887	0.000575585	0.0060558	0.0283454	0.0161807	0.0405101	5.02894e-06	0.000417402
159	SM(d18:2/23:0)	-0.00116676	-0.0118068	0.00947332	0.8298	0.890605	8.62796e-05	-0.0133544	0.0135269	0.98996	0.995084
160	SM(d18:1/24:0)	-0.014393	-0.0243134	-0.00447265	0.00446756	0.024905	-0.0167439	-0.0302232	-0.00326466	0.0149148	0.0692008
161	SM(d18:1/24:1)	0.01509	0.00491842	0.0252616	0.0036477	0.021887	0.0265051	0.0143289	0.0386813	2.01019e-05	0.000790323
162	SM(d18:2/24:0)	-0.00151295	-0.0115537	0.00852776	0.767705	0.843838	0.000486422	-0.0130022	0.013975	0.943643	0.969603
163	SM(43:1)	0.0021654	-0.00774463	0.0120754	0.668411	0.774113	0.00565814	-0.006027	0.0173433	0.342534	0.545572
164	SM(d19:1/24:1)	0.0206316	0.0107326	0.0305306	4.4504e-05	0.00113658	0.0235552	0.0130048	0.0341056	1.22578e-05	0.000670088
165	SM(43:2) (b)	0.00619483	-0.0038424	0.0162321	0.226362	0.381228	0.00988333	-0.00176215	0.0215288	0.0962189	0.241193
166	SM(43:2) (c)	0.00242485	-0.0076348	0.0124845	0.636558	0.749951	0.00309942	-0.00858672	0.0147856	0.603128	0.76233
167	SM(44:1)	0.00397325	-0.00592945	0.0138759	0.431573	0.585985	0.0101701	-0.0020656	0.0224059	0.103276	0.253775
168	SM(44:2)	0.0161183	0.00600719	0.0262294	0.00178636	0.0134789	0.0259167	0.013829	0.0380044	2.67234e-05	0.00086793
169	SM(44:3)	0.0243896	0.0138392	0.0349399	5.96292e-06	0.000390518	0.0329583	0.0207861	0.0451305	1.14972e-07	5.42871e-05
170	PC(28:0)	-0.0183585	-0.02827	-0.00844704	0.000284636	0.00354372	-0.0177211	-0.0287351	-0.00670698	0.00161803	0.0159719
171	PC(14:0_16:0)	-0.013429	-0.0235149	-0.00334309	0.00907314	0.0423602	-0.0124872	-0.0247919	-0.00018252	0.0466982	0.144745
172	PC(31:0) (a)	-0.00928167	-0.0191508	0.000587504	0.0652818	0.170323	-0.00791564	-0.0184714	0.00264011	0.141599	0.304507
173	PC(31:0) (b)	0.00422884	-0.00580536	0.014263	0.408734	0.565415	0.00662919	-0.00398358	0.017242	0.2208	0.413914
174	PC(16:0_16:0)	-0.00262137	-0.0128255	0.00758279	0.614559	0.733347	0.00469706	-0.00891162	0.0183057	0.498669	0.683497
175	PC(32:1)	-0.0123955	-0.0225484	-0.00224269	0.0167243	0.0668077	-0.0122666	-0.0248736	0.000340381	0.0565124	0.162991
176	PC(32:2)	-0.0266417	-0.0368944	-0.016389	3.61423e-07	8.99944e-05	-0.0319612	-0.0443492	-0.0195732	4.3733e-07	0.000108895
177	PC(33:0) (a)	0.00783783	-0.00208762	0.0177633	0.121666	0.254857	0.0123793	0.00116327	0.0235953	0.0305287	0.105092
178	PC(33:0) (b)	0.00975885	-0.000268933	0.0197866	0.0564667	0.152139	0.0140576	0.00291597	0.0251992	0.0134105	0.0642157
179	PC(33:1)	0.00371004	-0.00629589	0.013716	0.467333	0.617872	0.00881072	-0.00288601	0.0205074	0.139816	0.304507
180	PC(33:2)	-0.00463868	-0.0148946	0.00561726	0.375299	0.543311	-0.0037488	-0.01484	0.00734242	0.507612	0.691945
181	PC(16:0_18:0)	-0.00765375	-0.0177107	0.00240322	0.135775	0.273379	-0.00206049	-0.016499	0.012378	0.779669	0.874494
182	PC(16:0_18:1)	-0.00165784	-0.0116101	0.00829443	0.744016	0.832006	0.00544168	-0.00764088	0.0185242	0.414867	0.604142
183	PC(16:0_18:2)	-0.0123372	-0.0223554	-0.00231897	0.0158026	0.0645058	-0.0131726	-0.025053	-0.00129221	0.0297756	0.103453
184	PC(16:1_18:2)	-0.0123949	-0.0230356	-0.00175419	0.0224337	0.0808722	-0.0156263	-0.0286992	-0.00255348	0.0191484	0.0824091
185	PC(16:0_18:3) (a)	-0.0145132	-0.024761	-0.00426542	0.0055151	0.029427	-0.0147509	-0.0269183	-0.00258345	0.017505	0.0773741
186	PC(16:0_18:3) (b)	-0.0191072	-0.0291519	-0.00906246	0.000194026	0.00263523	-0.0223147	-0.0349228	-0.00970658	0.000525053	0.00713118
187	PC(14:0_20:4)	-0.0215701	-0.0317296	-0.0114105	3.19805e-05	0.000918826	-0.0240578	-0.0363134	-0.0118022	0.000120266	0.00249552
188	PC(34:5)	-0.0220171	-0.0321622	-0.0118719	2.12859e-05	0.000738275	-0.0221915	-0.033792	-0.0105911	0.000178456	0.00350807
189	PC(15-MHDA_18:1)	0.016553	0.00663939	0.0264667	0.00106926	0.00962334	0.020664	0.00971462	0.0316134	0.000217895	0.00396994
190	PC(17:0_18:1)	0.0145292	0.00456121	0.0244972	0.00428623	0.0244413	0.0226623	0.0110831	0.0342415	0.000126011	0.00254405
191	PC(15-MHDA_18:2)	0.00692364	-0.00315102	0.0169983	0.177958	0.331508	0.00719077	-0.00378251	0.018164	0.198973	0.384397
192	PC(17:0_18:2)	0.00471501	-0.00551766	0.0149477	0.366405	0.535431	0.00622107	-0.00507753	0.0175197	0.280457	0.477224
193	PC(17:1_18:2)	0.00277637	-0.00751563	0.0130684	0.596945	0.719222	0.00403465	-0.00793568	0.016005	0.508797	0.692297
194	PC(15:0_20:3)	-0.00155064	-0.0117435	0.00864226	0.765539	0.843838	0.00109966	-0.0100776	0.0122769	0.847069	0.909138
195	PC(15:0_20:4)	0.00442192	-0.00576457	0.0146084	0.39481	0.557511	0.00804423	-0.0030408	0.0191293	0.154902	0.325949
196	PC(35:5)	-0.00481909	-0.0149563	0.00531814	0.351411	0.519249	-0.00162788	-0.0126354	0.0093796	0.77189	0.871
197	PC(18:0_18:1)	-0.00631018	-0.0162881	0.00366777	0.215113	0.371049	-0.00330822	-0.0160538	0.00943738	0.61089	0.769536
198	PC(18:1_18:1)	0.005579	-0.00455946	0.0157175	0.280743	0.443371	0.0112321	-0.0011594	0.0236237	0.0756284	0.202489
199	PC(18:0_18:2)	-0.0160132	-0.0260002	-0.00602612	0.00167921	0.0127997	-0.0180276	-0.0300603	-0.0059949	0.00332647	0.0248487
200	PC(18:1_18:2)	-0.00430894	-0.0146833	0.00606541	0.415546	0.572718	-0.00515567	-0.0173038	0.00699252	0.405454	0.595038
201	PC(16:0_20:3) (a)	-0.00961043	-0.0198707	0.000649829	0.0663773	0.17157	-0.00691769	-0.0201499	0.00631455	0.305469	0.503721
202	PC(16:0_20:3) (b)	-0.00637425	-0.0163481	0.00359963	0.210307	0.367313	-0.0040384	-0.0161163	0.00803952	0.512188	0.695152
203	PC(18:2_18:2)	-0.0209558	-0.0310865	-0.0108252	5.07554e-05	0.00122304	-0.0264643	-0.0381369	-0.0147916	8.97237e-06	0.00055853
204	PC(16:0_20:4)	0.003567	-0.00642218	0.0135562	0.483942	0.631162	0.00917162	-0.00201009	0.0203533	0.107897	0.257505
205	PC(16:1_20:4)	-0.00751482	-0.0178739	0.00284428	0.155047	0.299276	-0.00609941	-0.0191535	0.00695468	0.359721	0.556572
206	PC(16:0_20:5)	-0.00696578	-0.0171271	0.00319556	0.179043	0.332096	-0.00295978	-0.0146635	0.00874399	0.620081	0.772426
207	PC(36:6) (a)	-0.00940599	-0.0197086	0.000896608	0.0735437	0.184973	-0.00747243	-0.0195105	0.00456564	0.223703	0.417765
208	PC(14:0_22:6)	-0.0188743	-0.0292891	-0.00845939	0.000384345	0.00435008	-0.0175639	-0.0297309	-0.00539689	0.00467192	0.0326243
209	PC(15-MHDA_20:4)	0.0136941	0.00367806	0.0237101	0.00737721	0.0360182	0.017964	0.00687128	0.0290568	0.0015078	0.0155938
210	PC(17:0_20:4)	0.0182417	0.00820919	0.0282743	0.000367517	0.00422362	0.0216539	0.0109474	0.0323603	7.43251e-05	0.00158631
211	PC(15:0_22:6)	0.00448668	-0.00596987	0.0149432	0.400298	0.55892	0.00910008	-0.00220919	0.0204093	0.114752	0.268835
212	PC(38:2)	-0.00401488	-0.0146148	0.00658499	0.4578	0.608389	0.00356132	-0.0102828	0.0174055	0.614073	0.771289
213	PC(18:0_20:3)	-0.012018	-0.0227744	-0.00126156	0.0285425	0.0947609	-0.00755131	-0.0212357	0.00613304	0.279397	0.476505
214	PC(18:1_20:3)	0.00117621	-0.00914944	0.0115019	0.823303	0.887225	0.0083991	-0.00436501	0.0211632	0.197111	0.382491
215	PC(38:4) (b)	-0.00428348	-0.0144274	0.00586049	0.407816	0.565193	0.000475424	-0.012213	0.0131639	0.941448	0.969603
216	PC(18:0_20:4)	0.00192268	-0.00827663	0.012122	0.711731	0.810279	0.00635202	-0.00507675	0.0177808	0.275952	0.471707
217	PC(38:5) (a)	0.00909066	-0.000954355	0.0191357	0.0760955	0.187602	0.0166808	0.00491076	0.0284508	0.00548223	0.0365645
218	PC(38:5) (b)	-0.00633722	-0.0166103	0.00393584	0.226594	0.381228	-0.0028596	-0.0149735	0.00925432	0.643551	0.778938
219	PC(38:6) (a)	-0.00905662	-0.0191244	0.00101116	0.0778718	0.191191	-0.0108183	-0.0241634	0.00252681	0.112072	0.26493
220	PC(16:0_22:6)	-0.000857641	-0.0111302	0.00941494	0.869998	0.916627	0.00480839	-0.00652037	0.0161371	0.405407	0.595038
221	PC(18:2_20:5)	-0.0148501	-0.024862	-0.00483824	0.00365445	0.021887	-0.0159871	-0.0277885	-0.00418571	0.00793672	0.0470534
222	PC(16:1_22:6)	0.000126793	-0.0106222	0.0108758	0.981552	0.988166	0.00405836	-0.00825088	0.0163676	0.518087	0.697317
223	PC(38:7) (c)	-0.0032273	-0.013573	0.0071184	0.540873	0.676771	0.00107743	-0.0108756	0.0130305	0.859746	0.916613
224	PC (39:5) (a)	0.013621	0.00353854	0.0237035	0.00810952	0.038519	0.0171207	0.00619156	0.0280497	0.00214364	0.0183185
225	PC (39:5) (b)	0.0175721	0.00745157	0.0276926	0.000669101	0.00694192	0.0240488	0.0128654	0.0352322	2.52962e-05	0.000858921
226	PC(15-MHDA_22:6)	0.0149471	0.00473321	0.0251609	0.00413469	0.0239428	0.0170947	0.00639942	0.02779	0.00173695	0.0168507
227	PC(17:0_22:6)	0.0126433	0.00230097	0.0229856	0.016583	0.0665997	0.0159011	0.00509743	0.0267048	0.00392463	0.0283791
228	PC(40:10)	-0.0204706	-0.0305259	-0.0104152	6.66229e-05	0.00137031	-0.0266946	-0.0382977	-0.0150916	6.60724e-06	0.000448691
229	PC(18:0_22:4)	-0.00294901	-0.0130757	0.00717768	0.568102	0.69913	0.00160146	-0.0103026	0.0135056	0.791997	0.880389
230	PC(20:0_20:4)	0.00127681	-0.00865446	0.0112081	0.801023	0.869718	0.00318488	-0.0073914	0.0137611	0.554988	0.722258
231	PC(18:0_22:5) (n3)/PC(20:1_20:4)	-0.00406497	-0.0143841	0.00625419	0.440005	0.592915	0.00168483	-0.0102726	0.0136423	0.782388	0.875009
232	PC(18:0_22:5) (n6)	-0.000665715	-0.0107256	0.00939422	0.896787	0.929174	0.00540639	-0.00633274	0.0171455	0.366648	0.563552
233	PC(18:0_22:6)	-0.00475624	-0.0151663	0.00565379	0.370464	0.539448	0.000675931	-0.0105742	0.011926	0.906243	0.950791
234	PC(40:7) (a)	-0.0039344	-0.0138713	0.0060025	0.437671	0.591213	-0.000223216	-0.0130135	0.0125671	0.972709	0.985907
235	PC(18:1_22:6) (a)	0.00881026	-0.00190935	0.0195299	0.107192	0.233447	0.010593	-0.000653752	0.0218398	0.064882	0.182206
236	PC(18:1_22:6) (b)	0.005142	-0.00516729	0.0154513	0.328224	0.49532	0.00456478	-0.00610125	0.0152308	0.40151	0.593062
237	PC(40:8)	-0.0102749	-0.0204784	-7.13543e-05	0.0484198	0.135976	-0.0118659	-0.0246017	0.000869894	0.0678302	0.187927
238	PC(44:12)	0.000562456	-0.00951976	0.0106447	0.912918	0.940621	0.00282085	-0.00767482	0.0133165	0.598299	0.759656
239	PC(O-16:0/16:0)	0.0103289	0.000182728	0.0204751	0.0460156	0.129712	0.0127626	0.00138772	0.0241375	0.0278793	0.101896
240	PC(O-32:1)	0.00922531	-0.00144326	0.0198939	0.0900969	0.206449	0.00915702	-0.00305185	0.0213659	0.141524	0.304507
241	PC(O-32:2)	0.0017501	-0.00814064	0.0116409	0.728698	0.818553	0.00249234	-0.00806405	0.0130487	0.643496	0.778938
242	PC(O-34:1)	0.016791	0.00597956	0.0276025	0.00234022	0.0164919	0.0208222	0.00812248	0.0335219	0.00131535	0.0146652
243	PC(O-34:2)	-0.0050555	-0.0152257	0.00511471	0.32986	0.496785	-0.00651416	-0.0175854	0.00455714	0.248773	0.443516
244	PC(O-34:4)	-0.000860103	-0.0107068	0.0089866	0.864043	0.911639	0.00131628	-0.00928142	0.011914	0.807636	0.887543
245	PC(O-35:4)	0.00831575	-0.00162665	0.0182581	0.101134	0.225092	0.0101436	-0.000237587	0.0205247	0.0554769	0.16188
246	PC(O-36:0)	-0.000328239	-0.0102376	0.00958112	0.948228	0.962399	3.32387e-05	-0.0110919	0.0111584	0.995327	0.997999
247	PC(O-18:0/18:1)	0.0127073	0.00252413	0.0228905	0.0144626	0.061037	0.0137236	0.00226273	0.0251844	0.0189379	0.0822476
248	PC(O-18:1/18:1)	0.0149534	0.00420953	0.0256973	0.00638215	0.0317831	0.0172867	0.00517206	0.0294014	0.00517016	0.0357603
249	PC(O-18:0/18:2)	-0.000699168	-0.011004	0.00960563	0.894191	0.929174	-0.00406996	-0.0152578	0.00711792	0.475781	0.663075
250	PC(O-18:1/18:2)	-0.00129565	-0.0116756	0.00908429	0.806699	0.873339	-0.00281655	-0.0140839	0.00845079	0.62412	0.773164
251	PC(O-16:0/20:3)	0.00501357	-0.00495757	0.0149847	0.324326	0.491196	0.00651484	-0.00407726	0.0171069	0.227959	0.421094
252	PC(O-16:0/20:4)	0.00537753	-0.00449167	0.0152467	0.28549	0.447088	0.00907439	-0.00194297	0.0200917	0.10644	0.257317
253	PC(O-36:5)	0.00301549	-0.00688922	0.0129202	0.550641	0.684889	0.00465804	-0.00571717	0.0150332	0.378827	0.571046
254	PC(O-18:0/20:4)	0.00952992	-0.000438269	0.0194981	0.0609557	0.162042	0.0106243	-0.000156865	0.0214054	0.0534267	0.16028
255	PC(O-38:5)	0.0143505	0.00446083	0.0242401	0.00446192	0.024905	0.0145922	0.00411789	0.0250666	0.00633198	0.0404273
256	PC(O-16:0/22:6)	-0.00285131	-0.0128174	0.00711481	0.574913	0.703692	0.000368236	-0.0103409	0.0110774	0.946259	0.970956
257	PC(O-40:5)	0.0226963	0.0127157	0.032677	8.42947e-06	0.000449772	0.0236073	0.0129163	0.0342984	1.52496e-05	0.000670088
258	PC(O-18:0/22:6)	0.00034282	-0.00976815	0.0104538	0.947008	0.962399	0.00186198	-0.0090042	0.0127282	0.736942	0.851353
259	PC(O-40:7) (a)	0.00322056	-0.00707207	0.0135132	0.539637	0.676771	0.00643746	-0.00441339	0.0172883	0.244866	0.440759
260	PC(O-40:7) (b)	0.00189598	-0.00801196	0.0118039	0.707573	0.809429	0.00142443	-0.00868892	0.0115378	0.782471	0.875009
261	PC(P-16:0/14:0)	0.000692923	-0.00947755	0.0108634	0.893754	0.929174	-0.00158535	-0.0131967	0.010026	0.788971	0.879607
262	PC(P-16:0/16:0)	0.00923342	-0.00084992	0.0193168	0.0726845	0.18343	0.0117725	-0.000439392	0.0239844	0.0588295	0.169022
263	PC(P-16:0/16:1)	0.00945509	-0.00124614	0.0201563	0.0833108	0.197689	0.0106336	-0.00288054	0.0241478	0.123001	0.275506
264	PC(P-16:0/18:0)	0.0077111	-0.00253561	0.0179578	0.140196	0.2783	0.00875675	-0.00343403	0.0209475	0.159139	0.329783
265	PC(P-16:0/18:1)	0.0170387	0.00608907	0.0279884	0.00229463	0.0163247	0.0270308	0.0120307	0.0420309	0.000414621	0.00607297
266	PC(P-16:0/18:2)	-0.00396237	-0.0143158	0.00639107	0.453132	0.604446	-0.00775027	-0.0203603	0.00485979	0.228304	0.421094
267	PC(P-16:0/18:3)	0.00123806	-0.00884433	0.0113205	0.809778	0.875404	-0.000753475	-0.0117799	0.0102729	0.893439	0.942654
268	PC(P-35:2)(a)	0.0122088	0.00211745	0.0223001	0.017738	0.0695514	0.0117883	0.000579582	0.022997	0.0392769	0.125922
269	PC(P-35:2)(b)	0.0048388	-0.00532781	0.0150054	0.350839	0.519249	0.00307892	-0.0081139	0.0142717	0.589727	0.754326
270	PC(P-15:0/20:4) (a)	0.00260945	-0.00735008	0.012569	0.607532	0.729625	0.00347183	-0.00679148	0.0137351	0.507262	0.691945
271	PC(P-15:0/20:4) (b)	0.0091859	-0.000780026	0.0191518	0.0708241	0.180565	0.00902367	-0.00129837	0.0193457	0.0866214	0.223897
272	PC(P-18:1/18:1)	0.0156107	0.00496792	0.0262534	0.00404905	0.02363	0.021445	0.00814032	0.0347496	0.0015869	0.0159719
273	PC(P-18:0/18:2)	0.00166266	-0.00873187	0.0120572	0.753858	0.840495	-0.00119036	-0.0131833	0.0108025	0.84573	0.909008
274	PC(P-36:3)	0.00926059	-0.000636472	0.0191577	0.0666603	0.171708	0.0123756	0.000986849	0.0237644	0.0331937	0.111912
275	PC(P-16:0/20:4)	0.00686155	-0.00299217	0.0167153	0.172279	0.325804	0.0103522	-0.00106278	0.0217672	0.07548	0.202489
276	PC(P-16:0/20:5)	0.00131541	-0.00866271	0.0112935	0.79608	0.866971	0.00304094	-0.00783046	0.0139123	0.583469	0.747601
277	PC(P-17:0/20:4) (a)	0.0202026	0.0103318	0.0300734	6.0876e-05	0.00137031	0.0219518	0.0111278	0.0327758	7.10101e-05	0.00156013
278	PC(P-17:0/20:4) (b)	0.0157023	0.00581071	0.0255938	0.00186736	0.0139492	0.0168443	0.00614567	0.0275429	0.00203502	0.0179551
279	PC(P-18:0/20:4)	0.00881638	-0.00106601	0.0186988	0.0803598	0.194899	0.0100037	-0.0010459	0.0210533	0.0759811	0.202707
280	PC(P-38:5) (a)	0.0076868	-0.00239243	0.017766	0.134955	0.273275	0.012142	-0.000280861	0.0245649	0.0554075	0.16188
281	PC(P-38:5) (b)	0.00862119	-0.00129505	0.0185374	0.0883695	0.203114	0.010329	-0.000680248	0.0213383	0.0659303	0.183768
282	PC(P-16:0/22:6)	0.00250168	-0.00757617	0.0125795	0.626537	0.741716	0.00584299	-0.00536621	0.0170522	0.30688	0.503823
283	PC(P-20:0/20:4)	0.0107136	0.000744907	0.0206824	0.0351724	0.106131	0.0129335	0.00192668	0.0239404	0.0212847	0.0869659
284	PC(P-18:0/22:5)	0.0112248	0.00116009	0.0212895	0.0288311	0.0952873	0.014837	0.00316262	0.0265113	0.0127503	0.0630758
285	PC(P-18:0/22:6)	0.00340344	-0.00689632	0.0137032	0.517152	0.655874	0.00492707	-0.00636837	0.0162225	0.392522	0.587603
286	PC(P-18:1/22:6)	0.00200793	-0.00860785	0.0126237	0.710803	0.810279	0.00451279	-0.00744437	0.0164699	0.459407	0.649957
287	LPC(14:0) [sn2]	-0.0186661	-0.0285404	-0.00879177	0.000212651	0.00278685	-0.017529	-0.0283637	-0.00669435	0.00152389	0.0155938
288	LPC(14:0) [sn1]	-0.0191264	-0.0290041	-0.00924877	0.000148576	0.0022231	-0.0182927	-0.0291317	-0.00745362	0.000943901	0.011192
289	LPC(15:0) [sn2]	0.00114895	-0.00872877	0.0110267	0.819635	0.884779	0.00246797	-0.00777352	0.0127095	0.636655	0.776421
290	LPC(15:0) [sn1]	0.00126107	-0.00861685	0.011139	0.802386	0.869931	0.00304338	-0.00723288	0.0133196	0.561547	0.729523
291	LPC(16:0) [sn2]	-0.00410299	-0.0139984	0.00579239	0.416342	0.572758	-0.000608643	-0.0115133	0.010296	0.912874	0.95373
292	LPC(16:0) [sn1]	-0.00476149	-0.0146498	0.00512686	0.345226	0.512691	-0.000975952	-0.0118363	0.00988438	0.860169	0.916613
293	LPC(16:1) [sn2]	-0.00353896	-0.0134542	0.00637629	0.484145	0.631162	-0.0017919	-0.0129838	0.00939997	0.753631	0.864765
294	LPC(16:1) [sn1]	-0.00254012	-0.012414	0.00733377	0.614058	0.733347	-0.0015072	-0.0124604	0.009446	0.787359	0.879159
295	LPC(15-MHDA) [sn2]	0.0142048	0.00423521	0.0241744	0.00523651	0.0283455	0.0142859	0.00394316	0.0246287	0.00679383	0.042647
296	LPC(15-MHDA) [sn1] / LPC(17:0) [sn2]	0.0148876	0.00492145	0.0248537	0.00341981	0.0214672	0.0154678	0.0051472	0.0257885	0.00331575	0.0248487
297	LPC(15-MHDA) [sn1] [104_sn1]	0.0131178	0.00317195	0.0230636	0.00974553	0.0441207	0.0135099	0.00322389	0.0237959	0.0100544	0.0560709
298	LPC(17:0) [sn1]	0.0130789	0.00310673	0.023051	0.0101619	0.0451841	0.0142098	0.00386684	0.0245528	0.00709573	0.0438059
299	LPC(17:1 ) [sn2] (a)	0.0110284	0.00106997	0.0209868	0.0299713	0.0981845	0.0123164	0.00167861	0.0229541	0.0232616	0.0919386
300	LPC(17:1) [sn1] (a) / LPC(17:1) [sn2] (b)	0.0104497	0.000507671	0.0203917	0.0393975	0.114961	0.0114305	0.000889706	0.0219713	0.0335587	0.111912
301	LPC(17:1) (a) [sn1] [104_sn1]	0.0112218	0.00128715	0.0211564	0.0268425	0.0920707	0.0121394	0.00160681	0.022672	0.0238931	0.0937725
302	LPC(17:1) [sn1] (b)	0.00334711	-0.00661109	0.0133053	0.509979	0.652319	0.00284462	-0.00759013	0.0132794	0.593072	0.756333
303	LPC(18:0) [sn2]	-0.00337635	-0.0132975	0.00654476	0.504702	0.649812	-0.00137283	-0.0120923	0.00934665	0.801774	0.883371
304	LPC(18:0) [sn1]	-0.00503139	-0.0149444	0.00488162	0.31978	0.48552	-0.00261652	-0.0133605	0.0081275	0.633084	0.776421
305	LPC(18:1) [sn2]	0.00728377	-0.00297882	0.0175464	0.164171	0.312847	0.00920794	-0.00203477	0.0204507	0.108422	0.257933
306	LPC(18:1) [sn1]	0.00677807	-0.00347895	0.0170351	0.195214	0.348864	0.00795905	-0.00307502	0.0189931	0.157401	0.327891
307	LPC(18:2) [sn2]	-0.00326245	-0.0141263	0.00760138	0.556081	0.687736	-0.00467494	-0.0162552	0.00690536	0.428743	0.622863
308	LPC(18:2) [sn1]	-0.00485655	-0.0158914	0.00617826	0.388293	0.552845	-0.00664249	-0.0183071	0.0050221	0.264318	0.458852
309	LPC(18:3) [sn2] (a)	-0.00767586	-0.0177487	0.00239701	0.135265	0.273275	-0.00653826	-0.0170958	0.00401932	0.224778	0.417818
310	LPC(18:3) [sn1] (a)/LPC(18:3) [sn2] (b)	-0.0106008	-0.0207017	-0.000500001	0.039691	0.115367	-0.00984195	-0.020474	0.000790071	0.0696221	0.190596
311	LPC(18:3) (a) [sn1] [104_sn1]	-0.00700604	-0.0171389	0.00312678	0.17533	0.328249	-0.00597062	-0.0165168	0.00457555	0.26711	0.46081
312	LPC(18:3) [sn1] (b)	-0.00902861	-0.0191401	0.00108284	0.0800961	0.194892	-0.00806077	-0.0188171	0.00269553	0.141858	0.304507
313	LPC(19:0) [sn2] (a)	0.0168901	0.0069416	0.0268386	0.000879386	0.00833979	0.0181467	0.00763798	0.0286553	0.00071597	0.00906491
314	LPC(19:0) [sn1] (a) / LPC(19:0) [sn2] (b)	0.00798736	-0.00207239	0.0180471	0.119639	0.252459	0.00837728	-0.00220453	0.0189591	0.120725	0.274943
315	LPC(19:0) (a) [sn1] [104_sn1]	0.0116219	0.00169965	0.0215441	0.021701	0.079464	0.0128111	0.00235153	0.0232706	0.016377	0.074595
316	LPC(19:0) [sn1] (b)	0.00492269	-0.00525822	0.0151036	0.343229	0.510742	0.00569539	-0.00497553	0.0163663	0.295461	0.494864
317	LPC(19:1) (a)	0.0191783	0.00909884	0.0292577	0.000193271	0.00263523	0.0196957	0.00914301	0.0302483	0.000255596	0.00430218
318	LPC(19:1) (b)	0.0213166	0.0111654	0.0314679	3.89804e-05	0.00103994	0.0219398	0.0113376	0.032542	5.04241e-05	0.00117709
319	LPC(19:1) (c)	0.00985993	-0.000315143	0.020035	0.0575278	0.154026	0.010435	-0.000104294	0.0209743	0.0523098	0.159492
320	LPC(20:0) [sn2]	-0.000984338	-0.0112742	0.00930555	0.851251	0.903245	0.000234016	-0.0106227	0.0110908	0.966296	0.982073
321	LPC(20:0) [sn1]	-0.00293144	-0.0132476	0.00738473	0.577509	0.704901	-0.00141754	-0.012302	0.00946695	0.798493	0.881055
322	LPC(20:1) [sn2]	0.0135124	0.00330978	0.0237149	0.00944621	0.0430264	0.0143545	0.00388681	0.0248223	0.00720263	0.0441013
323	LPC(20:1) [sn1]	0.0133599	0.00310139	0.0236185	0.010704	0.0470348	0.0141454	0.0036385	0.0246523	0.00833148	0.0484742
324	LPC(20:2) [sn2]	0.00442437	-0.00560546	0.0144542	0.387206	0.552845	0.00737344	-0.00359892	0.0183458	0.187765	0.372429
325	LPC(20:2) [sn1]	0.00560227	-0.00452319	0.0157277	0.278124	0.441102	0.00780242	-0.0030659	0.0186707	0.159373	0.329783
326	LPC(20:3) [sn2]	0.00213898	-0.00786477	0.0121427	0.675114	0.780665	0.00738357	-0.00395527	0.0187224	0.201813	0.385561
327	LPC(20:3) [sn1]	0.00328086	-0.00684189	0.0134036	0.525212	0.661607	0.00795647	-0.00321636	0.0191293	0.162757	0.334599
328	LPC(20:4) [sn2]	0.00918316	-0.000824149	0.0191905	0.0720823	0.183148	0.0124481	0.00163163	0.0232645	0.0241022	0.0937725
329	LPC(20:4) [sn1]	0.00961061	-0.000528367	0.0197496	0.0631894	0.166206	0.012083	0.00144932	0.0227168	0.0259481	0.0997071
330	LPC(20:5) [sn2]	-0.000799649	-0.0108799	0.00928064	0.876423	0.922096	0.00221838	-0.00858054	0.0130173	0.687175	0.808377
331	LPC(20:5) [sn1]	-0.00144287	-0.0115626	0.00867687	0.779864	0.852941	0.00162452	-0.00911009	0.0123591	0.766727	0.868261
332	LPC(22:0) [sn2]	-0.0038806	-0.0142512	0.00649003	0.46325	0.61356	-0.00269319	-0.01366	0.00827357	0.630232	0.776421
333	LPC(22:0) [sn1]	-0.00794355	-0.0183659	0.00247884	0.135199	0.273275	-0.00743697	-0.0185088	0.0036348	0.187959	0.372429
334	LPC(22:1) [sn2]	0.0111848	0.000929498	0.0214401	0.032554	0.101748	0.0118383	0.00128153	0.0223951	0.0279635	0.101896
335	LPC(22:1) [sn1]	0.0124614	0.00215013	0.0227728	0.0178613	0.0695514	0.0126028	0.00196362	0.0232421	0.0202574	0.0852375
336	LPC(22:4) [sn2]	0.00775779	-0.00224121	0.0177568	0.128322	0.265532	0.0125714	0.00151574	0.0236271	0.0258429	0.0997071
337	LPC(22:4) [sn1]	0.00852655	-0.00166086	0.018714	0.100899	0.225092	0.012491	0.00149235	0.0234896	0.026028	0.0997071
338	LPC(22:5) [sn2] (n3)	0.00664336	-0.00375499	0.0170417	0.210455	0.367313	0.0105165	-0.000774869	0.0218079	0.0679253	0.187927
339	LPC(22:5) [sn1] (n3)/LPC(22:5) [sn2] (n6)	0.00751415	-0.00294806	0.0179764	0.159192	0.305698	0.0110218	-0.000139804	0.0221834	0.0529385	0.160101
340	LPC(22:5) (n3) [sn1] [104_sn1]	0.00791949	-0.00262088	0.0184598	0.140826	0.2783	0.0108393	-0.000292425	0.021971	0.0563275	0.162991
341	LPC(22:5) [sn1] (n6)	0.00881965	-0.00116408	0.0188034	0.083363	0.197689	0.011848	0.00125518	0.0224408	0.0283712	0.102383
342	LPC(22:6) [sn2]	0.00429791	-0.00574109	0.0143369	0.401349	0.559184	0.00791655	-0.00269296	0.018526	0.143581	0.307321
343	LPC(22:6) [sn1]	0.00588385	-0.00420499	0.0159727	0.252963	0.414393	0.00930336	-0.00126053	0.0198672	0.0843192	0.219465
344	LPC(24:0) [sn2]	-0.0029144	-0.0133727	0.00754392	0.584886	0.710422	-0.00177657	-0.0134745	0.00992138	0.765925	0.868261
345	LPC(24:0) [sn1]	-0.00712017	-0.0175767	0.00333638	0.18197	0.334807	-0.00550483	-0.0173782	0.00636852	0.363447	0.56094
346	LPC(26:0) [sn2]	0.000433706	-0.0100343	0.0109018	0.935269	0.95698	0.00398064	-0.00794062	0.0159019	0.512756	0.695152
347	LPC(26:0) [sn1]	0.00468614	-0.00592409	0.0152964	0.386624	0.552845	0.0079969	-0.00415663	0.0201504	0.197134	0.382491
348	LPC(O-16:0)	0.00723575	-0.00276837	0.0172399	0.156276	0.300872	0.00806844	-0.00216698	0.0183039	0.122319	0.275506
349	LPC(O-18:0)	0.00899516	-0.00122751	0.0192178	0.084585	0.198309	0.00843071	-0.0021451	0.0190065	0.118166	0.272438
350	LPC(O-18:1)	0.0114452	0.00155833	0.021332	0.0232828	0.0828203	0.0109354	0.000861917	0.0210089	0.0333702	0.111912
351	LPC(O-20:0)	0.0120012	0.00151031	0.0224921	0.0249604	0.086723	0.0113884	0.000515002	0.0222617	0.0400957	0.127364
352	LPC(O-20:1)	0.0204796	0.0103778	0.0305815	7.14381e-05	0.00137827	0.0189808	0.00855121	0.0294103	0.000363081	0.00542444
353	LPC(O-22:0)	0.0120439	0.00174638	0.0223414	0.0218929	0.0797755	0.0128232	0.00209121	0.0235552	0.0191957	0.0824091
354	LPC(O-22:1)	0.0274098	0.0170763	0.0377432	2.06094e-07	7.6976e-05	0.0266306	0.0158608	0.0374005	1.28385e-06	0.000191807
355	LPC(O-24:0)	0.0120484	0.00200822	0.0220885	0.0186816	0.0711996	0.0154545	0.00474843	0.0261606	0.00467309	0.0326243
356	LPC(O-24:1)	0.0269367	0.0168467	0.0370266	1.72089e-07	7.6976e-05	0.0281277	0.0176545	0.0386008	1.45347e-07	5.42871e-05
357	LPC(O-24:2)	0.0182202	0.00791522	0.0285251	0.000531795	0.00567502	0.0175872	0.00684482	0.0283296	0.00133705	0.0146879
358	LPC(P-16:0)	0.0131045	0.00308001	0.023129	0.0104112	0.0460189	0.013173	0.00267081	0.0236752	0.0139649	0.0660238
359	LPC(P-17:0)(a)	0.0221104	0.0120551	0.0321656	1.6545e-05	0.000636678	0.0213557	0.0108776	0.0318338	6.5366e-05	0.00147965
360	LPC(P-17:0)(b)	0.017081	0.00704665	0.0271154	0.000852026	0.00826576	0.0164835	0.00602345	0.0269435	0.00201612	0.0179551
361	LPC(P-18:0)	0.0139395	0.00370122	0.0241779	0.00762743	0.0365237	0.01302	0.0022145	0.0238255	0.0182029	0.0797571
362	LPC(P-18:1)	0.0121977	0.00227075	0.0221247	0.016036	0.0647561	0.0117426	0.00131364	0.0221715	0.0273319	0.101577
363	LPC(P-20:0)	0.0155556	0.00497787	0.0261333	0.00395443	0.0232595	0.0154409	0.004476	0.0264057	0.00578734	0.038065
364	PE(16:0_16:0)	-0.00540042	-0.0153032	0.00450236	0.28508	0.447088	-0.00258463	-0.013716	0.00854677	0.648993	0.780673
365	PE(16:0_16:1)	-0.00688807	-0.0170328	0.00325668	0.183225	0.334881	-0.00305735	-0.0152529	0.00913821	0.623124	0.773164
366	PE(16:0_18:1)	-0.00838349	-0.0184278	0.00166083	0.101847	0.225092	-0.00413086	-0.0171285	0.00886679	0.533284	0.708831
367	PE(16:0_18:2)	-0.0118543	-0.0219306	-0.00177798	0.0211298	0.0777535	-0.0105628	-0.0232509	0.00212529	0.102732	0.253271
368	PE(16:1_18:2)	-0.0108498	-0.0209487	-0.000750915	0.0352351	0.106131	-0.0110468	-0.0231092	0.00101562	0.0726554	0.198079
369	PE(16:0_18:3) (a)	-0.0100514	-0.0201936	9.08384e-05	0.0520868	0.143047	-0.0071484	-0.018995	0.00469823	0.236891	0.427434
370	PE(16:0_18:3) (b)	-0.0148366	-0.0248418	-0.00483147	0.00366248	0.021887	-0.0139944	-0.0258566	-0.00213219	0.0207717	0.0865444
371	PE(15-MHDA_18:1)	0.00701617	-0.00288527	0.0169176	0.164849	0.313339	0.0125989	0.00141763	0.0237802	0.0272192	0.101577
372	PE(17:0_18:1)	-0.00267494	-0.0126567	0.00730681	0.599363	0.720973	0.00206837	-0.0100233	0.0141601	0.737384	0.851353
373	PE(15-MHDA_18:2)	-0.00675381	-0.0167038	0.00319616	0.183355	0.334881	-0.00612809	-0.0174547	0.00519854	0.288902	0.487156
374	PE(17:0_18:2)	-0.00333748	-0.0133512	0.00667624	0.513542	0.654635	0.000695286	-0.011205	0.0125956	0.908816	0.952143
375	PE(36:0)	-0.00798077	-0.0178349	0.00187333	0.11241	0.24199	-0.00652528	-0.0166518	0.00360129	0.206564	0.391549
376	PE(18:0_18:1)	-0.0125123	-0.0225778	-0.00244679	0.0148429	0.0622496	-0.0113878	-0.0252489	0.00247318	0.107323	0.257505
377	PE(18:1_18:1)	-0.00748995	-0.0173685	0.00238856	0.137237	0.27558	-0.00477235	-0.016822	0.00727728	0.437531	0.633402
378	PE(18:0_18:2)	-0.0147236	-0.0248085	-0.00463875	0.00422358	0.0242694	-0.0160391	-0.0298917	-0.00218651	0.0232563	0.0919386
379	PE(18:1_18:2)	-0.0123256	-0.0222776	-0.00237352	0.0152161	0.062747	-0.0127559	-0.0246735	-0.00083832	0.0359243	0.118218
380	PE(16:0_20:3)	-0.00987348	-0.0199931	0.000246116	0.0558363	0.15203	-0.00866455	-0.0212429	0.00391384	0.176943	0.354706
381	PE(16:0_20:4)	-0.00431942	-0.0144536	0.0058147	0.403437	0.560163	0.000677328	-0.0120112	0.0133659	0.91666	0.955028
382	PE(16:1_20:4)	-0.00606467	-0.0162241	0.00409478	0.241953	0.402536	-0.00381601	-0.0159676	0.0083356	0.538167	0.709318
383	PE(16:0_20:5)	-0.0095488	-0.0197165	0.000618931	0.0656667	0.170323	-0.00576034	-0.0179836	0.00646293	0.355604	0.553409
384	PE(15-MHDA_20:4)	0.00648475	-0.00351009	0.0164796	0.203457	0.359296	0.0108439	-0.000273971	0.0219617	0.0559171	0.162529
385	PE(17:0_20:4)	0.00898635	-0.00114213	0.0191148	0.0820329	0.196406	0.0170718	0.00527947	0.0288642	0.00455503	0.0324058
386	PE(18:0_20:3) (a)	-0.00861593	-0.0190091	0.00177727	0.104187	0.228904	-0.00336992	-0.0173746	0.0106347	0.637143	0.776421
387	PE(18:0_20:3) (b)	0.000776275	-0.00929009	0.0108426	0.879843	0.924392	0.00844609	-0.00402828	0.0209205	0.184454	0.367433
388	PE(18:0_20:4)	-0.00249753	-0.0127252	0.00773018	0.632165	0.747195	0.0058376	-0.0078318	0.019507	0.40252	0.593062
389	PE(38:5) (a)	0.00103843	-0.00913338	0.0112102	0.841384	0.90045	0.00748669	-0.00517594	0.0201493	0.24648	0.442598
390	PE(38:5) (b)	-0.00618803	-0.0164507	0.00407465	0.237241	0.397352	-0.000102585	-0.0134837	0.0132786	0.98801	0.994667
391	PE(16:0_22:6)	0.000768506	-0.00975718	0.0112942	0.886191	0.92715	0.00815131	-0.00409469	0.0203973	0.191983	0.378395
392	PE(15-MHDA_22:6)	0.00423958	-0.00615304	0.0146322	0.423908	0.578902	0.00924365	-0.00227032	0.0207576	0.115582	0.269769
393	PE(17:0_22:6)	0.00737263	-0.00309994	0.0178452	0.167612	0.317782	0.0149217	0.00324961	0.0265939	0.0122325	0.0620436
394	PE(18:0_22:4)	-0.00477392	-0.0148372	0.00528939	0.352422	0.519249	0.00205988	-0.0109753	0.0150951	0.756734	0.865387
395	PE(20:0_20:4)	-0.00824947	-0.0181112	0.00161224	0.101084	0.225092	-0.00539386	-0.0167379	0.00595013	0.351311	0.549702
396	PE(18:0_22:5) (n3)	-0.00531154	-0.0154655	0.00484237	0.305182	0.466198	0.0024699	-0.0112838	0.0162236	0.724815	0.839437
397	PE(18:0_22:5) (n6)	-0.00217734	-0.0124128	0.00805812	0.676679	0.781266	0.00624509	-0.00685773	0.0193479	0.350158	0.549619
398	PE(18:0_22:6)	-0.00629278	-0.0169311	0.0043455	0.246258	0.407882	0.00133913	-0.0119416	0.0146198	0.84331	0.908031
399	PE(18:1_22:6) (a)	-4.46949e-05	-0.0106191	0.0105298	0.993389	0.994721	0.005279	-0.0070282	0.0175862	0.400452	0.593062
400	PE(18:1_22:6) (b)	0.00192731	-0.0086998	0.0125544	0.722207	0.815642	0.00682437	-0.0051947	0.0188435	0.265715	0.459466
401	PE(O-34:1)	-0.00861876	-0.0186931	0.00145555	0.0935701	0.2131	-0.0065478	-0.0178817	0.00478609	0.257452	0.451447
402	PE(O-16:0/18:2)	-0.0109523	-0.0210749	-0.000829684	0.0339597	0.103967	-0.0089978	-0.0196805	0.00168489	0.0987556	0.245901
403	PE(O-18:1/18:2)	-0.0120233	-0.0220833	-0.00196333	0.0191647	0.0719398	-0.0103963	-0.0209218	0.000129165	0.0528775	0.160101
404	PE(O-16:0/20:3)	-0.00483797	-0.0147723	0.00509632	0.339772	0.507828	-0.00259496	-0.0131526	0.00796265	0.629936	0.776421
405	PE(O-16:0/20:4)	-0.00578252	-0.0157279	0.00416283	0.25441	0.415851	-0.00219846	-0.0127596	0.0083627	0.683229	0.808
406	PE(O-36:5)	-0.00770032	-0.0175854	0.0021848	0.126792	0.263094	-0.0055835	-0.0161131	0.00494604	0.298602	0.496217
407	PE(O-16:0/22:4)	-0.00436638	-0.0142979	0.00556513	0.388792	0.552845	-0.00200171	-0.012817	0.00881359	0.716746	0.832583
408	PE(O-18:0/20:4)	-0.00662026	-0.0166075	0.00336701	0.193834	0.347228	-0.00548428	-0.0160026	0.00503402	0.306754	0.503823
409	PE(O-38:5) (a)	-0.0110809	-0.0209663	-0.00119545	0.0280282	0.094311	-0.00937337	-0.0202176	0.00147088	0.0902286	0.231618
410	PE(O-38:5) (b)	-0.00840007	-0.0183208	0.00152069	0.0969928	0.219848	-0.00673481	-0.0176645	0.00419489	0.227108	0.420966
411	PE(O-16:0/22:6)	-0.0139723	-0.024	-0.00394457	0.00632326	0.0317831	-0.0111724	-0.0223827	3.78233e-05	0.0507777	0.156095
412	PE(O-18:0/22:5) (a)	-0.00830969	-0.0181856	0.00156622	0.0991043	0.223658	-0.00871497	-0.0195472	0.00211725	0.114804	0.268835
413	PE(O-18:0/22:6)	-0.0111714	-0.0212829	-0.0010599	0.0303623	0.0981845	-0.0107319	-0.0219446	0.000480831	0.0606633	0.17296
414	PE(O-18:1/22:6)	-0.00824759	-0.0184985	0.00200332	0.114791	0.244298	-0.00547882	-0.0164552	0.0054976	0.327863	0.526695
415	PE(P-15:0/20:4)	-0.00804235	-0.0179556	0.00187087	0.111799	0.241369	-0.00554607	-0.0159776	0.00488548	0.297335	0.495779
416	PE(P-15:0/22:6)(a)	-0.00756823	-0.0174366	0.00230011	0.132778	0.27174	-0.00686891	-0.0171102	0.00337242	0.188618	0.372745
417	PE(P-15:0/22:6)(b)	-0.0067923	-0.0166517	0.00306714	0.1769	0.330361	-0.00606967	-0.0168675	0.00472813	0.270521	0.46562
418	PE(P-16:0/18:1)	-0.00206655	-0.0119172	0.00778406	0.680894	0.78492	-0.00025816	-0.011596	0.0110797	0.964398	0.982073
419	PE(P-16:0/18:2)	-0.0109803	-0.0208334	-0.00112713	0.0289561	0.0952873	-0.0105821	-0.021318	0.000153843	0.0533734	0.16028
420	PE(P-16:0/18:3)	-0.00813047	-0.0179922	0.00173122	0.106099	0.231743	-0.00727501	-0.0178404	0.00329039	0.177116	0.354706
421	PE(P-16:0/20:3)(a)	-0.000107786	-0.0100496	0.00983398	0.983044	0.988336	0.00363513	-0.00703248	0.0143027	0.504144	0.689735
422	PE(P-16:0/20:3)(b)	-0.00481667	-0.0147002	0.00506685	0.339429	0.507828	-0.00220783	-0.012873	0.00845736	0.684887	0.808232
423	PE(P-16:0/20:4)	-0.00637302	-0.0162728	0.00352678	0.207002	0.364695	-0.00300282	-0.0136488	0.00764313	0.58032	0.744844
424	PE(P-16:0/20:5)	-0.00614052	-0.0160909	0.00380988	0.226417	0.381228	-0.00277784	-0.0135846	0.00802896	0.614347	0.771289
425	PE(P-16:0/22:4)	-0.000666299	-0.0105742	0.00924157	0.89512	0.929174	0.0022418	-0.00914596	0.0136296	0.699569	0.819088
426	PE(P-16:0/22:5) (n3)	-0.0073634	-0.0172371	0.00251029	0.143805	0.283007	-0.00672119	-0.0184235	0.00498112	0.260239	0.455266
427	PE(P-16:0/22:5) (n6)	-0.00545728	-0.0153159	0.0044013	0.277889	0.441102	-0.00282561	-0.0140145	0.00836326	0.62057	0.772426
428	PE(P-16:0/22:6)	-0.00996363	-0.0199901	6.2874e-05	0.0514536	0.142214	-0.00692851	-0.0183661	0.00450912	0.235069	0.427434
429	PE(P-17:0/20:4)(a)	0.00825411	-0.00162224	0.0181305	0.101399	0.225092	0.00993644	-0.000522781	0.0203957	0.0625989	0.176458
430	PE(P-17:0/20:4)(b)	0.0028282	-0.00707432	0.0127307	0.575577	0.703692	0.00608794	-0.00442471	0.0166006	0.256311	0.450504
431	PE(P-17:0/22:6)(a)	0.00667379	-0.00327009	0.0166177	0.188329	0.3402	0.00926335	-0.00163894	0.0201656	0.0958329	0.241193
432	PE(P-17:0/22:6)(b)	0.00154268	-0.00840296	0.0114883	0.761081	0.843513	0.00432255	-0.00640049	0.0150456	0.429417	0.622863
433	PE(P-18:0/18:1)	0.0013004	-0.00856845	0.0111692	0.796174	0.866971	0.00317375	-0.00791394	0.0142614	0.574723	0.740323
434	PE(P-18:0/18:2)	-0.00584073	-0.0157538	0.0040723	0.24812	0.410056	-0.00663121	-0.0174961	0.00423367	0.231556	0.424994
435	PE(P-18:0/18:3)	-0.0108236	-0.0207447	-0.000902527	0.0325008	0.101748	-0.0111131	-0.0218434	-0.000382694	0.0423727	0.132437
436	PE(P-18:0/20:3)(a)	0.00325169	-0.00660941	0.0131128	0.518027	0.655874	0.00561549	-0.00493391	0.0161649	0.296753	0.495779
437	PE(P-18:0/20:3)(b)	-0.00344958	-0.0132939	0.00639471	0.492147	0.638254	-0.00169795	-0.0124846	0.00908875	0.757648	0.865387
438	PE(P-18:0/20:4)	0.00167367	-0.00818697	0.0115343	0.739344	0.829231	0.00389869	-0.00672778	0.0145252	0.472026	0.659072
439	PE(P-18:0/20:5)	-0.00105546	-0.0110012	0.00889028	0.835206	0.89512	0.0015531	-0.00925238	0.0123586	0.778129	0.874079
440	PE(P-18:0/22:4)	0.00378102	-0.00616818	0.0137302	0.4563	0.607586	0.00500646	-0.00591463	0.0159276	0.368861	0.563707
441	PE(P-18:0/22:5) (n3)	-0.00223799	-0.0121957	0.00771972	0.659525	0.769376	-0.00248967	-0.0137634	0.00878405	0.665084	0.793638
442	PE(P-18:0/22:5) (n6)	0.00286036	-0.00705951	0.0127802	0.571915	0.701512	0.00411541	-0.00644963	0.0146805	0.44512	0.638205
443	PE(P-18:0/22:6)	-0.00282486	-0.0128526	0.00720292	0.580804	0.707766	-0.000131598	-0.0111774	0.0109142	0.981367	0.992402
444	PE(P-18:1/18:1)	-0.0033709	-0.0132888	0.00654703	0.505253	0.649812	-0.00256876	-0.0138118	0.00867428	0.654243	0.785723
445	PE(P-18:1/18:1)(a)	-0.00186446	-0.0117882	0.0080593	0.712655	0.810279	-0.000244446	-0.0115196	0.0110307	0.966101	0.982073
446	PE(P-18:1/18:1)(b)	-0.00379899	-0.0136638	0.0060658	0.45031	0.602834	-0.00441004	-0.0149449	0.00612481	0.411884	0.602108
447	PE(P-18:1/18:2)(a)	-0.0107982	-0.0207292	-0.000867215	0.0330848	0.102549	-0.0113413	-0.0220738	-0.000608936	0.0383468	0.124544
448	PE(P-18:1/18:2)(b)	-0.00656465	-0.0164432	0.00331387	0.192715	0.346053	-0.00841469	-0.0189227	0.00209329	0.116505	0.270234
449	PE(P-18:1/18:3)	-0.0128876	-0.0228361	-0.00293906	0.0111262	0.048604	-0.013293	-0.0239484	-0.00263748	0.0144903	0.0676518
450	PE(P-18:1/20:3)(a)	-0.00181273	-0.0117222	0.00809674	0.719901	0.815642	0.00141749	-0.00928773	0.0121227	0.7952	0.881055
451	PE(P-18:1/20:3)(b)	0.000154361	-0.00969915	0.0100079	0.975502	0.98453	0.00260271	-0.00808708	0.0132925	0.633162	0.776421
452	PE(P-18:1/20:4)(a)	-0.00329608	-0.0131507	0.00655852	0.512052	0.65385	-0.00106625	-0.0116609	0.00952845	0.843606	0.908031
453	PE(P-18:1/20:4)(b)	-7.2603e-05	-0.0099592	0.00981399	0.988514	0.991168	0.000536381	-0.00994002	0.0110128	0.920055	0.955028
454	PE(P-18:1/20:5)(a)	-0.00646554	-0.0164229	0.00349183	0.2031	0.359296	-0.00391222	-0.0148508	0.00702638	0.483247	0.669732
455	PE(P-18:1/20:5)(b)	-0.00287411	-0.0128256	0.00707734	0.571293	0.701512	-0.00167201	-0.012358	0.00901399	0.759056	0.865672
456	PE(P-18:1/22:4)	0.00217613	-0.00770207	0.0120543	0.665858	0.773555	0.00332145	-0.0076549	0.0142978	0.553063	0.721008
457	PE(P-18:1/22:5)(a)	-0.00654142	-0.0164986	0.00341576	0.197841	0.352714	-0.00747207	-0.0189665	0.00402233	0.202585	0.386049
458	PE(P-18:1/22:5)(b)	-0.0019227	-0.0118398	0.00799444	0.703908	0.806472	-0.00119673	-0.0119075	0.00951409	0.826631	0.89752
459	PE(P-18:1/22:6)(a)	-0.00343474	-0.0135911	0.00672164	0.507378	0.651222	-0.000413109	-0.0113427	0.0105165	0.940936	0.969603
460	PE(P-18:1/22:6)(b)	-0.00362404	-0.0136977	0.0064496	0.480682	0.630093	-0.0033879	-0.0142639	0.0074881	0.541447	0.710828
461	PE(P-19:0/20:4)(a)	0.00561526	-0.00423796	0.0154685	0.263956	0.423123	0.00672413	-0.00359793	0.0170462	0.201635	0.385561
462	PE(P-19:0/20:4)(b)	0.0074283	-0.00244285	0.0172995	0.140205	0.2783	0.0086915	-0.00173641	0.0191194	0.102325	0.253103
463	PE(P-20:0/18:1)	-0.0015001	-0.0114267	0.00842648	0.76705	0.843838	9.20025e-05	-0.0106226	0.0108066	0.98657	0.994667
464	PE(P-20:0/18:2)	-0.0117185	-0.0218276	-0.00160949	0.0230932	0.082539	-0.0131141	-0.0240029	-0.00222538	0.0182576	0.0797571
465	PE(P-20:0/20:4)	-0.00404417	-0.0140286	0.00594023	0.427201	0.582335	-0.00223009	-0.0129435	0.0084833	0.683237	0.808
466	PE(P-20:0/22:6)	-0.00322322	-0.0137851	0.00733863	0.549692	0.684889	-0.00104464	-0.0123773	0.010288	0.856604	0.916613
467	PE(P-20:1/20:4)	-0.000486559	-0.0103746	0.00940151	0.923156	0.947249	0.000987022	-0.00932854	0.0113026	0.851217	0.91228
468	PE(P-20:1/22:6)	0.00644628	-0.00373955	0.0166321	0.214784	0.371049	0.00764431	-0.00302436	0.018313	0.16018	0.330537
469	LPE(16:0) [sn2]	-0.00354095	-0.0135635	0.00648165	0.488593	0.635852	0.00142271	-0.0100502	0.0128957	0.807938	0.887543
470	LPE(16:0) [sn1]	-0.00047993	-0.0105106	0.00955079	0.925275	0.948121	0.00499374	-0.00656489	0.0165524	0.397057	0.591656
471	LPE(17:0) [sn2]	0.0140736	0.00414866	0.0239985	0.00545635	0.029323	0.0129498	0.00280349	0.023096	0.0123755	0.0620436
472	LPE(17:0) [sn1]	0.009899	3.01531e-05	0.0197678	0.0493043	0.137941	0.00934716	-0.000701223	0.0193956	0.0682686	0.188179
473	LPE(18:0) [sn2]	-0.00152535	-0.0114557	0.00840495	0.76333	0.843838	0.00546389	-0.00655066	0.0174784	0.372684	0.566996
474	LPE(18:0) [sn1]	-0.00232162	-0.0122702	0.00762697	0.647347	0.760327	0.00436177	-0.00793806	0.0166616	0.486964	0.673634
475	LPE(18:1) [sn2]	-0.00505485	-0.0151186	0.00500894	0.324834	0.491196	-0.00397355	-0.0150139	0.00706679	0.480488	0.668389
476	LPE(18:1) [sn1]	-0.00606707	-0.0161145	0.00398032	0.236556	0.397095	-0.00523482	-0.0162544	0.00578472	0.35175	0.549702
477	LPE(18:2) [sn2]	-0.00963261	-0.0197677	0.000502496	0.0624878	0.165526	-0.00964762	-0.0203929	0.00109769	0.0784418	0.207053
478	LPE(18:2) [sn1]	-0.0123129	-0.022453	-0.00217277	0.0173243	0.0688366	-0.0127026	-0.0234306	-0.00197457	0.020311	0.0852375
479	LPE(20:4) [sn2]	0.00257525	-0.00740355	0.0125541	0.612935	0.733347	0.0052349	-0.005733	0.0162028	0.34948	0.549619
480	LPE(20:4) [sn1]	0.00304788	-0.00697296	0.0130687	0.551028	0.684889	0.00456004	-0.00629355	0.0154136	0.410181	0.600794
481	LPE(22:6) [sn2]	0.00304705	-0.00724136	0.0133355	0.56154	0.693339	0.00710189	-0.00393118	0.018135	0.207044	0.391549
482	LPE(22:6) [sn1]	0.00246806	-0.00779979	0.0127359	0.637509	0.749951	0.00642329	-0.00454629	0.0173929	0.251054	0.444609
483	LPE(P-16:0)	-0.000157234	-0.0101237	0.00980926	0.975329	0.98453	0.00222002	-0.00811545	0.0125555	0.673711	0.801373
484	LPE(P-18:0)	0.00740418	-0.00266114	0.0174695	0.149336	0.292025	0.00830642	-0.002229	0.0188418	0.122252	0.275506
485	LPE(P-18:1)	-0.0016704	-0.0115543	0.00821347	0.740425	0.829231	-0.00162324	-0.0118322	0.00858569	0.755277	0.865326
486	LPE(P-20:0)	0.00356047	-0.00663017	0.0137511	0.493418	0.638792	0.00302222	-0.00740187	0.0134463	0.569809	0.73769
487	PI(16:0/16:0)	-0.0173111	-0.0273971	-0.00722513	0.000771209	0.00758017	-0.014363	-0.0255741	-0.00315189	0.0120486	0.0620436
488	PI(16:0_16:1)	-0.0172585	-0.0274797	-0.0070373	0.000938307	0.00865328	-0.0151315	-0.0269579	-0.00330512	0.0121607	0.0620436
489	PI(34:0)	-0.0146808	-0.0247903	-0.00457127	0.00443142	0.024905	-0.0130144	-0.0240815	-0.00194726	0.021185	0.0869659
490	PI(34:1)	-0.015392	-0.0253633	-0.00542072	0.00248811	0.0173703	-0.0134358	-0.025482	-0.00138954	0.0288188	0.102725
491	PI(15-MHDA_18:1)/PI(17:0_18:1)	-0.00177159	-0.0116441	0.00810092	0.725015	0.815642	0.00090192	-0.0095332	0.011337	0.865458	0.91832
492	PI(15-MHDA_18:2)/PI(17:0_18:2)	-0.0106238	-0.0206634	-0.000584283	0.0380803	0.111814	-0.00806427	-0.0192491	0.00312051	0.157581	0.327891
493	PI(18:0_18:1)	-0.0145287	-0.0244041	-0.00465334	0.00393954	0.0232595	-0.0125528	-0.0243308	-0.000774751	0.036722	0.120313
494	PI(36:2)	-0.0193812	-0.029517	-0.00924542	0.00017958	0.00253106	-0.0185159	-0.0303434	-0.00668845	0.00215801	0.0183185
495	PI(18:1_18:2)	-0.018449	-0.0285336	-0.00836437	0.000338083	0.00394606	-0.0177082	-0.0284119	-0.00700444	0.00118858	0.013873
496	PI(16:0_20:3) (a)	-0.0116713	-0.0216955	-0.00164698	0.0224981	0.0808722	-0.0104194	-0.0218261	0.000987415	0.0733974	0.199374
497	PI(16:0_20:3) (b)	-0.0108362	-0.0208014	-0.000870942	0.0330729	0.102549	-0.00973592	-0.0218745	0.00240266	0.115925	0.269769
498	PI(16:0_20:4)	-0.0141863	-0.0243419	-0.00403065	0.00619221	0.0314665	-0.0122893	-0.0251199	0.000541385	0.0604784	0.17296
499	PI(15-MHDA_20:4)/PI(17:0_20:4)	-0.00329594	-0.0133956	0.00680373	0.522361	0.659128	0.00106649	-0.0107992	0.0129322	0.860143	0.916613
500	PI(37:6)	-0.00182048	-0.0119585	0.00831752	0.724834	0.815642	-0.00157401	-0.0122861	0.0091381	0.773317	0.871294
501	PI(18:0_20:2)	-0.00798583	-0.0180154	0.00204377	0.118602	0.251693	-0.00521414	-0.0168756	0.00644736	0.380777	0.572315
502	PI(18:0_20:3) (a)	-0.00711756	-0.0171158	0.00288066	0.162902	0.31202	-0.00487173	-0.0156761	0.00593262	0.376764	0.569722
503	PI(18:0_20:3) (b)	0.000311962	-0.00960872	0.0102326	0.950848	0.963749	0.00461775	-0.00712452	0.01636	0.440777	0.636867
504	PI(18:0_20:4)	-0.0084932	-0.018669	0.00168262	0.101849	0.225092	-0.00434638	-0.0175058	0.00881303	0.517343	0.697317
505	PI(38:5) (a)	-0.0105967	-0.0206111	-0.000582269	0.0380903	0.111814	-0.00799328	-0.0202627	0.00427615	0.201603	0.385561
506	PI (38:5) (b)	-0.00905906	-0.0192236	0.00110551	0.0806626	0.195	-0.00972867	-0.0214528	0.00199543	0.103851	0.254349
507	PI(38:6)	-0.00902444	-0.0191698	0.00112092	0.0812506	0.195788	-0.00420135	-0.0155062	0.00710348	0.466301	0.65475
508	PI(39:6)	-0.00112786	-0.0111795	0.00892373	0.825904	0.887699	0.00233306	-0.00821176	0.0128779	0.664496	0.793638
509	PI(18:0_22:4)	-0.00526037	-0.0151818	0.00466108	0.298666	0.461913	-0.00124564	-0.0132528	0.0107615	0.838851	0.905522
510	PI(20:0_20:4)	-0.00523049	-0.0151517	0.00469073	0.301407	0.46423	-0.00201048	-0.0128508	0.00882983	0.716187	0.832583
511	PI(18:0_22:5) (n3)	-0.00993778	-0.0199442	6.86865e-05	0.0515929	0.142214	-0.00441666	-0.016433	0.00759973	0.47122	0.659072
512	PI(18:0_22:5) (n6)	-0.00112877	-0.0110937	0.00883616	0.824276	0.887225	0.00287741	-0.00803363	0.0137884	0.605189	0.763642
513	PI(18:0_22:6)	-0.00453594	-0.0146962	0.00562427	0.381507	0.551229	0.00187852	-0.00958799	0.013345	0.748099	0.859739
514	LPI(18:0) [sn2]	0.00664348	-0.00322945	0.0165164	0.187177	0.3402	0.00795178	-0.00227161	0.0181752	0.127367	0.28149
515	LPI(18:0) [sn1]	-0.00223904	-0.0122618	0.0077837	0.661447	0.769628	0.00066848	-0.0100716	0.0114086	0.90289	0.949942
516	LPI(18:1) [sn2]	-0.00524448	-0.0151186	0.00462965	0.297818	0.461556	-0.00461557	-0.0149787	0.00574751	0.382632	0.573947
517	LPI(18:1) [sn1]	-0.00424797	-0.014146	0.00565001	0.400191	0.55892	-0.00158745	-0.0122204	0.0090455	0.76978	0.869933
518	LPI(18:2) [sn2]	-0.00834942	-0.0182142	0.00151532	0.0971217	0.219848	-0.00604105	-0.0163864	0.00430425	0.252362	0.444609
519	LPI(18:2) [sn1]	-0.00962644	-0.0195174	0.00026452	0.0564476	0.152139	-0.00828879	-0.0187256	0.00214806	0.119549	0.273714
520	LPI(20:4) [sn2]	0.00402389	-0.00601939	0.0140672	0.432232	0.585985	0.00573584	-0.00498414	0.0164558	0.294258	0.493957
521	LPI(20:4) [sn1]	0.0065041	-0.00369589	0.0167041	0.211334	0.367987	0.00983583	-0.00109348	0.0207651	0.0777445	0.206673
522	PS(36:1)	0.000956782	-0.00903206	0.0109456	0.85106	0.903245	0.00291116	-0.0072616	0.0130839	0.574815	0.740323
523	PS(36:2)	0.0068468	-0.00314373	0.0168373	0.179163	0.332096	0.00838238	-0.00177819	0.0185429	0.10587	0.256768
524	PS(38:3)	0.0110241	0.000989438	0.0210589	0.0313071	0.100804	0.0128839	0.0027033	0.0230644	0.0131326	0.0640481
525	PS(38:4)	0.0054607	-0.00466088	0.0155823	0.290263	0.451722	0.00874415	-0.00154496	0.0190333	0.0957646	0.241193
526	PS(38:5)	0.00552794	-0.00433086	0.0153867	0.271726	0.433716	0.0062373	-0.00374293	0.0162175	0.220562	0.413914
527	PS(40:5)	0.00431588	-0.00615857	0.0147903	0.419269	0.574668	0.0050776	-0.00553526	0.0156905	0.348325	0.549619
528	PS(40:6)	-0.000390736	-0.0104071	0.0096256	0.939045	0.95698	0.00376879	-0.00648202	0.0140196	0.471094	0.659072
529	PG(34:1)	-0.0124863	-0.0224461	-0.00252659	0.0140126	0.0596343	-0.0108415	-0.0235599	0.00187695	0.0947623	0.241193
530	PG(36:1)	-0.0168397	-0.0271627	-0.0065167	0.00139162	0.0115924	-0.0189314	-0.032853	-0.00500972	0.00770157	0.0463031
531	PG(36:2)	-0.0121522	-0.0222166	-0.00208771	0.0179645	0.0695514	-0.0116004	-0.0237695	0.000568667	0.061706	0.1746
532	PG(34:2)	-0.0131378	-0.0230454	-0.00323016	0.00935922	0.0428916	-0.0116195	-0.0226446	-0.000594381	0.0388672	0.125422
533	CE(14:0)	-0.0111481	-0.0210469	-0.00124929	0.0272983	0.0922707	-0.00964535	-0.0203756	0.00108491	0.0780939	0.206866
534	CE(15:0)	0.00221205	-0.00789501	0.0123191	0.667903	0.774113	0.00242563	-0.0095412	0.0143924	0.691116	0.811066
535	CE(16:0)	-0.011301	-0.0213105	-0.00129142	0.0269158	0.0920707	-0.0069902	-0.0211237	0.00714327	0.3323	0.531538
536	CE(16:1)	-0.0072247	-0.0173862	0.00293677	0.163431	0.312232	-0.00383492	-0.0154235	0.00775365	0.516536	0.697317
537	CE(16:2)	-0.00346672	-0.0134856	0.00655211	0.497591	0.64308	-0.012032	-0.0262055	0.00214145	0.0961295	0.241193
538	CE(17:0)	0.00736621	-0.00251523	0.0172476	0.143966	0.283007	0.015677	0.00364421	0.0277098	0.0106721	0.0573532
539	CE(17:1)	0.0089921	-0.000928773	0.018913	0.075646	0.187602	0.0146145	0.00268822	0.0265408	0.0163261	0.074595
540	CE(18:0)	-0.000151615	-0.0102939	0.00999066	0.976622	0.98453	0.0128181	-0.00170201	0.0273382	0.0835792	0.218829
541	CE(18:1)	0.00194419	-0.00799939	0.0118878	0.701515	0.804964	0.0214147	0.00618516	0.0366443	0.00586007	0.038065
542	CE(18:2)	-0.00965341	-0.019579	0.000272165	0.0566194	0.152139	-0.011562	-0.0255546	0.00243073	0.105323	0.256275
543	CE(18:3)	-0.00530494	-0.0154095	0.0047996	0.303426	0.464466	-0.0106101	-0.0247115	0.00349138	0.140265	0.304507
544	CE(20:0)	-0.00594084	-0.0160707	0.00418897	0.250315	0.412299	0.000379366	-0.0124493	0.0132081	0.953773	0.975984
545	CE(20:1)	0.0055632	-0.00442291	0.0155493	0.27483	0.437736	0.0159805	0.00374191	0.0282192	0.0105	0.0568372
546	CE(20:2)	0.00385046	-0.00618938	0.0138903	0.452179	0.604254	0.0158705	0.00285541	0.0288856	0.0168589	0.0756811
547	CE(20:3)	0.00451027	-0.00570581	0.0147264	0.386812	0.552845	0.0141886	0.00140685	0.0269704	0.0295847	0.103363
548	CE(20:4)	0.00924569	-0.00103889	0.0195303	0.0780634	0.191191	0.0135061	-0.00256174	0.029574	0.0994422	0.246789
549	CE(20:5)	0.00471248	-0.00537584	0.0148008	0.359846	0.528103	0.00442703	-0.00940621	0.0182603	0.530437	0.706304
550	CE(22:0)	-0.00737084	-0.0174909	0.00274917	0.153397	0.296858	-0.00132559	-0.0135842	0.010933	0.832125	0.900866
551	CE(22:1)	0.00774445	-0.00224936	0.0177383	0.128782	0.265746	0.014775	0.00358486	0.0259651	0.00966658	0.054704
552	CE(22:4)	0.0158952	0.00604141	0.0257491	0.00157338	0.0126378	0.0289447	0.0165347	0.0413546	4.92477e-06	0.000417402
553	CE(22:5) (n3)	0.00583493	-0.00423437	0.0159042	0.256008	0.41755	0.00941956	-0.00235432	0.0211934	0.116848	0.270234
554	CE(22:5) (n6)	0.00915532	-0.000893498	0.0192041	0.0741411	0.18585	0.0161056	0.00355401	0.0286571	0.0119147	0.0620436
555	CE(22:6)	0.00442464	-0.0057923	0.0146416	0.39593	0.558037	0.00782001	-0.00511261	0.0207526	0.235913	0.427434
556	CE(24:0)	-0.00314644	-0.0132142	0.00692131	0.54012	0.676771	0.00459684	-0.00747653	0.0166702	0.455457	0.649287
557	CE(24:1)	0.00871921	-0.00116263	0.0186011	0.083732	0.197936	0.0182692	0.00674557	0.0297928	0.00189331	0.0174605
558	CE(24:4)	0.00951808	-0.000325458	0.0193616	0.0580683	0.154918	0.0181549	0.00659798	0.0297118	0.00208275	0.0180908
559	CE(24:5)	0.00239353	-0.00746602	0.0122531	0.63416	0.748369	0.00743477	-0.00382779	0.0186973	0.19568	0.382491
560	CE(24:6)	0.000944617	-0.0089056	0.0107948	0.850887	0.903245	0.00511097	-0.00547782	0.0156998	0.344071	0.546853
561	FC	0.000651963	-0.00933173	0.0106357	0.898139	0.929238	0.00734183	-0.00466736	0.019351	0.23078	0.424612
562	DE(16:0)	-0.00383724	-0.0136929	0.00601837	0.445339	0.597249	-0.00385093	-0.0141902	0.00648837	0.465326	0.65475
563	DE(18:1)	-0.00433745	-0.0144059	0.00573095	0.398412	0.55892	-6.53878e-05	-0.0115404	0.0114097	0.991088	0.995084
564	DE(18:2)	-0.00922969	-0.0191644	0.000704991	0.0686189	0.175542	-0.0199439	-0.0333347	-0.00655308	0.00351699	0.0260118
565	DE(20:4)	0.000693323	-0.00921161	0.0105983	0.890861	0.929174	-0.00411997	-0.0176419	0.00940197	0.550328	0.719957
566	DE(20:5)	-0.00302131	-0.0129916	0.00694898	0.5525	0.685577	-0.00235054	-0.0137873	0.00908622	0.687032	0.808377
567	DE(22:6)	-0.00272924	-0.012666	0.00720752	0.590297	0.71583	-0.00133001	-0.0125579	0.00989788	0.816376	0.89239
568	Acylcarnitine(12:0)	0.00317924	-0.00709122	0.0134497	0.543983	0.679525	0.00174696	-0.00872558	0.0122195	0.743667	0.855962
569	Acylcarnitine(13:0)	-8.04243e-05	-0.0103519	0.010191	0.987754	0.991168	-0.00152281	-0.0120767	0.00903112	0.777295	0.874079
570	Acylcarnitine(14:0)	-0.00257607	-0.0128203	0.00766819	0.622057	0.737582	-0.00300575	-0.0134686	0.00745714	0.573339	0.740323
571	Acylcarnitine(14:1)	0.00750627	-0.00273681	0.0177494	0.150889	0.294293	0.00561136	-0.00482074	0.0160435	0.29171	0.490782
572	Acylcarnitine(14:2)	0.00233129	-0.00801053	0.0126731	0.658569	0.769376	0.000314065	-0.0102064	0.0108346	0.953334	0.975984
573	Acylcarnitine(15:0) (a)	0.00162142	-0.00843175	0.0116746	0.751879	0.839542	-0.00124951	-0.0115239	0.00902488	0.811572	0.888922
574	Acylcarnitine(15:0) (b)	-0.00410215	-0.0141205	0.0059162	0.422181	0.5776	-0.00467803	-0.0148557	0.00549962	0.367593	0.563707
575	Acylcarnitine(16:0)	-0.00454677	-0.0148338	0.00574023	0.38627	0.552845	-0.00348007	-0.0141159	0.00715579	0.521263	0.699073
576	Acylcarnitine(16:1)	0.00937474	-0.000982233	0.0197317	0.0760404	0.187602	0.00810394	-0.00249355	0.0187014	0.133901	0.294188
577	Acylcarnitine(17:0) (a)	0.0148384	0.0048477	0.0248291	0.00360956	0.021887	0.013432	0.00319298	0.023671	0.0101448	0.0561345
578	Acylcarnitine(17:0) (b)	0.00642535	-0.00385875	0.0167094	0.220697	0.377541	0.00503909	-0.00553491	0.0156131	0.350226	0.549619
579	Acylcarnitine(18:0)	-0.00160945	-0.0123075	0.00908863	0.768063	0.843838	-0.00145726	-0.0126457	0.00973117	0.798475	0.881055
580	Acylcarnitine(18:1)	0.00612873	-0.00411301	0.0163705	0.240804	0.401823	0.00451855	-0.00588854	0.0149256	0.394718	0.589708
581	Acylcarnitine(18:2)	-0.00639241	-0.0166229	0.00383811	0.220658	0.377541	-0.00788047	-0.0183306	0.00256968	0.139376	0.304507
582	DG(14:0_16:0)	-0.0207964	-0.0310589	-0.0105338	7.19577e-05	0.00137827	-0.0255273	-0.0398445	-0.0112101	0.000477071	0.00659949
583	DG(16:0_16:0)	-0.0157829	-0.0262261	-0.00533971	0.00306151	0.0198865	-0.0160524	-0.0314029	-0.000701859	0.0404088	0.127364
584	DG(16:0_16:1)	-0.0119943	-0.0223831	-0.00160555	0.0236513	0.0833373	-0.0098457	-0.024809	0.00511759	0.197134	0.382491
585	DG(14:0_18:2)	-0.0221764	-0.0324064	-0.0119464	2.1743e-05	0.000738275	-0.0304875	-0.0452093	-0.0157657	4.97797e-05	0.00117709
586	DG(16:0_18:1)	-0.0110896	-0.0216816	-0.000497698	0.040167	0.116298	-0.00752697	-0.0251451	0.0100911	0.402329	0.593062
587	DG(16:1_18:1)	-0.00699232	-0.0174032	0.00341859	0.188007	0.3402	0.000862703	-0.0153939	0.0171193	0.917147	0.955028
588	DG(16:0_18:2)	-0.013706	-0.0241551	-0.0032568	0.0101539	0.0451841	-0.0149431	-0.0317031	0.00181679	0.0805398	0.211842
589	DG(18:0_18:1)	-0.00732868	-0.017928	0.00327065	0.175325	0.328249	0.00204513	-0.0157958	0.0198861	0.822205	0.896623
590	DG(18:1_18:1)	-0.00485871	-0.0153247	0.0056073	0.36282	0.531425	0.00837958	-0.00928815	0.0260473	0.352523	0.549759
591	DG(18:0_18:2)	-0.0122371	-0.022749	-0.00172523	0.0225186	0.0808722	-0.0120753	-0.0291393	0.00498864	0.165416	0.33669
592	DG(18:1_18:2)	-0.00704843	-0.0173449	0.003248	0.179657	0.332188	-0.000569519	-0.0161049	0.0149658	0.942711	0.969603
593	DG(18:2_18:2)	-0.00917634	-0.0192606	0.000907913	0.0744963	0.186052	-0.0065446	-0.018994	0.00590481	0.302789	0.500407
594	DG(18:1_18:3)	-0.0108471	-0.0211025	-0.000591817	0.0381695	0.111814	-0.00730305	-0.022587	0.00798091	0.348943	0.549619
595	DG(16:0_20:4)	-0.00921037	-0.0197037	0.00128294	0.0853601	0.198642	-0.00274716	-0.0176378	0.0121434	0.717613	0.832583
596	DG(18:1_20:3)	-0.00371882	-0.0138591	0.00642146	0.472207	0.622113	0.00361948	-0.00966663	0.0169056	0.593322	0.756333
597	DG(18:0_20:4)	-0.00104475	-0.0113622	0.00927266	0.842654	0.900519	0.008995	-0.00486178	0.0228518	0.203225	0.386283
598	DG(18:1_20:4)	-0.00462598	-0.0150771	0.00582516	0.385585	0.552845	0.00633051	-0.00846914	0.0211302	0.401759	0.593062
599	DG(16:0_22:5)	-0.00504701	-0.0154306	0.00533659	0.340707	0.508	0.00585457	-0.00957092	0.0212801	0.456883	0.649957
600	DG(18:2_20:4)	-0.00934105	-0.0196142	0.000932108	0.0747195	0.186052	-0.00478465	-0.017583	0.00801371	0.463659	0.654732
601	DG(16:0_22:6)	-0.00944018	-0.0197406	0.000860267	0.0724437	0.18343	-0.00243404	-0.0149449	0.0100768	0.702921	0.821725
602	DG(18:1_20:5)	-0.00978992	-0.0203151	0.000735296	0.0682913	0.175304	-0.00330344	-0.0163925	0.00978565	0.620787	0.772426
603	DG(18:1_22:5)	0.00398321	-0.00601357	0.01398	0.434771	0.588358	0.0166657	0.00416001	0.0291714	0.00901183	0.0517834
604	DG(18:0_22:6)	-0.00148857	-0.0114874	0.00851023	0.770412	0.843838	0.00252275	-0.0083371	0.0133826	0.648841	0.780673
605	DG(18:1_22:6)	-0.00344689	-0.0136723	0.0067785	0.508752	0.651866	0.00460672	-0.00730427	0.0165177	0.448363	0.641622
606	DG(18:2_22:6)	-0.00644912	-0.0166363	0.00373807	0.214643	0.371049	-0.000528953	-0.0119945	0.0109366	0.92794	0.960071
607	TG(48:0) [NL-16:0]	-0.0235583	-0.0339582	-0.0131584	9.13037e-06	0.000454692	-0.023284	-0.035712	-0.010856	0.000242096	0.00420571
608	TG(48:0) [NL-18:0]	-0.0220472	-0.0322601	-0.0118344	2.35168e-05	0.000763785	-0.020852	-0.0326614	-0.0090426	0.000541179	0.00721894
609	TG(48:0) [SIM]	-0.0223334	-0.0327082	-0.0119587	2.47947e-05	0.000771735	-0.0210261	-0.0333381	-0.00871408	0.000819595	0.0100367
610	TG(48:1) [NL-16:1]	-0.0159157	-0.0263052	-0.0055262	0.00268376	0.0182252	-0.015466	-0.0292785	-0.0016536	0.0281984	0.102254
611	TG(48:1) [NL-18:1]	-0.0230794	-0.0334087	-0.0127501	1.20637e-05	0.000500644	-0.0237092	-0.0366817	-0.0107366	0.000342665	0.00533273
612	TG(48:1) [SIM]	-0.0227829	-0.03316	-0.0124059	1.70463e-05	0.000636678	-0.0230018	-0.0358117	-0.0101918	0.00043475	0.00624536
613	TG(48:2) [NL-14:0]	-0.0237844	-0.0341365	-0.0134323	6.79616e-06	0.000390518	-0.0307613	-0.0453527	-0.0161699	3.63453e-05	0.000969642
614	TG(48:2) [NL-14:1]	-0.0189294	-0.0292322	-0.00862662	0.000318629	0.00377803	-0.0188106	-0.0322849	-0.00533631	0.00622391	0.0400799
615	TG(48:2) [NL-16:1]	-0.0156345	-0.0260365	-0.0052326	0.00322639	0.0205992	-0.0144112	-0.028291	-0.000531305	0.0418547	0.131367
616	TG(48:2) [NL-18:2]	-0.0260941	-0.0364603	-0.0157279	8.24831e-07	0.00012323	-0.0324632	-0.0465447	-0.0183818	6.32531e-06	0.000448691
617	TG(48:2) [SIM]	-0.0213125	-0.0316528	-0.0109721	5.40177e-05	0.00126097	-0.0246228	-0.0385987	-0.0106469	0.000556744	0.00729627
618	TG(48:3) [NL-14:0]	-0.0239247	-0.0342101	-0.0136394	5.21861e-06	0.000390518	-0.0335892	-0.0486554	-0.018523	1.26134e-05	0.000670088
619	TG(48:3) [NL-16:1]	-0.0167908	-0.0270871	-0.00649439	0.00139667	0.0115924	-0.0195229	-0.0343879	-0.00465804	0.0100582	0.0560709
620	TG(48:3) [NL-18:3]	-0.0252072	-0.0354739	-0.0149405	1.52263e-06	0.000175808	-0.0314992	-0.0457245	-0.017274	1.44349e-05	0.000670088
621	TG(48:3) [SIM]	-0.0228981	-0.0331216	-0.0126746	1.14943e-05	0.000500644	-0.0303953	-0.0450757	-0.0157149	4.99619e-05	0.00117709
622	TG(49:1) [NL-16:1]	-0.0118986	-0.0221906	-0.00160654	0.0234648	0.0830719	-0.00861277	-0.0207666	0.00354104	0.164821	0.336396
623	TG(49:1) [NL-17:1]	-0.0139969	-0.0245085	-0.00348538	0.00906712	0.0423602	-0.0105203	-0.0238855	0.00284491	0.122863	0.275506
624	TG(49:1) [SIM]	-0.0123189	-0.0226183	-0.00201945	0.0190731	0.0719398	-0.00876648	-0.0211104	0.00357744	0.163906	0.335446
625	TG(50:0) [NL-18:0]	-0.0194287	-0.0299852	-0.00887229	0.000311153	0.00374889	-0.0195459	-0.0332853	-0.00580663	0.00530638	0.0360352
626	TG(50:0) [SIM]	-0.0179379	-0.0285112	-0.00736455	0.000887027	0.00833979	-0.0171285	-0.0307566	-0.00350044	0.0137722	0.0655274
627	TG(50:1) [NL-14:0]	-0.0186059	-0.028936	-0.00827573	0.000417378	0.00465345	-0.0170846	-0.0292249	-0.0049442	0.00582074	0.038065
628	TG(50:1) [NL-16:0]	-0.0173776	-0.0280098	-0.00674536	0.0013622	0.0115792	-0.015161	-0.028793	-0.00152899	0.0292789	0.103167
629	TG(50:1) [NL-18:1]	-0.0171937	-0.027788	-0.00659937	0.00147271	0.0120892	-0.0152268	-0.0288839	-0.00156965	0.0288786	0.102725
630	TG(50:1) [SIM]	-0.0170393	-0.0276424	-0.00643622	0.00163899	0.0127534	-0.0147158	-0.0280737	-0.0013579	0.0308403	0.105677
631	TG(50:2) [NL-14:0]	-0.018023	-0.028197	-0.00784908	0.000518831	0.00567502	-0.0171441	-0.029569	-0.00471915	0.00685152	0.0426507
632	TG(50:2) [NL-16:1]	-0.0116154	-0.0221137	-0.00111698	0.030127	0.0981845	-0.00737899	-0.0205286	0.0057706	0.271343	0.465962
633	TG(50:2) [NL-18:1]	-0.011141	-0.0214989	-0.00078305	0.0350239	0.106131	-0.00654621	-0.0197802	0.00668779	0.332235	0.531538
634	TG(50:2) [NL-18:2]	-0.0206239	-0.0311797	-0.0100681	0.000129397	0.00210129	-0.0208307	-0.0344552	-0.00720628	0.00273583	0.0219749
635	TG(50:2) [SIM]	-0.0133724	-0.0238331	-0.00291175	0.012236	0.052834	-0.00999562	-0.0233149	0.00332364	0.141294	0.304507
636	TG(50:3) [NL-14:0]	-0.0197799	-0.029996	-0.00956373	0.000148802	0.0022231	-0.0236755	-0.0374726	-0.0098785	0.000773308	0.00962769
637	TG(50:3) [NL-14:1]	-0.011039	-0.0212336	-0.000844428	0.0338167	0.103955	-0.00909667	-0.0230587	0.00486534	0.201567	0.385561
638	TG(50:3) [NL-16:1]	-0.0120299	-0.0225208	-0.00153904	0.0246157	0.085925	-0.0095889	-0.0241021	0.00492432	0.195295	0.382491
639	TG(50:3) [NL-18:2]	-0.01686	-0.0272935	-0.00642648	0.00154359	0.0125333	-0.0194679	-0.0348687	-0.00406705	0.013238	0.0640481
640	TG(50:3) [NL-18:3]	-0.0214176	-0.0319498	-0.0108854	6.78734e-05	0.00137031	-0.023528	-0.0383469	-0.0087092	0.00186415	0.017437
641	TG(50:3) [SIM]	-0.0159275	-0.0263636	-0.00549141	0.00278396	0.0184233	-0.0167549	-0.0316952	-0.00181454	0.0279554	0.101896
642	TG(50:4) [NL-14:0]	-0.0207769	-0.0309467	-0.0106071	6.27779e-05	0.00137031	-0.0257534	-0.0396014	-0.0119055	0.00026896	0.00430218
643	TG(50:4) [NL-18:3]	-0.0201065	-0.0304546	-0.00975849	0.000140925	0.0022231	-0.0257007	-0.0413234	-0.010078	0.00126688	0.0143387
644	TG(50:4) [NL-20:4]	-0.0231439	-0.0334767	-0.012811	1.14862e-05	0.000500644	-0.0248979	-0.0382919	-0.0115039	0.000270686	0.00430218
645	TG(50:4) [SIM]	-0.0204553	-0.0307717	-0.0101388	0.000102613	0.00170337	-0.0273769	-0.0426975	-0.0120563	0.000463451	0.00653204
646	TG(51:0) [NL-16:0]	-0.0111996	-0.0217331	-0.000666046	0.0371738	0.111002	-0.0084748	-0.0224794	0.00552977	0.235548	0.427434
647	TG(51:1) [NL-17:0]	-0.00799118	-0.0186174	0.00263499	0.140468	0.2783	-0.00194644	-0.0162821	0.0123892	0.790116	0.879607
648	TG(51:1) [SIM]	-0.00600361	-0.0166207	0.00461349	0.267682	0.428177	0.000818772	-0.013393	0.0150305	0.91008	0.952143
649	TG(51:2) [NL-15:0]	0.00151013	-0.00862243	0.0116427	0.770168	0.843838	0.0107823	-0.00188242	0.0234469	0.0951727	0.241193
650	TG(51:2) [NL-17:0]	-0.00379907	-0.0144232	0.00682511	0.48333	0.631162	0.00662615	-0.00801052	0.0212628	0.374857	0.567989
651	TG(51:2) [NL-17:1]	-0.00382517	-0.0144497	0.00679936	0.480344	0.630093	0.00656757	-0.00807138	0.0212065	0.379168	0.571046
652	TG(51:2) [SIM]	-0.00374334	-0.0141512	0.00666457	0.480794	0.630093	0.0042602	-0.0093136	0.017834	0.538398	0.709318
653	TG(52:1) [NL-18:0]	-0.0154955	-0.0263315	-0.00465949	0.0050744	0.0276684	-0.0143869	-0.0299307	0.0011568	0.0696557	0.190596
654	TG(52:1) [NL-18:1]	-0.00307444	-0.0135009	0.00735201	0.563251	0.694305	0.00499726	-0.00821592	0.0182104	0.458469	0.649957
655	TG(52:1) [SIM]	-0.013619	-0.0244791	-0.002759	0.0139844	0.0596343	-0.0100934	-0.0255022	0.00531531	0.199146	0.384397
656	TG(52:2) [NL-16:0]	-0.00197713	-0.0124155	0.00846127	0.710418	0.810279	0.00757693	-0.00566948	0.0208233	0.262193	0.456545
657	TG(52:2) [NL-18:2]	-0.019937	-0.0306004	-0.00927357	0.000249296	0.00315635	-0.0213847	-0.0353356	-0.00743381	0.00266752	0.0218971
658	TG(52:2) [SIM]	-0.0016271	-0.0121031	0.00884889	0.760775	0.843513	0.00759108	-0.00567001	0.0208522	0.261831	0.456545
659	TG(52:3) [NL-16:1]	0.00582063	-0.00431314	0.0159544	0.260213	0.421403	0.0105923	-0.00069526	0.0218799	0.0658745	0.183768
660	TG(52:3) [NL-18:2]	-0.00907986	-0.0194022	0.00124243	0.0846863	0.198309	-0.00505231	-0.0180211	0.00791644	0.445068	0.638205
661	TG(52:3) [SIM]	-0.00538904	-0.0156378	0.00485972	0.302673	0.464466	0.000279621	-0.0120538	0.012613	0.964551	0.982073
662	TG(52:4) [NL-16:1]	-0.00279135	-0.0129919	0.00740921	0.591669	0.716332	0.00186277	-0.0104686	0.0141941	0.767138	0.868261
663	TG(52:4) [NL-18:2]	-0.00886025	-0.0190264	0.00130591	0.087588	0.201939	-0.00576336	-0.0182368	0.00671009	0.365083	0.562303
664	TG(52:4) [NL-18:3]	-0.0157904	-0.0262627	-0.00531813	0.00313	0.0201561	-0.0150596	-0.0302169	9.75824e-05	0.0514928	0.157644
665	TG(52:4) [SIM]	-0.0105983	-0.0208566	-0.000340126	0.0428748	0.122936	-0.00733617	-0.0205101	0.00583777	0.275021	0.471195
666	TG(52:5) [NL-18:3]	-0.0168191	-0.0271056	-0.00653261	0.00135628	0.0115792	-0.0176272	-0.0317155	-0.00353897	0.0142036	0.0667301
667	TG(52:5) [NL-20:4]	-0.0175464	-0.0280492	-0.00704364	0.00106245	0.00962334	-0.0163096	-0.0303777	-0.00224154	0.0230791	0.0919386
668	TG(52:5) [NL-20:5]	-0.0163842	-0.0270422	-0.00572618	0.00259264	0.0177679	-0.0117032	-0.0250821	0.00167569	0.0864279	0.223897
669	TG(52:5) [SIM]	-0.0169859	-0.0273285	-0.00664327	0.0012909	0.0113447	-0.0182208	-0.0323195	-0.00412209	0.0113181	0.0595398
670	TG(53:2) [NL-17:1]	-0.00169698	-0.0123936	0.00899964	0.755808	0.840974	0.00934555	-0.00612427	0.0248154	0.236346	0.427434
671	TG(53:2) [NL-18:1]	0.00381637	-0.00657032	0.0142031	0.471372	0.622111	0.0166941	0.00248467	0.0309035	0.0213049	0.0869659
672	TG(53:2) [SIM]	0.00481013	-0.0056417	0.015262	0.366989	0.535431	0.0187064	0.00432647	0.0330862	0.0107921	0.0575833
673	TG(54:0) [NL-18:0]	-0.00762968	-0.0180873	0.00282799	0.152701	0.29628	-0.00349684	-0.0164554	0.00946167	0.596822	0.759499
674	TG(54:0) [SIM]	-0.00823821	-0.0186712	0.00219482	0.121685	0.254857	-0.00429469	-0.0180466	0.00945719	0.540414	0.710721
675	TG(54:1) [NL-18:1]	-0.0111133	-0.0218739	-0.000352582	0.0429535	0.122936	-0.0077109	-0.0226866	0.00726481	0.312832	0.51023
676	TG(54:1) [SIM]	-0.0101565	-0.0208683	0.000555445	0.0631173	0.166206	-0.00629147	-0.0214179	0.00883494	0.414893	0.604142
677	TG(54:2) [NL-18:0]	-0.00617675	-0.0169283	0.00457478	0.260114	0.421403	0.00394588	-0.0123784	0.0202701	0.635617	0.776421
678	TG(54:2) [NL-20:1]	-0.00647824	-0.0168611	0.00390465	0.221326	0.377541	0.00341614	-0.0116839	0.0185162	0.657419	0.78827
679	TG(54:2) [SIM]	-0.00785886	-0.0186216	0.00290387	0.152356	0.29628	0.000191788	-0.0162651	0.0166487	0.981774	0.992402
680	TG(54:3) [NL-18:1]	0.00437121	-0.00568178	0.0144242	0.394026	0.557458	0.00898171	-0.00233588	0.0202993	0.119818	0.273714
681	TG(54:3) [NL-18:2]	-0.00836637	-0.0185953	0.00186255	0.108898	0.236446	-0.00554004	-0.0183781	0.007298	0.397606	0.591656
682	TG(54:3) [SIM]	0.00200892	-0.00809061	0.0121084	0.696594	0.800548	0.00685001	-0.00481981	0.0185198	0.249898	0.444462
683	TG(54:4) [NL-18:2]	-0.000662691	-0.0106815	0.00935612	0.896834	0.929174	0.00236173	-0.00880607	0.0135295	0.678469	0.80575
684	TG(54:4) [NL-20:3]	-0.00916467	-0.0195732	0.00124386	0.0843826	0.198309	-0.00318133	-0.0165052	0.0101426	0.639747	0.778324
685	TG(54:4) [SIM]	-0.00272365	-0.0128146	0.00736734	0.596741	0.719222	0.00103	-0.0105538	0.0126138	0.861626	0.916859
686	TG(54:5) [NL-18:3]	-0.00515858	-0.0153105	0.00499335	0.319225	0.48552	0.000333815	-0.0117577	0.0124254	0.956841	0.977784
687	TG(54:5) [NL-20:4]	-0.00668345	-0.0172458	0.00387891	0.214861	0.371049	0.000935058	-0.0117297	0.0135998	0.884923	0.934989
688	TG(54:5) [SIM]	-0.00695153	-0.017177	0.00327394	0.18268	0.334881	-0.00249785	-0.0148427	0.00984702	0.691632	0.811066
689	TG(54:6) [NL-18:3]	-0.011159	-0.021259	-0.00105904	0.0303571	0.0981845	-0.0083264	-0.0201984	0.00354563	0.169215	0.342207
690	TG(54:6) [NL-20:4]	-0.0113225	-0.0218064	-0.000838687	0.0342853	0.104535	-0.00642509	-0.0194709	0.0066207	0.334339	0.533656
691	TG(54:6) [NL-20:5]	-0.0117341	-0.0224597	-0.00100854	0.0320175	0.101344	-0.00499853	-0.0177576	0.00776054	0.442517	0.637352
692	TG(54:6) [NL-22:6]	-0.0129442	-0.0233854	-0.00250309	0.0151147	0.0627261	-0.00652801	-0.0189007	0.00584473	0.30103	0.498602
693	TG(54:6) [SIM]	-0.0146399	-0.0250038	-0.00427596	0.0056374	0.0298525	-0.0118659	-0.024925	0.00119319	0.0749228	0.202048
694	TG(54:7) [NL-20:5]	-0.0146094	-0.0252283	-0.00399055	0.00701521	0.0346556	-0.00991606	-0.0230863	0.0032542	0.14	0.304507
695	TG(54:7) [NL-22:6]	-0.0128603	-0.0232133	-0.00250723	0.0149166	0.0622496	-0.00695245	-0.0196163	0.00571144	0.281864	0.478527
696	TG(54:7) [SIM]	-0.0145606	-0.0249343	-0.00418686	0.00594906	0.0306479	-0.0107529	-0.0238295	0.00232375	0.107014	0.257505
697	TG(56:6) [NL-20:4]	0.00954927	-0.000563884	0.0196624	0.0642107	0.1683	0.011537	0.00120487	0.021869	0.028638	0.102725
698	TG(56:6) [NL-22:5](a)	0.00566009	-0.00468229	0.0160025	0.283381	0.445654	0.0187679	0.00642859	0.0311072	0.00287854	0.0226344
699	TG(56:6) [NL-22:5](b)	0.00566905	-0.0046735	0.0160116	0.282628	0.445407	0.0187829	0.00644308	0.0311227	0.0028574	0.0226344
700	TG(56:6) [SIM]	0.00239204	-0.00793302	0.0127171	0.649727	0.76087	0.0102257	-0.00136539	0.0218169	0.0837818	0.218829
701	TG(56:7) [NL-20:4]	0.000380357	-0.00978547	0.0105462	0.941532	0.958208	0.00514525	-0.00587018	0.0161607	0.359872	0.556572
702	TG(56:7) [NL-20:5]	-0.000415516	-0.0108739	0.0100429	0.937921	0.95698	0.00585044	-0.00540021	0.0171011	0.308049	0.504633
703	TG(56:7) [NL-22:5](a)	-0.00262044	-0.0128924	0.00765148	0.617021	0.735111	0.00629786	-0.00623285	0.0188286	0.324531	0.525866
704	TG(56:7) [NL-22:5](b)	-0.00258935	-0.0128614	0.00768272	0.62121	0.737582	0.00635362	-0.00617807	0.0188853	0.320303	0.520145
705	TG(56:7) [NL-22:6]	-0.00501664	-0.0153208	0.0052875	0.339911	0.507828	0.00294107	-0.0087346	0.0146167	0.621457	0.772426
706	TG(56:7) [SIM]	-0.00532322	-0.0156892	0.00504276	0.314119	0.478871	0.00224314	-0.00966263	0.0141489	0.71188	0.830897
707	TG(56:8) [NL-20:4]	-0.00877129	-0.0189801	0.00143751	0.0921717	0.210557	-0.00455436	-0.0161874	0.00707865	0.442819	0.637352
708	TG(56:8) [NL-20:5]	-0.00606429	-0.016448	0.0043194	0.252299	0.414214	-0.000443471	-0.0120566	0.0111696	0.940328	0.969603
709	TG(56:8) [NL-22:6]	-0.00830044	-0.0185957	0.00199478	0.114039	0.244089	-0.00198155	-0.0137948	0.00983173	0.742295	0.855701
710	TG(56:8) [SIM]	-0.00901173	-0.0193256	0.00130216	0.08679	0.200719	-0.00287026	-0.0147367	0.00899623	0.635393	0.776421
711	TG(56:9) [NL-22:6]	-0.00918056	-0.0194459	0.00108481	0.0796192	0.194365	-0.0031527	-0.014905	0.00859955	0.598979	0.759656
712	TG(56:9) [SIM]	-0.00757383	-0.0178362	0.00268849	0.148007	0.290187	-0.00155059	-0.0132611	0.0101599	0.795202	0.881055
713	TG(58:10) [NL-22:6]	-0.0066383	-0.0168007	0.00352413	0.200402	0.356429	-0.0012651	-0.0123893	0.00985909	0.823586	0.896653
714	TG(58:10) [SIM]	-0.00587613	-0.0161154	0.00436314	0.260627	0.421403	-0.000523187	-0.0116451	0.0105988	0.926528	0.95994
715	TG(58:8) [NL-22:6]	0.000939799	-0.00919672	0.0110763	0.855782	0.905481	0.00624658	-0.00442675	0.0169199	0.2513	0.444609
716	TG(58:8) [SIM]	0.00102079	-0.00914889	0.0111905	0.844012	0.900681	0.00633726	-0.00441428	0.0170888	0.247933	0.443076
717	TG(58:9) [NL-22:6]	-0.00160388	-0.011745	0.00853722	0.756539	0.840974	0.00360732	-0.0072217	0.0144363	0.513761	0.695252
718	TG(58:9) [SIM]	-0.00447915	-0.0147066	0.00574829	0.390623	0.553692	0.00072563	-0.010283	0.0117343	0.89719	0.945276
719	TG(O-50:1) [NL-15:0]	-0.0126984	-0.0228313	-0.00256552	0.0140504	0.0596343	-0.00964954	-0.0214099	0.00211086	0.107778	0.257505
720	TG(O-50:1) [NL-16:0]	-0.0196529	-0.0298204	-0.00948551	0.00015261	0.00223529	-0.0178544	-0.0299941	-0.0057147	0.00395104	0.0283791
721	TG(O-50:1) [NL-17:1]	-0.0176694	-0.0276523	-0.00768651	0.000524607	0.00567502	-0.0169089	-0.0281542	-0.00566359	0.00321439	0.0245015
722	TG(O-50:1) [NL-18:1]	-0.0175223	-0.0277058	-0.00733885	0.000747978	0.00744986	-0.014704	-0.0263428	-0.00306528	0.0132898	0.0640481
723	TG(O-50:1) [SIM]	-0.0162362	-0.0263314	-0.00614104	0.00162479	0.0127534	-0.0132529	-0.0246076	-0.00189818	0.0221682	0.0890303
724	TG(O-50:2) [NL-16:1]	-0.0119591	-0.0218791	-0.00203916	0.0181432	0.0695514	-0.00895571	-0.0192843	0.00137284	0.0892208	0.22982
725	TG(O-50:2) [NL-18:1]	-0.00969391	-0.0196348	0.000246979	0.055968	0.15203	-0.00820989	-0.018625	0.00220522	0.122329	0.275506
726	TG(O-50:2) [NL-18:2]	-0.0200086	-0.0299839	-0.0100332	8.51686e-05	0.00148821	-0.0180126	-0.0289516	-0.00707365	0.00125339	0.0143387
727	TG(O-50:2) [SIM]	-0.0148089	-0.0247344	-0.00488344	0.00345894	0.0214954	-0.0115707	-0.0219717	-0.0011698	0.0292341	0.103167
728	TG(O-50:3) [NL-18:2]	-0.0111162	-0.0209676	-0.00126477	0.0270015	0.0920707	-0.00916166	-0.0192009	0.000877559	0.0736651	0.199376
729	TG(O-50:3) [SIM]	-0.0139031	-0.0237531	-0.00405309	0.00567477	0.0298525	-0.0131723	-0.0232396	-0.00310506	0.0103422	0.0563916
730	TG(O-52:0) [NL-16:0]	-0.0111924	-0.021726	-0.000658733	0.0372978	0.111002	-0.00845308	-0.0224576	0.00555148	0.236749	0.427434
731	TG(O-52:1) [NL-16:0]	-0.0164233	-0.0266275	-0.0062191	0.00161227	0.0127534	-0.0149256	-0.0277078	-0.00214335	0.0221099	0.0890303
732	TG(O-52:1) [NL-18:1]	-0.0123505	-0.0225962	-0.00210476	0.018156	0.0695514	-0.00969432	-0.0220329	0.00264425	0.123553	0.275506
733	TG(O-52:1) [SIM]	-0.0104282	-0.0205686	-0.000287848	0.0438438	0.12453	-0.00568784	-0.0175413	0.00616566	0.34691	0.549619
734	TG(O-52:2) [NL-16:0]	-0.0210588	-0.0311774	-0.0109402	4.5646e-05	0.00113658	-0.0193364	-0.0312037	-0.00746907	0.00140978	0.0149153
735	TG(O-52:2) [NL-17:1]	-0.014557	-0.0246713	-0.00444264	0.00479681	0.0265344	-0.0127536	-0.024526	-0.000981306	0.0337305	0.111985
736	TG(O-52:2) [NL-18:1]	-0.0158773	-0.0259948	-0.00575974	0.00210499	0.015416	-0.0125767	-0.0241033	-0.00105005	0.0324807	0.11079
737	TG(O-52:2) [SIM]	-0.0153443	-0.0253906	-0.00529797	0.00276332	0.0184233	-0.0120032	-0.0230642	-0.000942126	0.0334333	0.111912
738	TG(O-54:2) [NL-17:1]	-0.00414616	-0.0140742	0.00578189	0.412997	0.570256	-0.00112489	-0.0117715	0.00952167	0.835916	0.903661
739	TG(O-54:2) [NL-18:1]	-0.0138286	-0.0239652	-0.003692	0.00750743	0.036181	-0.0117908	-0.0235377	-4.38674e-05	0.0491509	0.151718
740	TG(O-54:2) [SIM]	-0.0121015	-0.0221307	-0.00207236	0.0180407	0.0695514	-0.00858168	-0.0195954	0.002432	0.126693	0.280831
741	TG(O-54:3) [NL-17:1]	-0.0118806	-0.0218693	-0.00189188	0.0197519	0.0734065	-0.00901321	-0.0198872	0.00186078	0.104236	0.254458
742	TG(O-54:3) [NL-18:1]	-0.0131248	-0.0231274	-0.00312215	0.0101279	0.0451841	-0.0114752	-0.0224192	-0.000531189	0.0398732	0.127287
743	TG(O-54:3) [SIM]	-0.0061538	-0.0160292	0.00372163	0.221912	0.377541	-0.00619875	-0.0164151	0.00401762	0.234311	0.427434
744	TG(O-54:4) [NL-17:1]	-0.0138579	-0.0238109	-0.00390493	0.00636205	0.0317831	-0.0115456	-0.0221537	-0.000937506	0.0329155	0.111763
745	TG(O-54:4) [NL-18:2]	-0.0113949	-0.0212728	-0.00151685	0.0237709	0.0833657	-0.0109353	-0.0210734	-0.000797228	0.0345126	0.114075
746	TG(O-54:4) [SIM]	-0.0197407	-0.0302766	-0.00920493	0.000241752	0.00311361	-0.0212272	-0.0347147	-0.00773963	0.00204308	0.0179551
747	Ubiquinone	-0.0174658	-0.0277669	-0.0071648	0.000893151	0.00833979	-0.0160317	-0.0282731	-0.00379021	0.010273	0.0563916

## Sheet: Table S7
Table S7: Lipidomic signatures associated with baseline BMI
Lipid #	Lipid species	SD increase in lipid level associated with 1SD increase in baseline BMI1	95% CI (Lower CL)	95% CI (Upper CL)	p-value	p-value (BH)2
1	Sph(d16:1)	0.0102691	-0.0149413	0.0354794	0.424609	0.463717
2	Sph(d17:1)	0.000489255	-0.0247124	0.0256909	0.969644	0.969644
3	Sph(d18:1)	0.0705158	0.0458586	0.095173	2.14561e-08	4.22895e-08
4	Sph(d18:2)	0.0780989	0.0530416	0.103156	1.04912e-09	2.23911e-09
5	S1P(d16:1)	0.191626	0.167274	0.215977	7.68735e-53	1.08348e-51
6	S1P(d18:0)	0.00936714	-0.0157385	0.0344728	0.464557	0.503663
7	S1P(d18:1)	0.0332303	0.00822712	0.0582335	0.0091979	0.0122257
8	S1P(d18:2)	0.200847	0.176249	0.225445	1.09974e-56	1.78588e-55
9	dhCer(d18:0/16:0)	0.0357311	0.0113375	0.0601248	0.00409872	0.00562821
10	dhCer(d18:0/18:0)	0.134989	0.110924	0.159054	6.66349e-28	3.27475e-27
11	dhCer(d18:0/20:0)	0.0819443	0.0584139	0.105475	9.39838e-12	2.1871e-11
12	dhCer(d18:0/22:0)	0.153789	0.133328	0.17425	1.98369e-48	2.31534e-47
13	dhCer(d18:0/24:0)	0.0758876	0.0550021	0.0967732	1.16085e-12	2.81545e-12
14	dhCer(d18:0/24:1)	0.122908	0.101645	0.144172	1.63864e-29	8.74333e-29
15	Cer(d16:1/16:0)	0.0749079	0.0528456	0.0969703	3.02594e-11	6.93368e-11
16	Cer(d16:1/18:0)	0.180057	0.159244	0.20087	2.77149e-63	5.91515e-62
17	Cer(d16:1/20:0)	0.0870152	0.0664433	0.107587	1.32113e-16	3.87013e-16
18	Cer(d16:1/22:0)	0.0301865	0.0101854	0.0501877	0.00310099	0.0043542
19	Cer(d16:1/23:0)	-0.00656435	-0.0280427	0.0149141	0.549115	0.584314
20	Cer(d16:1/24:0)	-0.0356817	-0.0568249	-0.0145385	0.00094347	0.00139008
21	Cer(d16:1/24:1)	0.00535527	-0.0145893	0.0252998	0.598658	0.633424
22	Cer(d17:1/16:0)	-0.0274911	-0.0503721	-0.00461023	0.018536	0.024207
23	Cer(d17:1/18:0)	0.0868598	0.0637042	0.110015	2.1471e-13	5.41852e-13
24	Cer(d17:1/20:0)	0.0307625	0.00812419	0.0534007	0.00774396	0.0103669
25	Cer(d17:1/22:0)	0.00262091	-0.0186505	0.0238923	0.809149	0.826859
26	Cer(d17:1/23:0)	-0.0289256	-0.0508444	-0.00700685	0.00970247	0.0128734
27	Cer(d17:1/24:0)	-0.0752029	-0.0967659	-0.0536399	8.76907e-12	2.04703e-11
28	Cer(d17:1/24:1)	-0.0677258	-0.0891209	-0.0463307	5.76324e-10	1.24526e-09
29	Cer(d18:1/14:0)	-0.0266568	-0.0505057	-0.00280797	0.0284766	0.0359324
30	Cer(d18:1/16:0)	-0.085859	-0.104836	-0.0668815	9.19826e-19	2.96168e-18
31	Cer(d18:1/17:0)	-0.0435771	-0.068571	-0.0185833	0.000634804	0.000948397
32	Cer(d18:1/18:0)	0.145878	0.125999	0.165757	2.80644e-46	2.99487e-45
33	Cer(d18:1/19:0)	-0.0402192	-0.0639454	-0.016493	0.000895086	0.00132366
34	Cer(d18:1/20:0)	0.0428371	0.023944	0.0617301	8.93497e-06	1.50664e-05
35	Cer(d18:1/21:0)	0.0488055	0.0285589	0.069052	2.34039e-06	4.07097e-06
36	Cer(d18:1/22:0)	0.0239792	0.00545745	0.042501	0.0111731	0.0147984
37	Cer(d18:1/23:0)	-0.0138934	-0.0328616	0.00507483	0.151094	0.177186
38	Cer(d18:1/24:0)	-0.066651	-0.0854899	-0.047812	4.40337e-12	1.04423e-11
39	Cer(d18:1/24:1)	-0.0559453	-0.0753112	-0.0365793	1.54503e-08	3.0777e-08
40	Cer(d18:1/26:0)	-0.0780258	-0.098904	-0.0571476	2.62958e-13	6.54764e-13
41	Cer(d18:2/14:0)	0.0621817	0.0389214	0.085442	1.64743e-07	3.03859e-07
42	Cer(d18:2/16:0)	0.0338184	0.0128933	0.0547434	0.00154049	0.00223013
43	Cer(d18:2/17:0)	-0.0076234	-0.0327624	0.0175156	0.552223	0.586786
44	Cer(d18:2/18:0)	0.140682	0.119366	0.161998	7.26873e-38	5.54055e-37
45	Cer(d18:2/20:0)	0.00661325	-0.0143375	0.0275641	0.536081	0.572894
46	Cer(d18:2/21:0)	0.0242185	0.00158581	0.0468512	0.0359713	0.044934
47	Cer(d18:2/22:0)	-0.0161755	-0.0365574	0.00420635	0.119815	0.142519
48	Cer(d18:2/23:0)	-0.0504979	-0.0714358	-0.02956	2.31256e-06	4.03618e-06
49	Cer(d18:2/24:0)	-0.0987602	-0.119847	-0.0776739	5.47761e-20	1.91204e-19
50	Cer(d18:2/24:1)	-0.0687552	-0.0894105	-0.0480998	7.25305e-11	1.63687e-10
51	Cer(d18:2/26:0)	-0.099752	-0.122216	-0.0772882	3.8994e-18	1.22389e-17
52	Cer(d19:1/16:0)	0.00990032	-0.0142232	0.0340239	0.421132	0.460593
53	Cer(d19:1/18:0)	0.173412	0.150352	0.196473	1.77532e-48	2.10502e-47
54	Cer(d19:1/20:0)	0.0968948	0.0735634	0.120226	4.58225e-16	1.30647e-15
55	Cer(d19:1/22:0)	0.112494	0.0902882	0.1347	4.30669e-23	1.72962e-22
56	Cer(d19:1/23:0)	0.0692515	0.0464199	0.0920832	2.87934e-09	5.87669e-09
57	Cer(d19:1/24:0)	0.0329396	0.0108289	0.0550503	0.00350714	0.00487599
58	Cer(d19:1/24:1)	0.0442266	0.0210565	0.0673967	0.000184151	0.000284804
59	Cer(d19:1/26:0)	-0.0106639	-0.0348456	0.0135179	0.38736	0.426153
60	Cer(d20:1/22:0)	0.0864891	0.0644956	0.108482	1.44053e-14	3.7757e-14
61	Cer(d20:1/23:0)	0.0488213	0.0261831	0.0714594	2.39174e-05	3.90948e-05
62	Cer(d20:1/24:0)	0.0357038	0.0135592	0.0578483	0.00158105	0.00228442
63	Cer(d20:1/24:1)	0.0448403	0.0223274	0.0673533	9.53098e-05	0.000150203
64	Cer(d20:1/26:0)	-0.0234212	-0.0484573	0.00161494	0.0667181	0.0810705
65	Cer(m18:0/20:0)	0.127597	0.109355	0.145839	2.9327e-42	2.57733e-41
66	Cer(m18:0/22:0)	0.135347	0.117759	0.152936	1.21168e-50	1.53411e-49
67	Cer(m18:0/23:0)	0.0853525	0.0667783	0.103927	2.64914e-19	8.87401e-19
68	Cer(m18:0/24:0)	0.0784268	0.0599418	0.0969118	1.06962e-16	3.14568e-16
69	Cer(m18:0/24:1)	0.114041	0.0960726	0.132009	3.57042e-35	2.44854e-34
70	Cer(m18:1/18:0)	0.170891	0.152194	0.189588	2.87099e-70	7.39526e-69
71	Cer(m18:1/20:0)	0.132662	0.115795	0.149528	8.57157e-53	1.18573e-51
72	Cer(m18:1/22:0)	0.115908	0.0983251	0.13349	8.81302e-38	6.58333e-37
73	Cer(m18:1/23:0)	0.0920716	0.0739985	0.110145	2.4782e-23	1.01159e-22
74	Cer(m18:1/24:0)	0.073616	0.0555417	0.0916903	1.63483e-15	4.48977e-15
75	Cer(m18:1/24:1)	0.106477	0.0885146	0.12444	6.15741e-31	3.45834e-30
76	HexCer(d16:1/18:0)	0.0877322	0.0643071	0.111157	2.34021e-13	5.88598e-13
77	HexCer(d16:1/20:0)	0.0171315	-0.00567004	0.0399331	0.140841	0.166468
78	HexCer(d16:1/22:0)	-0.000734595	-0.0239695	0.0225003	0.950583	0.955701
79	HexCer(d16:1/24:0)	-0.0416902	-0.0648022	-0.0185782	0.000408734	0.000618066
80	HexCer(d18:1/16:0)	-0.0357668	-0.0594618	-0.0120718	0.00309648	0.0043542
81	HexCer(d18:1/18:0)	-0.0789153	-0.102175	-0.0556553	3.12901e-11	7.14793e-11
82	HexCer(d18:1/20:0)	-0.114733	-0.13827	-0.0911963	1.64854e-21	6.21948e-21
83	HexCer(d18:1/22:0)	-0.115783	-0.13871	-0.0928556	5.8648e-23	2.33032e-22
84	HexCer(d18:1/24:0)	-0.134958	-0.157566	-0.11235	2.39499e-31	1.3762e-30
85	HexCer(d18:1/24:1)	-0.113571	-0.137206	-0.0899353	5.9886e-21	2.19288e-20
86	HexCer(d18:2/18:0)	-0.0150326	-0.0389699	0.00890468	0.218339	0.250536
87	HexCer(d18:2/20:0)	-0.0294956	-0.0536476	-0.00534367	0.0166906	0.0218735
88	HexCer(d18:2/22:0)	-0.0742894	-0.0978746	-0.0507042	6.9943e-10	1.50569e-09
89	HexCer(d18:2/24:0)	-0.118406	-0.141374	-0.0954385	7.49917e-24	3.16491e-23
90	Hex2Cer(d16:1/16:0)	0.0803008	0.0564678	0.104134	4.26313e-11	9.70901e-11
91	Hex2Cer(d16:1/24:1)	0.00892567	-0.0156892	0.0335405	0.477214	0.516636
92	Hex2Cer(d18:1/16:0)	-0.0898399	-0.112248	-0.0674316	4.42863e-15	1.19429e-14
93	Hex2Cer(d18:1/18:0)	-0.192033	-0.214951	-0.169114	1.52482e-59	2.71201e-58
94	Hex2Cer(d18:1/20:0)	-0.00210459	-0.0259076	0.0216984	0.862402	0.874038
95	Hex2Cer(d18:1/22:0)	-0.0626692	-0.0852701	-0.0400683	5.63968e-08	1.08021e-07
96	Hex2Cer(d18:1/24:0)	-0.104486	-0.127144	-0.0818284	1.98525e-19	6.71033e-19
97	Hex2Cer(d18:1/24:1)	-0.0909602	-0.113957	-0.0679634	1.01614e-14	2.69169e-14
98	Hex2Cer(d18:2/16:0)	0.0494833	0.0259907	0.072976	3.68424e-05	5.99593e-05
99	Hex2Cer(d18:2/24:1)	-0.00542448	-0.0283449	0.0174959	0.642708	0.677155
100	Hex3Cer(d18:1/16:0)	-0.103818	-0.123982	-0.083655	8.52273e-24	3.57667e-23
101	Hex3Cer(d18:1/18:0)	-0.0920469	-0.114339	-0.0697546	6.71598e-16	1.88603e-15
102	Hex3Cer(d18:1/20:0)	-0.087728	-0.110877	-0.0645795	1.21972e-13	3.10966e-13
103	Hex3Cer(d18:1/22:0)	-0.141731	-0.163248	-0.120215	9.98492e-38	7.38489e-37
104	Hex3Cer(d18:1/24:0)	-0.15857	-0.180199	-0.13694	3.40978e-46	3.58748e-45
105	Hex3Cer(d18:1/24:1)	-0.131456	-0.152385	-0.110528	1.71539e-34	1.12403e-33
106	GM3(d18:1/16:0)	-0.145697	-0.166639	-0.124755	7.86196e-42	6.67373e-41
107	GM3(d18:1/18:0)	-0.103839	-0.124874	-0.0828049	5.13067e-22	1.98581e-21
108	GM3(d18:1/20:0)	-0.0580211	-0.082092	-0.0339501	2.3434e-06	4.07097e-06
109	GM3(d18:1/22:0)	-0.0744199	-0.0951416	-0.0536982	2.09734e-12	5.03766e-12
110	GM3(d18:1/24:0)	-0.234545	-0.255296	-0.213795	2.77144e-105	1.88206e-103
111	GM3(d18:1/24:1)	-0.19198	-0.213549	-0.17041	8.44314e-67	1.97094e-65
112	GM3(d18:2/24:1)	-0.051825	-0.07568	-0.0279699	2.08209e-05	3.41828e-05
113	GM3(d20:1/18:0)	-0.015438	-0.0405026	0.00962672	0.22732	0.260043
114	GM1(d18:1/16:0)	-0.048178	-0.0717656	-0.0245905	6.29221e-05	0.000100219
115	Sulfatide (d18:1:/16:0(OH))	-0.164621	-0.185984	-0.143257	8.92877e-51	1.14996e-49
116	Sulfatide (d18:1:/16:0)	-0.150925	-0.173439	-0.128411	5.38375e-39	4.18923e-38
117	Sulfatide (d18:1:/18:0(OH))	-0.0485331	-0.0736681	-0.023398	0.000154884	0.000241039
118	Sulfatide (d18:1:/18:0)	-0.0417794	-0.0667261	-0.0168327	0.001032	0.00150568
119	Sulfatide (d18:1:/24:0(OH))	-0.0776205	-0.101381	-0.0538604	1.60929e-10	3.58848e-10
120	Sulfatide (d18:1:/24:0)	-0.113852	-0.13725	-0.0904538	1.93926e-21	7.24315e-21
121	Sulfatide (d18:1:/24:1(OH))	-0.0996095	-0.122857	-0.0763621	5.35743e-17	1.62683e-16
122	Sulfatide (d18:1:/24:1)	-0.200536	-0.223003	-0.178068	3.68679e-67	8.88398e-66
123	Sulfatide (d18:2:/18:0(OH))	-0.0299642	-0.055118	-0.00481046	0.0195612	0.0255012
124	Sulfatide (d18:2:/18:0)	-0.058117	-0.0832121	-0.0330218	5.72326e-06	9.76089e-06
125	Cer1P(d18:1/16:0)	-0.0901537	-0.112977	-0.0673305	1.10112e-14	2.89625e-14
126	SM(d17:1/14:0)	0.0380398	0.017255	0.0588246	0.00033585	0.000511999
127	SM(d18:0/14:0)	0.0823502	0.062402	0.102298	6.8106e-16	1.90544e-15
128	SM(d18:1/14:0)/SM(d16:1/16:0)	0.0854457	0.0669376	0.103954	1.81187e-19	6.15211e-19
129	SM(d18:2/14:0)	0.261869	0.246009	0.277729	1.17146e-214	8.75078e-212
130	SM(d17:1/16:0)	0.00134668	-0.0185235	0.0212169	0.894311	0.903992
131	SM(d18:0/16:0)	-0.0056295	-0.0267288	0.0154698	0.600972	0.634973
132	SM(d18:1/16:0)	-0.0795772	-0.0958533	-0.0633011	1.25392e-21	4.80349e-21
133	SM(d18:2/16:0)	0.181004	0.165503	0.196504	5.40934e-112	4.57511e-110
134	SM(34:3)	0.199569	0.180953	0.218186	3.36676e-95	1.47939e-93
135	SM(d16:1/19:0)	0.00355209	-0.0189551	0.0260593	0.757046	0.783259
136	SM(d18:1/17:0)/SM(d17:1/18:0)	0.0347318	0.0124081	0.0570554	0.00229768	0.00329437
137	SM(d18:2/17:0)	0.111675	0.0913547	0.131994	7.36141e-27	3.54772e-26
138	SM(35:2) (b)	-0.0107208	-0.0282366	0.00679505	0.230248	0.262588
139	SM(d18:1/18:0)/SM(d16:1/20:0)	0.136434	0.117058	0.15581	8.55543e-43	7.60822e-42
140	SM(d18:2/18:0)	0.198628	0.179572	0.217683	3.00496e-90	1.18142e-88
141	SM(d18:2/18:1)	0.136485	0.115781	0.157189	8.80752e-38	6.58333e-37
142	SM(37:1)	0.0579078	0.0368773	0.0789382	6.96528e-08	1.3139e-07
143	SM(37:2)	0.0340426	0.0125127	0.0555725	0.00194549	0.00280016
144	SM(d18:1/20:0)/SM(d16:1/22:0)	0.0658773	0.0472749	0.0844797	4.20215e-12	9.99685e-12
145	SM(d18:2/20:0)	0.0817081	0.0622836	0.101133	1.93288e-16	5.59636e-16
146	SM(38:3) (a)	0.0690602	0.047527	0.0905934	3.42705e-10	7.50734e-10
147	SM(38:3) (b)	0.0569382	0.0339799	0.0798965	1.18875e-06	2.10925e-06
148	SM(d16:1/23:0)/SM(d17:1/22:0)	0.0558368	0.0356799	0.0759937	5.81205e-08	1.11038e-07
149	SM(d18:0/22:0)	0.25854	0.237806	0.279273	7.83616e-127	1.9512e-124
150	SM(d18:1/22:0)/SM(d16:1/24:0)	0.0770115	0.0589711	0.0950518	6.96518e-17	2.08955e-16
151	SM(d16:1/24:1)	0.0752381	0.0551423	0.0953339	2.38305e-13	5.97361e-13
152	SM(d18:2/22:0)	0.0680545	0.0494758	0.0866333	7.63601e-13	1.85801e-12
153	SM(40:3) (a)	0.0578419	0.0387514	0.0769324	2.99314e-09	6.09231e-09
154	SM(40:3) (b)	0.0920784	0.0704316	0.113725	8.93838e-17	2.63912e-16
155	SM(41:0)	0.17681	0.15616	0.19746	4.75934e-62	9.87563e-61
156	SM(41:1) (a)	0.140211	0.117903	0.16252	1.56141e-34	1.03219e-33
157	SM(d18:1/23:0)/SM(d17:1/24:0)	0.0501016	0.0314777	0.0687254	1.37706e-07	2.55251e-07
158	SM(d17:1/24:1)	0.00858863	-0.0119267	0.029104	0.411865	0.451781
159	SM(d18:2/23:0)	0.0184304	-0.000196419	0.0370572	0.0524646	0.0647786
160	SM(d18:1/24:0)	0.0110483	-0.00739108	0.0294876	0.240215	0.273122
161	SM(d18:1/24:1)	-0.00910114	-0.0294215	0.0112192	0.379983	0.419272
162	SM(d18:2/24:0)	-0.03789	-0.0561699	-0.0196101	4.89115e-05	7.87433e-05
163	SM(43:1)	0.0377702	0.0166718	0.0588687	0.000452037	0.00068079
164	SM(d19:1/24:1)	0.0819049	0.0583536	0.105456	1.00252e-11	2.32571e-11
165	SM(43:2) (b)	0.0211521	-4.36521e-05	0.0423479	0.0504736	0.062527
166	SM(43:2) (c)	-0.0583626	-0.0795124	-0.0372128	6.52687e-08	1.23746e-07
167	SM(44:1)	-0.0364803	-0.0566547	-0.0163059	0.000395569	0.000599372
168	SM(44:2)	-0.0235936	-0.0439597	-0.00322758	0.023179	0.0297503
169	SM(44:3)	-0.102538	-0.12294	-0.0821362	9.34285e-23	3.67321e-22
170	PC(28:0)	0.0288891	0.00606025	0.0517179	0.0131358	0.0173365
171	PC(14:0_16:0)	0.013817	-0.00654269	0.0341767	0.183447	0.213118
172	PC(31:0) (a)	0.0516475	0.0279114	0.0753837	2.02099e-05	3.32528e-05
173	PC(31:0) (b)	-0.0317969	-0.0553489	-0.00824496	0.00814962	0.010871
174	PC(16:0_16:0)	-0.0434764	-0.0617503	-0.0252026	3.15949e-06	5.47596e-06
175	PC(32:1)	0.141515	0.121675	0.161354	7.44309e-44	6.94999e-43
176	PC(32:2)	0.0417643	0.0218977	0.0616309	3.8148e-05	6.18146e-05
177	PC(33:0) (a)	0.0191043	-0.00302298	0.0412315	0.0905973	0.109155
178	PC(33:0) (b)	-0.0946898	-0.116941	-0.0724386	8.67621e-17	2.57188e-16
179	PC(33:1)	0.0192505	-0.00197324	0.0404742	0.0754396	0.0911868
180	PC(33:2)	-0.0877537	-0.110191	-0.0653162	1.99602e-14	5.17716e-14
181	PC(16:0_18:0)	-0.0940208	-0.111379	-0.076663	3.83132e-26	1.76667e-25
182	PC(16:0_18:1)	0.0172055	-0.00201173	0.0364227	0.0792877	0.0956832
183	PC(16:0_18:2)	-0.0723066	-0.0931765	-0.0514367	1.19678e-11	2.7678e-11
184	PC(16:1_18:2)	-0.00199086	-0.0208411	0.0168594	0.835988	0.849637
185	PC(16:0_18:3) (a)	-0.0316022	-0.0519357	-0.0112687	0.0023222	0.0033168
186	PC(16:0_18:3) (b)	0.098793	0.0790265	0.11856	1.59546e-22	6.23983e-22
187	PC(14:0_20:4)	0.107467	0.0873226	0.127611	2.04967e-25	9.11373e-25
188	PC(34:5)	0.0935363	0.0721893	0.114883	1.06042e-17	3.27329e-17
189	PC(15-MHDA_18:1)	-0.0696011	-0.0920886	-0.0471137	1.36654e-09	2.8755e-09
190	PC(17:0_18:1)	-0.0832532	-0.10452	-0.0619864	1.88758e-14	4.91296e-14
191	PC(15-MHDA_18:2)	-0.119557	-0.142202	-0.0969128	6.27339e-25	2.74048e-24
192	PC(17:0_18:2)	-0.178273	-0.200143	-0.156402	1.67362e-56	2.65998e-55
193	PC(17:1_18:2)	-0.108264	-0.12891	-0.0876185	1.28876e-24	5.5971e-24
194	PC(15:0_20:3)	0.0158485	-0.00644393	0.0381408	0.163469	0.191397
195	PC(15:0_20:4)	0.0264358	0.00407962	0.0487919	0.0204765	0.0265554
196	PC(35:5)	0.0335122	0.0110139	0.0560104	0.00351176	0.00487599
197	PC(18:0_18:1)	0.0758866	0.05627	0.0955032	3.79034e-14	9.72985e-14
198	PC(18:1_18:1)	-0.0943164	-0.114439	-0.0741938	5.14604e-20	1.80474e-19
199	PC(18:0_18:2)	-0.0154213	-0.0360225	0.00517998	0.142312	0.167941
200	PC(18:1_18:2)	-0.169239	-0.189701	-0.148776	4.34967e-58	7.55628e-57
201	PC(16:0_20:3) (a)	0.106868	0.0879527	0.125784	2.80234e-28	1.40493e-27
202	PC(16:0_20:3) (b)	0.118219	0.0975111	0.138928	7.81556e-29	3.99878e-28
203	PC(18:2_18:2)	-0.155932	-0.177402	-0.134462	2.21897e-45	2.27064e-44
204	PC(16:0_20:4)	0.0954812	0.0730943	0.117868	7.41583e-17	2.21585e-16
205	PC(16:1_20:4)	0.0900781	0.0711342	0.109022	1.50151e-20	5.39244e-20
206	PC(16:0_20:5)	0.0648089	0.0435198	0.0860981	2.52236e-09	5.17639e-09
207	PC(36:6) (a)	0.0814102	0.0608235	0.101997	1.02937e-14	2.7171e-14
208	PC(14:0_22:6)	-0.0102826	-0.0303723	0.00980708	0.315727	0.353596
209	PC(15-MHDA_20:4)	-0.0122254	-0.034517	0.0100661	0.282371	0.319109
210	PC(17:0_20:4)	-0.0344159	-0.0575195	-0.0113123	0.00350987	0.00487599
211	PC(15:0_22:6)	-0.123557	-0.145172	-0.101941	6.65919e-29	3.45445e-28
212	PC(38:2)	0.0578783	0.0399872	0.0757693	2.41101e-10	5.3602e-10
213	PC(18:0_20:3)	0.230031	0.211626	0.248437	2.22931e-127	8.32649e-125
214	PC(18:1_20:3)	0.0507719	0.0311196	0.0704241	4.19777e-07	7.66682e-07
215	PC(38:4) (b)	0.111451	0.0917888	0.131114	1.88373e-28	9.57244e-28
216	PC(18:0_20:4)	0.131691	0.109908	0.153474	4.21221e-32	2.47758e-31
217	PC(38:5) (a)	-0.0433036	-0.0644808	-0.0221265	6.1734e-05	9.8748e-05
218	PC(38:5) (b)	0.0629012	0.0424151	0.0833874	1.84202e-09	3.84355e-09
219	PC(38:6) (a)	-0.0251714	-0.0437437	-0.00659922	0.00790512	0.0105637
220	PC(16:0_22:6)	-0.097815	-0.119445	-0.0761849	9.53994e-19	3.05851e-18
221	PC(18:2_20:5)	-0.0295223	-0.0505681	-0.00847646	0.00597761	0.00808926
222	PC(16:1_22:6)	-0.0878656	-0.107726	-0.0680054	5.15543e-18	1.60463e-17
223	PC(38:7) (c)	-0.0997698	-0.120102	-0.079438	8.96337e-22	3.45136e-21
224	PC (39:5) (a)	-0.174176	-0.196886	-0.151465	2.54582e-50	3.11758e-49
225	PC (39:5) (b)	-0.130073	-0.152164	-0.107982	1.50134e-30	8.24631e-30
226	PC(15-MHDA_22:6)	-0.166456	-0.18952	-0.143392	7.68057e-45	7.64985e-44
227	PC(17:0_22:6)	-0.166797	-0.189453	-0.144141	1.45175e-46	1.57168e-45
228	PC(40:10)	-0.111662	-0.133289	-0.090036	6.41499e-24	2.72273e-23
229	PC(18:0_22:4)	0.13423	0.113354	0.155107	4.82407e-36	3.43198e-35
230	PC(20:0_20:4)	-0.0435888	-0.0670762	-0.0201014	0.000276701	0.0004253
231	PC(18:0_22:5) (n3)/PC(20:1_20:4)	0.0498704	0.0287753	0.0709656	3.64502e-06	6.27381e-06
232	PC(18:0_22:5) (n6)	0.0663123	0.045003	0.0876217	1.11419e-09	2.36449e-09
233	PC(18:0_22:6)	0.0238191	0.0018975	0.0457407	0.0332076	0.0415513
234	PC(40:7) (a)	0.00302057	-0.0165616	0.0226027	0.762373	0.785507
235	PC(18:1_22:6) (a)	-0.227814	-0.249646	-0.205982	1.95808e-90	8.12604e-89
236	PC(18:1_22:6) (b)	-0.0957798	-0.119041	-0.0725188	8.06349e-16	2.24755e-15
237	PC(40:8)	-0.168366	-0.187553	-0.14918	5.09545e-65	1.15342e-63
238	PC(44:12)	-0.167138	-0.190677	-0.143599	1.77828e-43	1.61997e-42
239	PC(O-16:0/16:0)	-0.0538255	-0.0759519	-0.031699	1.89106e-06	3.32381e-06
240	PC(O-32:1)	-0.0213407	-0.0422294	-0.000452104	0.0452447	0.0564236
241	PC(O-32:2)	-0.023847	-0.0475555	-0.000138549	0.0486765	0.0604009
242	PC(O-34:1)	-0.114221	-0.133923	-0.0945201	1.11732e-29	6.00461e-29
243	PC(O-34:2)	-0.0946537	-0.11739	-0.0719171	3.89723e-16	1.12403e-15
244	PC(O-34:4)	0.0436818	0.0199896	0.067374	0.000303302	0.000464276
245	PC(O-35:4)	0.0529114	0.0286295	0.0771933	1.96604e-05	3.24201e-05
246	PC(O-36:0)	-0.0647774	-0.0872547	-0.0423002	1.6717e-08	3.31236e-08
247	PC(O-18:0/18:1)	-0.0863235	-0.10809	-0.0645566	8.65427e-15	2.30884e-14
248	PC(O-18:1/18:1)	-0.0940089	-0.114582	-0.0734362	4.16145e-19	1.36943e-18
249	PC(O-18:0/18:2)	-0.137901	-0.160434	-0.115367	7.61721e-33	4.58875e-32
250	PC(O-18:1/18:2)	-0.0993434	-0.121613	-0.0770737	2.75042e-18	8.70578e-18
251	PC(O-16:0/20:3)	0.0360425	0.0122214	0.0598636	0.00302673	0.00427828
252	PC(O-16:0/20:4)	0.0252884	0.00251276	0.048064	0.0295454	0.0372182
253	PC(O-36:5)	0.0166929	-0.00753827	0.0409241	0.176914	0.20617
254	PC(O-18:0/20:4)	-0.0265314	-0.0497588	-0.00330402	0.0251773	0.0320399
255	PC(O-38:5)	-0.0295247	-0.0532659	-0.00578355	0.0147994	0.0194977
256	PC(O-16:0/22:6)	-0.041292	-0.0643258	-0.0182582	0.000443872	0.000669843
257	PC(O-40:5)	-0.0650695	-0.088508	-0.0416309	5.43876e-08	1.04611e-07
258	PC(O-18:0/22:6)	-0.116091	-0.13879	-0.0933921	1.67624e-23	6.87997e-23
259	PC(O-40:7) (a)	-0.0713185	-0.0937402	-0.0488968	4.76555e-10	1.03484e-09
260	PC(O-40:7) (b)	-0.0490299	-0.0737925	-0.0242673	0.000104795	0.000164457
261	PC(P-16:0/14:0)	0.0202135	-0.00160531	0.0420323	0.0694018	0.084161
262	PC(P-16:0/16:0)	-0.0442798	-0.064803	-0.0237565	2.37204e-05	3.88577e-05
263	PC(P-16:0/16:1)	0.0415956	0.0228857	0.0603056	1.3303e-05	2.22312e-05
264	PC(P-16:0/18:0)	-0.129799	-0.150342	-0.109256	7.06961e-35	4.75766e-34
265	PC(P-16:0/18:1)	-0.102667	-0.119486	-0.0858474	1.09534e-32	6.54574e-32
266	PC(P-16:0/18:2)	-0.0932294	-0.113241	-0.0732173	8.57239e-20	2.95096e-19
267	PC(P-16:0/18:3)	-0.0522048	-0.0749808	-0.0294288	7.12658e-06	1.2099e-05
268	PC(P-35:2)(a)	-0.0687614	-0.0912503	-0.0462725	2.14995e-09	4.44878e-09
269	PC(P-35:2)(b)	-0.105701	-0.128177	-0.0832243	3.87853e-20	1.37311e-19
270	PC(P-15:0/20:4) (a)	0.079629	0.0552559	0.104002	1.60442e-10	3.58834e-10
271	PC(P-15:0/20:4) (b)	0.0613149	0.0370596	0.0855702	7.38218e-07	1.32242e-06
272	PC(P-18:1/18:1)	-0.0470925	-0.0661011	-0.0280839	1.22015e-06	2.15983e-06
273	PC(P-18:0/18:2)	-0.15196	-0.172933	-0.130987	3.54654e-45	3.58008e-44
274	PC(P-36:3)	0.0473911	0.0253406	0.0694417	2.55003e-05	4.15911e-05
275	PC(P-16:0/20:4)	0.0534268	0.0315891	0.0752645	1.65181e-06	2.91014e-06
276	PC(P-16:0/20:5)	0.0449559	0.0219	0.0680118	0.000133324	0.000207919
277	PC(P-17:0/20:4) (a)	0.0272873	0.00429217	0.0502825	0.0200359	0.0260399
278	PC(P-17:0/20:4) (b)	0.0160437	-0.00728898	0.0393764	0.177729	0.206797
279	PC(P-18:0/20:4)	-0.000552885	-0.0231633	0.0220575	0.96177	0.963059
280	PC(P-38:5) (a)	0.0749643	0.0549118	0.0950169	2.58433e-13	6.45652e-13
281	PC(P-38:5) (b)	-0.00481094	-0.0274204	0.0177985	0.676603	0.707874
282	PC(P-16:0/22:6)	-0.0487261	-0.0706572	-0.0267951	1.34698e-05	2.24596e-05
283	PC(P-20:0/20:4)	-0.0818882	-0.104518	-0.0592586	1.43142e-12	3.44927e-12
284	PC(P-18:0/22:5)	-0.103532	-0.124806	-0.0822581	1.91229e-21	7.17828e-21
285	PC(P-18:0/22:6)	-0.137876	-0.159658	-0.116095	5.33833e-35	3.62521e-34
286	PC(P-18:1/22:6)	-0.0759649	-0.0963974	-0.0555323	3.47988e-13	8.57911e-13
287	LPC(14:0) [sn2]	0.0476409	0.0246143	0.0706675	5.0503e-05	8.11307e-05
288	LPC(14:0) [sn1]	0.0506522	0.0276521	0.0736523	1.60234e-05	2.66581e-05
289	LPC(15:0) [sn2]	-0.0777835	-0.102356	-0.0532106	5.76786e-10	1.24526e-09
290	LPC(15:0) [sn1]	-0.0950065	-0.119482	-0.0705304	3.11212e-14	8.01639e-14
291	LPC(16:0) [sn2]	-0.0709631	-0.0940178	-0.0479084	1.68057e-09	3.51648e-09
292	LPC(16:0) [sn1]	-0.0676924	-0.0908211	-0.0445637	1.00093e-08	2.00454e-08
293	LPC(16:1) [sn2]	0.0784439	0.0561848	0.100703	5.32352e-12	1.25053e-11
294	LPC(16:1) [sn1]	0.0454191	0.0226784	0.0681597	9.11557e-05	0.00014396
295	LPC(15-MHDA) [sn2]	-0.138481	-0.162668	-0.114293	5.46387e-29	2.85421e-28
296	LPC(15-MHDA) [sn1] / LPC(17:0) [sn2]	-0.15623	-0.180521	-0.131939	4.59353e-36	3.29939e-35
297	LPC(15-MHDA) [sn1] [104_sn1]	-0.129485	-0.153829	-0.105142	2.82868e-25	1.25031e-24
298	LPC(17:0) [sn1]	-0.174483	-0.19879	-0.150177	2.18725e-44	2.09472e-43
299	LPC(17:1 ) [sn2] (a)	-0.071806	-0.0953109	-0.0483011	2.21895e-09	4.57889e-09
300	LPC(17:1) [sn1] (a) / LPC(17:1) [sn2] (b)	-0.0797347	-0.103429	-0.0560405	4.50241e-11	1.02228e-10
301	LPC(17:1) (a) [sn1] [104_sn1]	-0.0758471	-0.0995875	-0.0521068	3.99731e-10	8.73096e-10
302	LPC(17:1) [sn1] (b)	-0.0850154	-0.108921	-0.0611103	3.41402e-12	8.14785e-12
303	LPC(18:0) [sn2]	-0.0431395	-0.0666976	-0.0195814	0.00033329	0.000509136
304	LPC(18:0) [sn1]	-0.0403761	-0.0638587	-0.0168935	0.000754161	0.00112223
305	LPC(18:1) [sn2]	-0.168433	-0.190854	-0.146012	2.20704e-48	2.5364e-47
306	LPC(18:1) [sn1]	-0.162551	-0.185461	-0.139642	2.02922e-43	1.8263e-42
307	LPC(18:2) [sn2]	-0.236281	-0.258135	-0.214426	9.4961e-97	4.72906e-95
308	LPC(18:2) [sn1]	-0.23653	-0.258238	-0.214822	3.41908e-98	1.82432e-96
309	LPC(18:3) [sn2] (a)	-0.148562	-0.172482	-0.124641	9.1003e-34	5.81019e-33
310	LPC(18:3) [sn1] (a)/LPC(18:3) [sn2] (b)	-0.120041	-0.143868	-0.0962137	7.39748e-23	2.92377e-22
311	LPC(18:3) (a) [sn1] [104_sn1]	-0.157753	-0.181755	-0.133751	1.44319e-37	1.05693e-36
312	LPC(18:3) [sn1] (b)	-0.0466484	-0.0701943	-0.0231025	0.000103812	0.000163258
313	LPC(19:0) [sn2] (a)	-0.130408	-0.154184	-0.106632	9.27802e-27	4.44274e-26
314	LPC(19:0) [sn1] (a) / LPC(19:0) [sn2] (b)	-0.191201	-0.214999	-0.167402	5.71863e-55	8.37611e-54
315	LPC(19:0) (a) [sn1] [104_sn1]	-0.114145	-0.138026	-0.0902648	9.5292e-21	3.4388e-20
316	LPC(19:0) [sn1] (b)	-0.239434	-0.263059	-0.215809	1.5033e-85	5.10437e-84
317	LPC(19:1) (a)	-0.16412	-0.187927	-0.140312	4.1377e-41	3.47288e-40
318	LPC(19:1) (b)	-0.189182	-0.212954	-0.16541	5.52107e-54	7.93124e-53
319	LPC(19:1) (c)	-0.228091	-0.251908	-0.204273	8.4379e-77	2.42427e-75
320	LPC(20:0) [sn2]	-0.262526	-0.285625	-0.239427	2.19829e-106	1.64212e-104
321	LPC(20:0) [sn1]	-0.269185	-0.292238	-0.246132	5.51218e-112	4.57511e-110
322	LPC(20:1) [sn2]	-0.221645	-0.245619	-0.19767	8.22041e-72	2.27431e-70
323	LPC(20:1) [sn1]	-0.243155	-0.267043	-0.219267	2.93094e-86	1.09471e-84
324	LPC(20:2) [sn2]	-0.153621	-0.176448	-0.130793	2.78152e-39	2.21042e-38
325	LPC(20:2) [sn1]	-0.180256	-0.203488	-0.157024	1.9158e-51	2.51071e-50
326	LPC(20:3) [sn2]	0.0517529	0.0295491	0.0739567	4.98066e-06	8.51385e-06
327	LPC(20:3) [sn1]	0.022756	0.000168479	0.0453435	0.0483159	0.0600532
328	LPC(20:4) [sn2]	-0.0198495	-0.0430912	0.00339219	0.0941379	0.112875
329	LPC(20:4) [sn1]	-0.0519854	-0.0756668	-0.0283039	1.70559e-05	2.82867e-05
330	LPC(20:5) [sn2]	0.0077367	-0.0155924	0.0310658	0.515649	0.55423
331	LPC(20:5) [sn1]	-0.00155668	-0.0250425	0.0219291	0.896624	0.905106
332	LPC(22:0) [sn2]	-0.253334	-0.27611	-0.230557	4.14702e-102	2.58152e-100
333	LPC(22:0) [sn1]	-0.268982	-0.291493	-0.24647	5.58623e-117	6.95485e-115
334	LPC(22:1) [sn2]	-0.206113	-0.229646	-0.182579	8.78614e-65	1.93037e-63
335	LPC(22:1) [sn1]	-0.214029	-0.237382	-0.190676	1.24832e-70	3.33034e-69
336	LPC(22:4) [sn2]	-0.0446454	-0.0673157	-0.0219752	0.000114155	0.000178772
337	LPC(22:4) [sn1]	-0.0561778	-0.0790508	-0.0333047	1.50497e-06	2.65771e-06
338	LPC(22:5) [sn2] (n3)	-0.135422	-0.157838	-0.113006	4.66018e-32	2.71965e-31
339	LPC(22:5) [sn1] (n3)/LPC(22:5) [sn2] (n6)	-0.14064	-0.163377	-0.117903	1.64192e-33	1.03746e-32
340	LPC(22:5) (n3) [sn1] [104_sn1]	-0.135592	-0.158364	-0.11282	3.37831e-31	1.92641e-30
341	LPC(22:5) [sn1] (n6)	-0.108991	-0.132704	-0.0852781	2.6e-19	8.74866e-19
342	LPC(22:6) [sn2]	-0.143544	-0.166974	-0.120115	6.49782e-33	3.94624e-32
343	LPC(22:6) [sn1]	-0.161682	-0.185307	-0.138057	1.50437e-40	1.22149e-39
344	LPC(24:0) [sn2]	-0.251069	-0.272263	-0.229875	4.35307e-115	4.64535e-113
345	LPC(24:0) [sn1]	-0.251223	-0.272057	-0.23039	4.93532e-119	7.37337e-117
346	LPC(26:0) [sn2]	-0.222259	-0.242989	-0.20153	3.13897e-95	1.46551e-93
347	LPC(26:0) [sn1]	-0.249387	-0.269823	-0.228952	9.23554e-122	1.72474e-119
348	LPC(O-16:0)	-0.0693237	-0.0939767	-0.0446708	3.66437e-08	7.10983e-08
349	LPC(O-18:0)	-0.140286	-0.164158	-0.116414	1.9331e-30	1.05404e-29
350	LPC(O-18:1)	-0.070617	-0.0955871	-0.0456469	3.06417e-08	5.97633e-08
351	LPC(O-20:0)	-0.231011	-0.254219	-0.207804	1.1449e-82	3.71845e-81
352	LPC(O-20:1)	-0.139003	-0.163191	-0.114815	3.41572e-29	1.79686e-28
353	LPC(O-22:0)	-0.237253	-0.260632	-0.213875	9.09331e-86	3.23462e-84
354	LPC(O-22:1)	-0.212685	-0.236138	-0.189231	3.20602e-69	7.98298e-68
355	LPC(O-24:0)	-0.148817	-0.172264	-0.125369	3.57284e-35	2.44854e-34
356	LPC(O-24:1)	-0.161559	-0.185598	-0.137519	3.49757e-39	2.7502e-38
357	LPC(O-24:2)	-0.231748	-0.255258	-0.208237	3.82546e-81	1.14305e-79
358	LPC(P-16:0)	-0.0681113	-0.0922057	-0.0440169	3.10598e-08	6.0421e-08
359	LPC(P-17:0)(a)	-0.065902	-0.0899253	-0.0418788	7.78605e-08	1.46135e-07
360	LPC(P-17:0)(b)	-0.0769672	-0.101102	-0.0528322	4.29956e-10	9.36377e-10
361	LPC(P-18:0)	-0.159554	-0.183014	-0.136095	4.47178e-40	3.59185e-39
362	LPC(P-18:1)	-0.028545	-0.052793	-0.00429697	0.0210454	0.0271988
363	LPC(P-20:0)	-0.254606	-0.277617	-0.231594	4.29505e-101	2.468e-99
364	PE(16:0_16:0)	-0.0325517	-0.0550249	-0.0100786	0.00453209	0.00620049
365	PE(16:0_16:1)	0.0933133	0.0728975	0.113729	4.08602e-19	1.35419e-18
366	PE(16:0_18:1)	0.026791	0.00758761	0.0459945	0.00625634	0.00845115
367	PE(16:0_18:2)	-0.0545581	-0.0741957	-0.0349205	5.31689e-08	1.02628e-07
368	PE(16:1_18:2)	0.00231168	-0.0182347	0.0228581	0.825446	0.841212
369	PE(16:0_18:3) (a)	-0.0652352	-0.0860975	-0.0443729	9.26899e-10	1.98964e-09
370	PE(16:0_18:3) (b)	0.0198548	-0.00115852	0.0408681	0.0640356	0.0781611
371	PE(15-MHDA_18:1)	-0.0171895	-0.0396019	0.00522292	0.132761	0.157667
372	PE(17:0_18:1)	-0.00131145	-0.0218833	0.0192604	0.900552	0.907844
373	PE(15-MHDA_18:2)	-0.0816832	-0.10355	-0.0598161	2.69759e-13	6.6947e-13
374	PE(17:0_18:2)	-0.0903462	-0.111172	-0.0695208	2.2001e-17	6.70807e-17
375	PE(36:0)	-0.0212898	-0.0461294	0.0035498	0.0929715	0.111835
376	PE(18:0_18:1)	0.048707	0.0307461	0.0666678	1.09263e-07	2.03541e-07
377	PE(18:1_18:1)	-0.0347518	-0.0553854	-0.0141181	0.000966095	0.00141783
378	PE(18:0_18:2)	-0.00644431	-0.0243082	0.0114195	0.479485	0.517594
379	PE(18:1_18:2)	-0.122817	-0.143626	-0.102008	1.09212e-30	6.08818e-30
380	PE(16:0_20:3)	-0.0518462	-0.0715956	-0.0320968	2.72893e-07	5.00862e-07
381	PE(16:0_20:4)	-0.044707	-0.0644031	-0.025011	8.73387e-06	1.47606e-05
382	PE(16:1_20:4)	-0.0130192	-0.0334414	0.00740311	0.211456	0.243386
383	PE(16:0_20:5)	-0.0272856	-0.0476216	-0.00694958	0.00855168	0.011387
384	PE(15-MHDA_20:4)	-0.0892684	-0.111574	-0.066963	4.94574e-15	1.32894e-14
385	PE(17:0_20:4)	-0.0783198	-0.0994444	-0.0571952	4.03861e-13	9.89128e-13
386	PE(18:0_20:3) (a)	0.0622901	0.0444555	0.0801247	8.18564e-12	1.91683e-11
387	PE(18:0_20:3) (b)	0.0303078	0.0102748	0.0503407	0.00302973	0.00427828
388	PE(18:0_20:4)	0.00396495	-0.0142968	0.0222267	0.670401	0.703356
389	PE(38:5) (a)	-0.0998793	-0.11949	-0.0802689	2.53658e-23	1.0298e-22
390	PE(38:5) (b)	-0.0274195	-0.0459303	-0.00890866	0.00369881	0.00510723
391	PE(16:0_22:6)	-0.0841196	-0.104391	-0.0638483	4.83029e-16	1.37195e-15
392	PE(15-MHDA_22:6)	-0.13841	-0.160004	-0.116816	7.82291e-36	5.46142e-35
393	PE(17:0_22:6)	-0.0984596	-0.119581	-0.0773379	8.14372e-20	2.81637e-19
394	PE(18:0_22:4)	0.0644218	0.0454911	0.0833524	2.72997e-11	6.29409e-11
395	PE(20:0_20:4)	-0.0833149	-0.105413	-0.0612165	1.62624e-13	4.13198e-13
396	PE(18:0_22:5) (n3)	0.00921021	-0.00875736	0.0271778	0.315003	0.353314
397	PE(18:0_22:5) (n6)	0.0389705	0.0199994	0.0579417	5.71157e-05	9.15567e-05
398	PE(18:0_22:6)	0.0211112	0.00247785	0.0397445	0.0263839	0.0334614
399	PE(18:1_22:6) (a)	-0.13093	-0.150983	-0.110877	4.21064e-37	3.05374e-36
400	PE(18:1_22:6) (b)	-0.066236	-0.0867866	-0.0456854	2.8047e-10	6.21695e-10
401	PE(O-34:1)	-0.052625	-0.074856	-0.0303941	3.53901e-06	6.10541e-06
402	PE(O-16:0/18:2)	-0.114251	-0.13776	-0.0907425	2.16702e-21	8.01367e-21
403	PE(O-18:1/18:2)	-0.0955919	-0.119276	-0.071908	2.91216e-15	7.91048e-15
404	PE(O-16:0/20:3)	-0.0060341	-0.0299108	0.0178426	0.62033	0.654501
405	PE(O-16:0/20:4)	-0.0397897	-0.0635181	-0.0160614	0.0010168	0.0014864
406	PE(O-36:5)	-0.0392525	-0.0630721	-0.0154329	0.00124179	0.00180822
407	PE(O-16:0/22:4)	0.0263376	0.00307444	0.0496007	0.026493	0.0335429
408	PE(O-18:0/20:4)	-0.0633317	-0.0871428	-0.0395207	1.90047e-07	3.49668e-07
409	PE(O-38:5) (a)	-0.0119861	-0.0351179	0.0111457	0.309778	0.347976
410	PE(O-38:5) (b)	-0.0271766	-0.05008	-0.00427325	0.0200441	0.0260399
411	PE(O-16:0/22:6)	-0.0616297	-0.0837105	-0.0395489	4.6161e-08	8.93324e-08
412	PE(O-18:0/22:5) (a)	-0.0266685	-0.0498797	-0.00345724	0.024335	0.0310209
413	PE(O-18:0/22:6)	-0.099075	-0.121082	-0.0770678	1.3557e-18	4.32782e-18
414	PE(O-18:1/22:6)	-0.0895963	-0.111927	-0.0672658	4.22341e-15	1.14307e-14
415	PE(P-15:0/20:4)	0.111444	0.0873939	0.135494	1.33537e-19	4.57579e-19
416	PE(P-15:0/22:6)(a)	0.0165095	-0.00791118	0.0409302	0.185131	0.21474
417	PE(P-15:0/22:6)(b)	0.04922	0.0258261	0.0726139	3.75892e-05	6.10415e-05
418	PE(P-16:0/18:1)	0.0345387	0.0122926	0.0567847	0.00234685	0.003345
419	PE(P-16:0/18:2)	0.00289356	-0.020506	0.0262931	0.808471	0.826859
420	PE(P-16:0/18:3)	0.00392477	-0.0199654	0.0278149	0.747428	0.774381
421	PE(P-16:0/20:3)(a)	0.128739	0.105116	0.152362	1.92808e-26	9.00172e-26
422	PE(P-16:0/20:3)(b)	0.0961182	0.0725612	0.119675	1.45766e-15	4.01798e-15
423	PE(P-16:0/20:4)	0.0884271	0.0648723	0.111982	2.05619e-13	5.2067e-13
424	PE(P-16:0/20:5)	0.0594085	0.0361321	0.082685	5.77076e-07	1.03624e-06
425	PE(P-16:0/22:4)	0.0742106	0.0523608	0.0960604	2.98166e-11	6.85324e-11
426	PE(P-16:0/22:5) (n3)	0.0690322	0.0475348	0.0905297	3.2577e-10	7.15735e-10
427	PE(P-16:0/22:5) (n6)	0.00754637	-0.014761	0.0298538	0.507257	0.546784
428	PE(P-16:0/22:6)	0.0153119	-0.00626024	0.036884	0.164143	0.191885
429	PE(P-17:0/20:4)(a)	0.0726214	0.0486972	0.0965456	2.80012e-09	5.73066e-09
430	PE(P-17:0/20:4)(b)	0.078349	0.0544885	0.102209	1.29807e-10	2.91188e-10
431	PE(P-17:0/22:6)(a)	-0.0109061	-0.0337029	0.0118908	0.348374	0.387255
432	PE(P-17:0/22:6)(b)	-0.0253488	-0.0485607	-0.00213703	0.032326	0.040516
433	PE(P-18:0/18:1)	-0.00458658	-0.0273026	0.0181295	0.692263	0.723246
[truncated: 314 more rows]

## Sheet: Table S8
Table S8: Sex-specific associations of baseline lipidomic profile with changes in WC
[truncated: 749 more rows]

[truncated: 2 more sheets: Table S9, Table S10]
